# Supplementary material for: Integrative Analysis of a Cross-Loci Regulation Network Identifies App as a Gene Regulating Insulin Secretion from Pancreatic Islets
Source: PLoS Genet. 2012 Dec 6;8(12):e1003107. doi: 10.1371/journal.pgen.1003107 (PMC3516550; doi:10.1371/journal.pgen.1003107)
Supplement: Table S1 — Genes located at insulin QTL loci. (a) Genes located on chromosome 2 insulin QTL region. (b) Genes located on chromosome 19 insulin QTL region. (XLSX) [file pgen.1003107.s009.xlsx]

## Sheet: Table S1a  chr2Gene_position
Genesymbol	name	chrom	strand	txStart	txEnd	cdsStart	cdsEnd	exonCount	exonStarts	exonEnds
0610008F07Rik	ENSMUST00000128896	chr2	-	163319542	163367456	163367456	163367456	3	163319542,163322302,163367238,	163319894,163322367,163367456,
0610008F07Rik	ENSMUST00000141329	chr2	-	163319542	163367456	163367456	163367456	4	163319542,163322302,163322470,163367238,	163319894,163322367,163322674,163367456,
0610008F07Rik	ENSMUST00000125811	chr2	-	163319929	163367428	163367428	163367428	3	163319929,163322302,163367238,	163320044,163322367,163367428,
0610011L14Rik	ENSMUST00000109570	chr2	+	156373319	156393892	156376428	156392768	5	156373319,156375620,156376384,156381562,156392600,	156373619,156375763,156377185,156381792,156393892,
0610011L14Rik	ENSMUST00000029158	chr2	+	156373331	156394708	156376428	156392768	4	156373331,156376384,156381562,156392600,	156373619,156377185,156381792,156394708,
0610011L14Rik	ENSMUST00000137928	chr2	+	156373343	156376420	156376420	156376420	3	156373343,156375587,156376384,	156373619,156375726,156376420,
0610011L14Rik	ENSMUST00000150212	chr2	+	156373345	156376801	156376428	156376801	3	156373345,156375587,156376384,	156373619,156375763,156376801,
0610011L14Rik	ENSMUST00000126250	chr2	+	156373359	156376554	156376428	156376554	3	156373359,156375620,156376384,	156373619,156375726,156376554,
0610039K10Rik	ENSMUST00000076667	chr2	+	163470585	163471536	163471157	163471472	1	163470585,	163471536,
1110008F13Rik	ENSMUST00000029165	chr2	+	156688863	156699299	156689039	156698820	4	156688863,156690992,156698073,156698778,	156689153,156691096,156698203,156699299,
1110008F13Rik	ENSMUST00000152551	chr2	+	156688874	156699134	156699134	156699134	3	156688874,156698073,156698778,	156689153,156698203,156699134,
1110008F13Rik	ENSMUST00000152942	chr2	+	156688880	156692723	156692723	156692723	2	156688880,156690992,	156689153,156692723,
1110008F13Rik	ENSMUST00000126767	chr2	+	156698277	156699132	156699132	156699132	2	156698277,156698778,	156698476,156699132,
1500012F01Rik	ENSMUST00000125674	chr2	+	166888433	166891362	166890687	166891349	5	166888433,166889135,166890658,166890933,166891186,	166888797,166889227,166890717,166890980,166891362,
1500012F01Rik	ENSMUST00000136378	chr2	+	166888720	166890882	166890882	166890882	2	166888720,166890658,	166889227,166890882,
1500012F01Rik	ENSMUST00000125841	chr2	+	166888722	166891222	166891222	166891222	4	166888722,166889135,166890658,166891186,	166888797,166889227,166890980,166891222,
1500012F01Rik	ENSMUST00000145859	chr2	+	166888732	166889630	166889630	166889630	2	166888732,166889135,	166888797,166889630,
1500012F01Rik	ENSMUST00000143587	chr2	+	166889148	166891362	166891362	166891362	3	166889148,166890658,166890933,	166889227,166890717,166891362,
1700003F12Rik	ENSMUST00000135641	chr2	+	154372820	154375554	154375554	154375554	3	154372820,154374691,154375072,	154372909,154374803,154375554,
1700003F12Rik	ENSMUST00000045116	chr2	+	154374623	154375739	154374677	154375683	3	154374623,154375071,154375275,	154374803,154375131,154375739,
1700003F12Rik	ENSMUST00000109709	chr2	+	154374662	154375739	154374677	154375683	3	154374662,154375032,154375275,	154374803,154375131,154375739,
1700007I08Rik	ENSMUST00000104928	chr2	+	154377511	154379012	154377865	154378906	1	154377511,	154379012,
1700010M22Rik	ENSMUST00000028918	chr2	+	144649401	144650151	144649478	144649949	1	144649401,	144650151,
1700020C07Rik	ENSMUST00000141411	chr2	-	164651888	164654028	164654028	164654028	3	164651888,164652447,164653904,	164652133,164652554,164654028,
1700020C07Rik	ENSMUST00000017911	chr2	-	164652881	164654037	164652908	164653959	2	164652881,164653904,	164653534,164654037,
1700025C18Rik	ENSMUST00000109304	chr2	-	164904192	164916250	164904341	164915843	3	164904192,164915789,164916199,	164904557,164916075,164916250,
1700060C20Rik	ENSMUST00000109506	chr2	+	158017744	158021478	158019946	158021323	3	158017744,158019846,158021090,	158017795,158020004,158021478,
1700101G07Rik	ENSMUST00000077067	chr2	+	169407580	169408733	169408013	169408520	1	169407580,	169408733,
2210009G21Rik	ENSMUST00000028737	chr2	+	136716953	136895385	136731309	136894064	6	136716953,136731278,136825919,136869735,136891865,136893328,	136717125,136731336,136826009,136869813,136891966,136895385,
2210009G21Rik	ENSMUST00000141463	chr2	+	136717236	136826009	136772910	136826009	5	136717236,136731278,136772040,136772777,136825919,	136717397,136731336,136772240,136772985,136826009,
2210009G21Rik	ENSMUST00000135260	chr2	+	136717343	136897686	136897686	136897686	8	136717343,136718019,136731278,136825919,136869735,136872452,136891865,136893328,	136717397,136718097,136731336,136826009,136869813,136872541,136891966,136897686,
2210009G21Rik	ENSMUST00000130856	chr2	+	136717903	136894007	136894007	136894007	9	136717903,136731278,136772777,136825919,136869735,136872452,136885216,136891865,136893328,	136718097,136731336,136772985,136826009,136869813,136872541,136885291,136891966,136894007,
2210009G21Rik	ENSMUST00000099311	chr2	+	136717903	136897686	136731309	136894064	8	136717903,136731278,136825919,136830669,136869735,136872452,136891865,136893328,	136718097,136731336,136826009,136830790,136869813,136872541,136891966,136897686,
2310001A20Rik	ENSMUST00000046399	chr2	-	150408815	150434303	150409714	150434215	9	150408815,150411498,150412116,150412727,150414638,150415768,150420037,150425979,150434123,	150409924,150411691,150412251,150412902,150414755,150415861,150420153,150426096,150434303,
2310001A20Rik	ENSMUST00000126704	chr2	-	150412856	150425990	150425990	150425990	5	150412856,150414638,150415768,150420037,150425979,	150412902,150414858,150415861,150420153,150425990,
2310001A20Rik	ENSMUST00000145325	chr2	-	150420099	150434280	150434280	150434280	4	150420099,150425463,150425979,150434123,	150420153,150425553,150426096,150434280,
2310001K24Rik	ENSMUST00000065731	chr2	+	163298326	163298647	163298326	163298647	1	163298326,	163298647,
2310003L22Rik	ENSMUST00000028863	chr2	+	139996381	140030988	140014492	140029354	11	139996381,139997762,140002969,140007309,140009633,140013479,140014450,140019318,140028601,140029023,140029267,	139996669,139997803,140003033,140007357,140009737,140013519,140014648,140019379,140028685,140029106,140030988,
2310003L22Rik	ENSMUST00000044825	chr2	+	139996384	140029425	139996447	140029354	11	139996384,139997762,140002969,140007309,140009633,140013479,140014450,140019318,140028601,140029023,140029267,	139996669,139997803,140003033,140007357,140009737,140013519,140014648,140019379,140028685,140029106,140029425,
2310003L22Rik	ENSMUST00000123078	chr2	+	139996448	139998050	139998050	139998050	2	139996448,139997762,	139996669,139998050,
2310003L22Rik	ENSMUST00000125913	chr2	+	139996765	140029368	140029368	140029368	11	139996765,139997762,140002969,140007309,140009633,140013479,140014450,140019318,140028601,140029023,140029267,	139997141,139997803,140003033,140007357,140009737,140013519,140014648,140019379,140028685,140029106,140029368,
2310046K01Rik	ENSMUST00000109859	chr2	+	151822246	151834993	151829856	151833752	4	151822246,151829787,151833216,151833681,	151822387,151830414,151833340,151834993,
2310046K01Rik	ENSMUST00000073228	chr2	+	151822270	151834994	151829856	151833894	5	151822270,151829787,151831267,151833216,151833681,	151822387,151830414,151831755,151833340,151834994,
2310046K01Rik	ENSMUST00000109861	chr2	+	151825600	151834958	151829856	151833894	5	151825600,151829787,151831267,151833216,151833681,	151825674,151830414,151831755,151833340,151834958,
2310046K01Rik	ENSMUST00000109858	chr2	+	151825632	151834982	151829856	151833752	4	151825632,151829787,151833216,151833681,	151825674,151830414,151833340,151834982,
2810408M09Rik	ENSMUST00000039007	chr2	-	165315609	165318824	165316732	165318802	2	165315609,165318546,	165317211,165318824,
2810408M09Rik	ENSMUST00000125497	chr2	-	165316677	165318616	165318616	165318616	2	165316677,165318546,	165317449,165318616,
2810422J05Rik	ENSMUST00000121742	chr2	-	145335929	145336393	145336393	145336393	1	145335929,	145336393,
3230401D17Rik	ENSMUST00000046908	chr2	-	163231557	163245264	163232140	163241347	4	163231557,163237132,163241270,163245147,	163232825,163237246,163241391,163245264,
3230401D17Rik	ENSMUST00000140454	chr2	-	163232287	163244880	163244880	163244880	4	163232287,163237132,163241270,163244776,	163232825,163237246,163241391,163244880,
3230401D17Rik	ENSMUST00000139142	chr2	-	163232321	163237401	163237401	163237401	2	163232321,163237132,	163232825,163237401,
3230401D17Rik	ENSMUST00000141301	chr2	-	163232616	163250433	163250433	163250433	4	163232616,163237132,163241270,163250203,	163232825,163237246,163241391,163250433,
3230401D17Rik	ENSMUST00000127038	chr2	-	163232805	163242832	163232805	163241347	4	163232805,163237132,163241270,163242733,	163232825,163237246,163241391,163242832,
3230401D17Rik	ENSMUST00000123659	chr2	-	163248612	163250286	163250286	163250286	2	163248612,163250203,	163249004,163250286,
3300002I08Rik	ENSMUST00000051153	chr2	-	150136670	150188501	150136755	150188380	4	150136670,150170044,150170315,150188323,	150136954,150170105,150170442,150188501,
3300002I08Rik	ENSMUST00000124945	chr2	-	150136672	150188469	150188469	150188469	3	150136672,150170315,150188323,	150136954,150170442,150188469,
3300002I08Rik	ENSMUST00000152036	chr2	-	150168571	150188478	150188478	150188478	5	150168571,150170044,150170315,150185846,150188323,	150168891,150170105,150170442,150185928,150188478,
3300002I08Rik	ENSMUST00000138130	chr2	-	150168979	150188480	150188480	150188480	3	150168979,150170315,150188323,	150170105,150170442,150188480,
4833422F24Rik	ENSMUST00000029213	chr2	-	165219259	165225905	165221345	165225831	3	165219259,165222720,165225787,	165221798,165223720,165225905,
4921509C19Rik	ENSMUST00000080132	chr2	-	151296277	151301889	151297058	151299492	4	151296277,151297018,151297603,151301724,	151296789,151297092,151299536,151301889,
4921517L17Rik	ENSMUST00000037096	chr2	+	156138034	156201371	156138268	156201350	13	156138034,156145745,156154053,156159314,156160985,156164310,156164866,156167337,156178930,156190854,156193292,156199381,156201031,	156138535,156145799,156154191,156159368,156161149,156164467,156165018,156167476,156179045,156191032,156193413,156199545,156201371,
4921517L17Rik	ENSMUST00000088581	chr2	+	156138184	156182650	156138268	156182650	10	156138184,156145745,156154053,156159314,156160985,156164310,156164866,156167337,156178930,156182261,	156138535,156145799,156154191,156159368,156161149,156164467,156165018,156167476,156179045,156182650,
4921517L17Rik	ENSMUST00000125395	chr2	+	156138313	156164401	156164401	156164401	5	156138313,156145745,156159314,156160985,156164310,	156138535,156145799,156159368,156161149,156164401,
4921517L17Rik	ENSMUST00000073942	chr2	+	156138327	156182838	156154083	156182650	10	156138327,156145745,156154053,156159314,156160985,156164310,156164866,156167337,156178930,156182261,	156138535,156145799,156154191,156159368,156161149,156164467,156165018,156167476,156179045,156182838,
4921517L17Rik	ENSMUST00000133056	chr2	+	156138352	156146665	156146665	156146665	2	156138352,156145745,	156138535,156146665,
4921517L17Rik	ENSMUST00000109580	chr2	+	156138368	156201374	156154083	156201350	13	156138368,156145745,156154053,156159314,156161021,156164310,156164866,156167337,156178930,156190854,156193292,156199381,156201031,	156138535,156145799,156154191,156159368,156161149,156164467,156165018,156167476,156179045,156191032,156193413,156199545,156201374,
4921517L17Rik	ENSMUST00000154227	chr2	+	156159596	156165002	156165002	156165002	4	156159596,156160985,156164310,156164866,	156159752,156161149,156164467,156165002,
4922505G16Rik	ENSMUST00000099137	chr2	-	157034285	157105285	157037408	157104944	25	157034285,157036540,157037386,157039411,157040635,157042645,157045795,157046879,157048499,157048923,157049641,157051173,157054356,157055646,157058798,157064051,157067449,157078699,157080665,157082062,157083763,157090808,157095216,157097699,157104927,	157034465,157036574,157037557,157039477,157040735,157042768,157045951,157047044,157048640,157049038,157049776,157051364,157054492,157055807,157058951,157064173,157067585,157078804,157080761,157082207,157083843,157090931,157095362,157097821,157105285,
4922505G16Rik	ENSMUST00000143663	chr2	-	157034285	157105285	157037408	157105211	25	157034285,157036540,157037386,157039411,157040635,157042645,157045795,157046879,157048499,157048923,157049641,157051173,157054356,157055646,157058798,157064051,157067449,157078699,157080665,157082062,157083763,157090808,157095216,157097699,157104927,	157034465,157036574,157037557,157039477,157040735,157042768,157045951,157047044,157048640,157049038,157049776,157051364,157054492,157055807,157058951,157064173,157067585,157078804,157080761,157082207,157083843,157090931,157095362,157097821,157105285,
4922505G16Rik	ENSMUST00000141081	chr2	-	157048274	157049688	157049688	157049688	3	157048274,157048923,157049641,	157048640,157049038,157049688,
4922505G16Rik	ENSMUST00000146848	chr2	-	157067534	157105025	157105025	157105025	6	157067534,157078699,157080665,157082062,157083763,157104927,	157067585,157078804,157080761,157082207,157083843,157105025,
4922505G16Rik	ENSMUST00000147602	chr2	-	157079800	157083784	157083784	157083784	4	157079800,157080665,157082062,157083763,	157080007,157080761,157082207,157083784,
4922505G16Rik	ENSMUST00000150035	chr2	-	157089856	157105285	157105285	157105285	4	157089856,157095216,157097699,157104927,	157090931,157095362,157097821,157105285,
4930404H24Rik	ENSMUST00000109783	chr2	+	153318525	153319577	153318535	153319397	2	153318525,153319346,	153318625,153319577,
4930470P17Rik	ENSMUST00000062355	chr2	-	170404917	170427517	170404990	170426663	2	170404917,170426536,	170405331,170427517,
4930518I15Rik	ENSMUST00000099141	chr2	-	156682351	156683682	156682776	156682950	1	156682351,	156683682,
4930529M08Rik	ENSMUST00000099283	chr2	+	145760519	145979657	145765584	145979657	25	145760519,145765575,145772781,145775654,145776494,145776793,145789033,145799207,145833127,145834610,145837813,145840035,145843053,145860922,145862552,145868188,145871148,145902996,145921359,145927688,145935642,145954694,145968748,145971119,145979447,	145760576,145765727,145772932,145775731,145776562,145776920,145789166,145799367,145833238,145834687,145838016,145840075,145843193,145861049,145862630,145868395,145871283,145903124,145921458,145927857,145935822,145954982,145969076,145971211,145979657,
4930529M08Rik	ENSMUST00000116398	chr2	+	145760519	145789962	145765584	145789271	7	145760519,145765575,145772781,145775654,145776494,145776793,145789033,	145760576,145765727,145772932,145775731,145776562,145776920,145789962,
4930529M08Rik	ENSMUST00000126415	chr2	+	145760519	145868809	145765584	145868473	16	145760519,145765575,145772781,145775654,145776494,145776793,145789033,145799207,145827590,145834603,145837813,145840035,145843053,145860922,145862552,145868188,	145760576,145765727,145772932,145775731,145776562,145776920,145789166,145799367,145827655,145834687,145837989,145840075,145843193,145861049,145862630,145868809,
4930529M08Rik	ENSMUST00000152515	chr2	+	145760540	145789189	145765584	145789038	6	145760540,145765575,145772781,145775654,145776494,145789033,	145760576,145765727,145772932,145775731,145776562,145789189,
4930529M08Rik	ENSMUST00000138774	chr2	+	145760540	145791959	145772813	145789271	5	145760540,145772781,145776494,145776793,145789033,	145760576,145772932,145776562,145776920,145791959,
4930529M08Rik	ENSMUST00000130168	chr2	+	145760543	145789044	145765584	145789044	7	145760543,145765570,145772781,145775654,145776494,145776793,145789033,	145760576,145765727,145772932,145775731,145776562,145776920,145789044,
4930529M08Rik	ENSMUST00000133433	chr2	+	145760549	146040775	145765584	146040531	27	145760549,145765550,145772781,145775654,145776494,145776793,145789033,145799207,145827590,145834603,145837813,145840035,145843053,145860922,145862552,145868188,145871148,145902996,145921359,145927688,145935642,145954689,145968748,145971119,145979447,146026445,146040330,	145760576,145765727,145772932,145775731,145776562,145776920,145789166,145799367,145827655,145834687,145837989,145840075,145843193,145861049,145862630,145868395,145871283,145903124,145921458,145927857,145935817,145954982,145969076,145971211,145979653,146026536,146040775,
4930529M08Rik	ENSMUST00000118002	chr2	+	145760551	145779550	145765584	145776951	6	145760551,145765575,145772781,145775654,145776494,145776793,	145760576,145765727,145772932,145775731,145776562,145779550,
4930529M08Rik	ENSMUST00000155214	chr2	+	145867229	145921424	145921424	145921424	5	145867229,145868188,145871148,145902996,145921359,	145867548,145868395,145871283,145903124,145921424,
4930529M08Rik	ENSMUST00000150771	chr2	+	145871061	145954701	145954701	145954701	6	145871061,145902996,145921359,145927688,145935642,145954689,	145871283,145903124,145921458,145927857,145935817,145954701,
4930529M08Rik	ENSMUST00000125223	chr2	+	145871193	145954832	145871193	145954832	7	145871193,145902996,145921359,145927688,145935642,145938239,145954689,	145871283,145903124,145921458,145927857,145935817,145938317,145954832,
4930529M08Rik	ENSMUST00000144066	chr2	+	145872986	146040771	146040771	146040771	11	145872986,145902996,145921359,145927688,145935642,145954689,145968748,145971119,145979447,146026445,146040330,	145873002,145903124,145921458,145927857,145935817,145954982,145969076,145971211,145979653,146026536,146040771,
4930529M08Rik	ENSMUST00000143896	chr2	+	145978079	146040696	146040696	146040696	4	145978079,145979447,146026445,146040330,	145978184,145979653,146026536,146040696,
4930529M08Rik	ENSMUST00000146891	chr2	+	146040000	146040771	146040771	146040771	2	146040000,146040330,	146040136,146040771,
5430405G05Rik	ENSMUST00000060196	chr2	+	151527743	151533046	151532090	151532789	2	151527743,151532049,	151528181,151533046,
5430405G05Rik	ENSMUST00000109872	chr2	+	151528046	151537893	151532090	151532789	3	151528046,151532049,151537369,	151528181,151532789,151537893,
6330439K17Rik	ENSMUST00000081982	chr2	-	144296292	144353150	144300659	144351424	21	144296292,144301808,144304750,144305340,144307370,144307866,144309092,144310347,144314356,144315848,144317507,144327162,144328653,144330075,144331894,144335903,144337226,144339131,144348148,144351315,144353015,	144300825,144301883,144304878,144305421,144307471,144307963,144309167,144310451,144314564,144316013,144317633,144327255,144328767,144330193,144331980,144336028,144337323,144339246,144348302,144351432,144353150,
6330439K17Rik	ENSMUST00000124823	chr2	-	144334558	144353100	144353100	144353100	6	144334558,144337226,144339131,144348148,144351315,144353015,	144336028,144337323,144339246,144348302,144351432,144353100,
6330439K17Rik	ENSMUST00000150816	chr2	-	144348198	144352384	144352384	144352384	3	144348198,144351315,144352317,	144348302,144351432,144352384,
6330527O06Rik	ENSMUST00000144403	chr2	+	135877974	135885267	135884048	135885267	4	135877974,135883834,135884681,135885230,	135878108,135884112,135884854,135885267,
6330527O06Rik	ENSMUST00000057503	chr2	+	135883662	135895653	135884048	135894927	6	135883662,135884681,135885230,135885485,135886573,135894748,	135884112,135884854,135885362,135885591,135886762,135895653,
6330527O06Rik	ENSMUST00000154674	chr2	+	135883987	135884949	135884949	135884949	2	135883987,135884681,	135884112,135884949,
6330527O06Rik	ENSMUST00000143777	chr2	+	135883987	135887230	135887230	135887230	4	135883987,135884681,135885485,135886573,	135884112,135885362,135885591,135887230,
6330527O06Rik	ENSMUST00000123436	chr2	+	135885166	135895641	135895641	135895641	4	135885166,135885485,135886573,135894748,	135885362,135885591,135886762,135895641,
6430503K07Rik	ENSMUST00000144411	chr2	+	147013159	147014143	147014143	147014143	3	147013159,147013438,147013770,	147013193,147013507,147014143,
6430550D23Rik	ENSMUST00000124812	chr2	-	155799014	155833643	155828291	155829218	12	155799014,155799945,155801135,155802112,155805712,155807762,155814729,155820301,155828172,155828836,155829060,155833615,	155799328,155800093,155801215,155802279,155805929,155807899,155815335,155820599,155828295,155828986,155829221,155833643,
6430550D23Rik	ENSMUST00000109617	chr2	-	155826179	155830163	155828203	155829671	6	155826179,155828172,155828836,155829060,155829416,155830076,	155827298,155828222,155828986,155829221,155829721,155830163,
6430550D23Rik	ENSMUST00000086145	chr2	-	155826179	155833655	155828203	155829218	5	155826179,155828172,155828836,155829060,155833615,	155827298,155828222,155828986,155829221,155833655,
6430550D23Rik	ENSMUST00000138025	chr2	-	155826345	155833659	155833659	155833659	3	155826345,155828836,155833615,	155828222,155829221,155833659,
6430550D23Rik	ENSMUST00000144686	chr2	-	155828884	155833655	155828884	155829572	4	155828884,155829060,155829416,155833615,	155828986,155829221,155829584,155833655,
6430550D23Rik	ENSMUST00000140657	chr2	-	155828977	155833713	155828977	155829671	4	155828977,155829060,155829416,155833615,	155828986,155829221,155829721,155833713,
6430550D23Rik	ENSMUST00000139116	chr2	-	155829064	155830163	155829064	155829671	3	155829064,155829416,155830076,	155829221,155829721,155830163,
6430550D23Rik	ENSMUST00000156993	chr2	-	155829107	155829883	155829107	155829452	3	155829107,155829416,155829847,	155829221,155829560,155829883,
6430550D23Rik	ENSMUST00000141437	chr2	-	155829139	155829883	155829139	155829671	3	155829139,155829416,155829847,	155829221,155829721,155829883,
6820408C15Rik	ENSMUST00000039961	chr2	+	152241322	152270066	152253490	152269869	12	152241322,152253204,152253676,152254660,152259771,152263220,152265345,152266500,152266735,152266951,152268109,152269808,	152241458,152253501,152253731,152254760,152259884,152263379,152265445,152266658,152266837,152267038,152268228,152270066,
6820408C15Rik	ENSMUST00000153713	chr2	+	152253370	152270065	152253490	152254749	11	152253370,152253576,152254660,152259768,152263220,152265345,152266500,152266735,152266951,152268109,152269808,	152253501,152253731,152254760,152259884,152263379,152265445,152266658,152266837,152267016,152268228,152270065,
6820408C15Rik	ENSMUST00000128737	chr2	+	152253397	152265379	152253490	152265379	6	152253397,152253676,152254660,152259768,152263220,152265345,	152253501,152253731,152254760,152259884,152263379,152265379,
7530422B04Rik	ENSMUST00000124988	chr2	-	153474425	153476022	153476022	153476022	2	153474425,153475786,	153474907,153476022,
8030411F24Rik	ENSMUST00000028933	chr2	+	148607744	148611673	148607843	148611563	3	148607744,148609084,148611482,	148608044,148609195,148611673,
8430406I07Rik	ENSMUST00000110028	chr2	+	144096398	144106252	144097715	144105378	5	144096398,144097650,144102050,144104729,144105216,	144096750,144098220,144102267,144104862,144106252,
8430406I07Rik	ENSMUST00000028910	chr2	+	144096635	144106963	144097715	144105378	5	144096635,144097650,144102050,144104729,144105216,	144096808,144098220,144102267,144104862,144106963,
8430406I07Rik	ENSMUST00000110027	chr2	+	144096676	144106252	144097715	144105378	5	144096676,144097650,144102050,144104729,144105216,	144097079,144098220,144102267,144104862,144106252,
8430427H17Rik	ENSMUST00000035346	chr2	-	153233197	153355707	153237347	153355498	11	153233197,153242379,153243098,153243423,153243695,153246267,153261941,153296423,153303606,153309422,153355177,	153237565,153242581,153243221,153243615,153243881,153246545,153262083,153296533,153303718,153309578,153355707,
8430427H17Rik	ENSMUST00000109784	chr2	-	153233201	153270215	153237347	153262050	8	153233201,153242379,153243098,153243423,153243695,153246267,153261941,153270092,	153237565,153242581,153243221,153243615,153243881,153246545,153262083,153270215,
8430427H17Rik	ENSMUST00000132770	chr2	-	153243561	153271317	153271317	153271317	5	153243561,153243695,153246285,153261941,153271250,	153243615,153243881,153246545,153262083,153271317,
8430427H17Rik	ENSMUST00000137553	chr2	-	153279634	153309562	153309562	153309562	4	153279634,153296423,153303606,153309422,	153279859,153296533,153303718,153309562,
8430427H17Rik	ENSMUST00000129385	chr2	-	153285481	153318253	153318253	153318253	8	153285481,153289326,153296423,153303606,153306157,153309422,153317094,153317446,	153286319,153289500,153296533,153303718,153306301,153309578,153317151,153318253,
8430427H17Rik	ENSMUST00000156786	chr2	-	153289280	153305462	153305462	153305462	4	153289280,153296423,153303606,153305259,	153289500,153296533,153303718,153305462,
9230104L09Rik	ENSMUST00000028937	chr2	-	148672446	148676670	148672651	148676616	3	148672446,148673652,148676406,	148672738,148673757,148676670,
9230104L09Rik	ENSMUST00000149457	chr2	-	148672639	148690774	148690774	148690774	4	148672639,148673616,148685212,148690695,	148672738,148673757,148685337,148690774,
9430008C03Rik	ENSMUST00000083428	chr2	-	158182159	158182290	158182290	158182290	1	158182159,	158182290,
9430008C03Rik	ENSMUST00000083061	chr2	-	158184095	158184208	158184208	158184208	1	158184095,	158184208,
9430008C03Rik	ENSMUST00000082471	chr2	-	158185533	158185665	158185665	158185665	1	158185533,	158185665,
9430008C03Rik	ENSMUST00000083906	chr2	+	158203957	158204090	158204090	158204090	1	158203957,	158204090,
9430008C03Rik	ENSMUST00000082651	chr2	+	158205269	158205402	158205402	158205402	1	158205269,	158205402,
9430021M05Rik	ENSMUST00000145985	chr2	+	162486898	162492845	162492845	162492845	3	162486898,162491544,162492124,	162487162,162491760,162492845,
9830001H06Rik	ENSMUST00000069098	chr2	-	156841534	156904990	156844088	156904645	15	156841534,156845925,156848552,156849532,156853122,156855215,156856254,156856523,156858993,156862905,156865562,156867629,156879254,156885923,156903964,	156844235,156847273,156848623,156849604,156853374,156855383,156856359,156856754,156859119,156863046,156866738,156867692,156879413,156886148,156904990,
9830001H06Rik	ENSMUST00000153229	chr2	-	156846605	156853208	156853208	156853208	4	156846605,156848590,156849532,156853122,	156846936,156848623,156849604,156853208,
9830001H06Rik	ENSMUST00000133571	chr2	-	156862785	156865975	156865975	156865975	2	156862785,156865562,	156863046,156865975,
a	ENSMUST00000137333	chr2	+	154617137	154873463	154871357	154873463	5	154617137,154776929,154778281,154871347,154873411,	154617284,154777040,154778327,154871517,154873463,
a	ENSMUST00000132342	chr2	+	154776915	154871407	154871407	154871407	3	154776915,154778281,154871347,	154777040,154778327,154871407,
a	ENSMUST00000109697	chr2	+	154776954	154876747	154871357	154876534	4	154776954,154871347,154873411,154876363,	154777040,154871517,154873476,154876747,
a	ENSMUST00000148402	chr2	+	154839207	154876368	154871357	154876368	4	154839207,154871347,154873411,154876363,	154839365,154871517,154873476,154876368,
a	ENSMUST00000029123	chr2	+	154839266	154876748	154871357	154876534	4	154839266,154871347,154873411,154876363,	154839377,154871517,154873476,154876748,
a	ENSMUST00000148300	chr2	+	154873350	154876747	154876747	154876747	2	154873350,154876363,	154873476,154876747,
A530006G24Rik	ENSMUST00000152542	chr2	+	147536428	147543368	147543368	147543368	3	147536428,147536714,147542340,	147536602,147536843,147543368,
A530013C23Rik	ENSMUST00000141923	chr2	+	167516676	167554672	167554672	167554672	4	167516676,167542429,167550879,167551457,	167516760,167542514,167550984,167554672,
A530013C23Rik	ENSMUST00000130679	chr2	+	167516680	167523301	167523301	167523301	2	167516680,167520826,	167516760,167523301,
Abhd12	ENSMUST00000156641	chr2	-	150658228	150668306	150668306	150668306	9	150658228,150660014,150661008,150663087,150664050,150664476,150665455,150667981,150668246,	150658876,150660142,150661087,150663170,150664130,150664514,150665585,150668027,150668306,
Abhd12	ENSMUST00000056149	chr2	-	150658228	150730477	150658836	150730283	13	150658228,150660014,150661008,150663087,150664050,150664476,150665455,150667981,150669126,150671979,150674087,150684095,150730092,	150658876,150660142,150661087,150663170,150664130,150664514,150665585,150668027,150669157,150672099,150674193,150684220,150730477,
Abhd12	ENSMUST00000141899	chr2	-	150658252	150730467	150663144	150730283	13	150658252,150660014,150661008,150663087,150664046,150664476,150665455,150667981,150669126,150671979,150674087,150684095,150730092,	150658876,150660142,150661087,150663170,150664130,150664514,150665585,150668027,150669157,150672099,150674193,150684220,150730467,
Abhd12	ENSMUST00000145826	chr2	-	150658851	150665458	150661039	150665458	6	150658851,150660014,150661008,150664050,150664476,150665455,	150658876,150660142,150661087,150664130,150664514,150665458,
Abhd12	ENSMUST00000138608	chr2	-	150663094	150730398	150730398	150730398	10	150663094,150664050,150664476,150665455,150667981,150669126,150671979,150674087,150684095,150730092,	150663446,150664130,150664514,150665585,150668027,150669157,150672099,150674193,150684220,150730398,
Abhd12	ENSMUST00000155119	chr2	-	150668768	150677226	150677226	150677226	4	150668768,150671979,150674087,150677141,	150669157,150672099,150674193,150677226,
Abhd12	ENSMUST00000129228	chr2	-	150672065	150730383	150727249	150730283	5	150672065,150674087,150684095,150727230,150730092,	150672099,150674193,150684220,150727271,150730383,
Acot8	ENSMUST00000017451	chr2	-	164618267	164630382	164618450	164630317	6	164618267,164620581,164621151,164625219,164628496,164630189,	164618510,164620679,164621309,164625445,164628633,164630382,
Acot8	ENSMUST00000103094	chr2	-	164618267	164630382	164618391	164630317	6	164618267,164620484,164621151,164625219,164628496,164630189,	164618510,164620679,164621309,164625445,164628633,164630382,
Acot8	ENSMUST00000133053	chr2	-	164618267	164621989	164621989	164621989	3	164618267,164620484,164621151,	164618510,164620679,164621989,
Acot8	ENSMUST00000134611	chr2	-	164621307	164630381	164625231	164630317	3	164621307,164625219,164630189,	164621309,164625445,164630381,
Acot8	ENSMUST00000136767	chr2	-	164625057	164630322	164630322	164630322	3	164625057,164628496,164630189,	164625445,164628633,164630322,
Acss1	ENSMUST00000028944	chr2	-	150443840	150493994	150445348	150493933	14	150443840,150447249,150450534,150450725,150451501,150451948,150453012,150454229,150455481,150463582,150464099,150468447,150485571,150493620,	150445528,150447368,150450598,150450853,150451628,150452061,150453105,150454367,150455629,150463735,150464275,150468647,150485668,150493994,
Acss1	ENSMUST00000154328	chr2	-	150454237	150463851	150463851	150463851	3	150454237,150455481,150463582,	150454367,150455629,150463851,
Acss1	ENSMUST00000147135	chr2	-	150454317	150463849	150463849	150463849	4	150454317,150455481,150463582,150463808,	150454367,150455629,150463735,150463849,
Acss1	ENSMUST00000141500	chr2	-	150463715	150494236	150494236	150494236	5	150463715,150464099,150468447,150485571,150494073,	150463735,150464275,150468647,150485668,150494236,
Acss1	ENSMUST00000141785	chr2	-	150485340	150493950	150493950	150493950	2	150485340,150493620,	150485668,150493950,
Acss2	ENSMUST00000029135	chr2	+	155343683	155388482	155343842	155387816	18	155343683,155347716,155374926,155375211,155375534,155375838,155376090,155381589,155382068,155382513,155382832,155383045,155383284,155384326,155386357,155386765,155387481,155387688,	155344020,155347912,155375018,155375315,155375607,155375914,155376205,155381727,155382239,155382647,155382965,155383102,155383365,155384435,155386426,155386942,155387556,155388482,
Acss2	ENSMUST00000029135	chr2	+	155343683	155388482	155343842	155387816	18	155343683,155347716,155374926,155375211,155375534,155375838,155376090,155381589,155382068,155382513,155382832,155383045,155383284,155384326,155386357,155386765,155387481,155387688,	155344020,155347912,155375018,155375315,155375607,155375914,155376205,155381727,155382239,155382647,155382965,155383102,155383365,155384435,155386426,155386942,155387556,155388482,
Acss2	ENSMUST00000149788	chr2	+	155343768	155351027	155351027	155351027	2	155343768,155347716,	155344020,155351027,
Acss2	ENSMUST00000149788	chr2	+	155343768	155351027	155351027	155351027	2	155343768,155347716,	155344020,155351027,
Acss2	ENSMUST00000133654	chr2	+	155343789	155388472	155343842	155381590	13	155343789,155347716,155381589,155382068,155382513,155382832,155383045,155383284,155384326,155386357,155386765,155387481,155387688,	155344020,155347912,155381727,155382239,155382647,155382965,155383102,155383365,155384435,155386426,155386942,155387556,155388472,
Acss2	ENSMUST00000133654	chr2	+	155343789	155388472	155343842	155381590	13	155343789,155347716,155381589,155382068,155382513,155382832,155383045,155383284,155384326,155386357,155386765,155387481,155387688,	155344020,155347912,155381727,155382239,155382647,155382965,155383102,155383365,155384435,155386426,155386942,155387556,155388472,
Acss2	ENSMUST00000065973	chr2	+	155343792	155411460	155343842	155400395	20	155343792,155347716,155374926,155375211,155375534,155375838,155376090,155381589,155382068,155382513,155382832,155383045,155383284,155384326,155386357,155386765,155387481,155398898,155400335,155410785,	155344020,155347912,155375018,155375315,155375607,155375914,155376205,155381727,155382239,155382647,155382965,155383102,155383365,155384435,155386426,155386942,155387556,155398981,155400425,155411460,
Acss2	ENSMUST00000065973	chr2	+	155343792	155411460	155343842	155400395	20	155343792,155347716,155374926,155375211,155375534,155375838,155376090,155381589,155382068,155382513,155382832,155383045,155383284,155384326,155386357,155386765,155387481,155398898,155400335,155410785,	155344020,155347912,155375018,155375315,155375607,155375914,155376205,155381727,155382239,155382647,155382965,155383102,155383365,155384435,155386426,155386942,155387556,155398981,155400425,155411460,
Acss2	ENSMUST00000131054	chr2	+	155343804	155378123	155378123	155378123	3	155343804,155347716,155374926,	155344020,155347912,155378123,
Acss2	ENSMUST00000131054	chr2	+	155343804	155378123	155378123	155378123	3	155343804,155347716,155374926,	155344020,155347912,155378123,
Acss2	ENSMUST00000103142	chr2	+	155343810	155388475	155343842	155387816	19	155343810,155347716,155374926,155375211,155375534,155375838,155376090,155376925,155381589,155382068,155382513,155382832,155383045,155383284,155384326,155386357,155386765,155387481,155387688,	155344020,155347912,155375018,155375315,155375607,155375914,155376205,155376964,155381727,155382239,155382647,155382965,155383102,155383365,155384435,155386426,155386942,155387556,155388475,
Acss2	ENSMUST00000103142	chr2	+	155343810	155388475	155343842	155387816	19	155343810,155347716,155374926,155375211,155375534,155375838,155376090,155376925,155381589,155382068,155382513,155382832,155383045,155383284,155384326,155386357,155386765,155387481,155387688,	155344020,155347912,155375018,155375315,155375607,155375914,155376205,155376964,155381727,155382239,155382647,155382965,155383102,155383365,155384435,155386426,155386942,155387556,155388475,
Acss2	ENSMUST00000143169	chr2	+	155374956	155375594	155375594	155375594	2	155374956,155375211,	155375018,155375594,
Acss2	ENSMUST00000143169	chr2	+	155374956	155375594	155375594	155375594	2	155374956,155375211,	155375018,155375594,
Acss2	ENSMUST00000151781	chr2	+	155374967	155383100	155374967	155383100	9	155374967,155375211,155375534,155375838,155376090,155381589,155382513,155382832,155383045,	155375018,155375315,155375607,155375914,155376205,155381727,155382647,155382965,155383100,
Acss2	ENSMUST00000151781	chr2	+	155374967	155383100	155374967	155383100	9	155374967,155375211,155375534,155375838,155376090,155381589,155382513,155382832,155383045,	155375018,155375315,155375607,155375914,155376205,155381727,155382647,155382965,155383100,
Acss2	ENSMUST00000153975	chr2	+	155394285	155411002	155411002	155411002	4	155394285,155398891,155400335,155410785,	155394344,155398981,155400425,155411002,
Acss2	ENSMUST00000153975	chr2	+	155394285	155411002	155411002	155411002	4	155394285,155398891,155400335,155410785,	155394344,155398981,155400425,155411002,
Acss2	ENSMUST00000148870	chr2	+	155398597	155402716	155402716	155402716	3	155398597,155400335,155402544,	155398981,155400425,155402716,
Acss2	ENSMUST00000148870	chr2	+	155398597	155402716	155402716	155402716	3	155398597,155400335,155402544,	155398981,155400425,155402716,
Actr5	ENSMUST00000045644	chr2	+	158450623	158464947	158450877	158464626	9	158450623,158452062,158453792,158457198,158458007,158461042,158461743,158462403,158464368,	158451252,158452292,158453962,158457416,158458190,158461162,158461883,158462536,158464947,
Actr5	ENSMUST00000142531	chr2	+	158450623	158464934	158464934	158464934	8	158450623,158452062,158453792,158457198,158458007,158461042,158462403,158464368,	158451252,158452292,158453962,158457416,158458190,158461883,158462536,158464934,
Actr5	ENSMUST00000123886	chr2	+	158450623	158464934	158464934	158464934	11	158450623,158452062,158453792,158457198,158458007,158460282,158460580,158461042,158461743,158462403,158464368,	158451252,158452292,158453962,158457416,158458190,158460483,158460651,158461162,158461883,158462536,158464934,
Actr5	ENSMUST00000125390	chr2	+	158450623	158454893	158454893	158454893	3	158450623,158452062,158453792,	158451252,158452292,158454893,
Actr5	ENSMUST00000126329	chr2	+	158457364	158462433	158462433	158462433	5	158457364,158458007,158461042,158461762,158462403,	158457416,158458190,158461162,158461883,158462433,
Ada	ENSMUST00000017841	chr2	-	163552319	163575975	163553295	163575827	12	163552319,163553279,163553852,163555747,163556033,163556216,163556840,163557992,163558589,163561084,163563898,163575794,	163552784,163553379,163553982,163555812,163556135,163556288,163556968,163558108,163558733,163561207,163563960,163575975,
Ada	ENSMUST00000156939	chr2	-	163555750	163556602	163556602	163556602	3	163555750,163556033,163556216,	163555812,163556135,163556602,
Adig	ENSMUST00000059889	chr2	+	158328347	158333934	158328478	158331643	3	158328347,158331527,158333690,	158328605,158331657,158333934,
Adig	ENSMUST00000109484	chr2	+	158328388	158333934	158328478	158333707	3	158328388,158331527,158333690,	158328502,158331657,158333934,
Adig	ENSMUST00000148187	chr2	+	158328474	158331644	158331644	158331644	3	158328474,158329667,158331413,	158328502,158329731,158331644,
Adnp	ENSMUST00000088001	chr2	-	168006485	168032612	168007546	168014889	4	168006485,168013066,168014781,168032073,	168010672,168013159,168014894,168032612,
Adnp	ENSMUST00000057793	chr2	-	168006488	168032422	168007546	168014889	5	168006488,168013066,168014781,168030099,168032073,	168010672,168013159,168014894,168030274,168032422,
Adnp	ENSMUST00000139984	chr2	-	168010467	168032209	168032209	168032209	3	168010467,168013066,168032073,	168010672,168013159,168032209,
Adnp	ENSMUST00000131200	chr2	-	168029856	168032209	168032209	168032209	2	168029856,168032073,	168030274,168032209,
Ahcy	ENSMUST00000054607	chr2	-	154885045	154900233	154886184	154900128	10	154885045,154887884,154889515,154889724,154889889,154890549,154891272,154893058,154894563,154900100,	154886316,154888079,154889633,154889812,154890097,154890662,154891422,154893134,154894754,154900233,
Ahcy	ENSMUST00000137242	chr2	-	154891395	154900183	154891395	154900128	4	154891395,154893058,154894563,154900100,	154891422,154893098,154894754,154900183,
Ahcy	ENSMUST00000146367	chr2	-	154894301	154900183	154900183	154900183	2	154894301,154900100,	154894754,154900183,
Angpt4	ENSMUST00000028955	chr2	+	151736945	151771073	151737067	151770390	9	151736945,151751122,151752799,151755115,151760142,151762402,151764640,151769039,151770229,	151737403,151751278,151752921,151755354,151760258,151762504,151764807,151769170,151771073,
Ankrd5	ENSMUST00000154394	chr2	+	136327645	136341251	136341251	136341251	2	136327645,136339319,	136328120,136341251,
Ankrd5	ENSMUST00000150189	chr2	+	136327690	136332483	136332483	136332483	3	136327690,136328674,136332326,	136328120,136328767,136332483,
Ankrd5	ENSMUST00000149712	chr2	+	136327726	136377169	136362867	136370524	7	136327726,136359388,136362821,136370318,136371446,136372553,136375448,	136328120,136359560,136363213,136370532,136371596,136372677,136377169,
Ankrd5	ENSMUST00000154343	chr2	+	136327916	136339950	136339950	136339950	3	136327916,136328674,136339319,	136328120,136328767,136339950,
Ankrd5	ENSMUST00000123214	chr2	+	136341254	136375867	136362867	136375867	7	136341254,136359388,136362821,136370318,136371446,136372553,136375448,	136341430,136359560,136363213,136370518,136371596,136372677,136375867,
Ankrd5	ENSMUST00000028726	chr2	+	136357947	136387827	136362867	136381564	12	136357947,136359388,136362821,136370318,136371446,136372553,136375448,136378051,136379357,136380421,136381405,136387604,	136358207,136359560,136363213,136370518,136371596,136372677,136376271,136378278,136379518,136380559,136381624,136387827,
Ankrd5	ENSMUST00000121717	chr2	+	136358015	136381701	136362867	136381564	11	136358015,136359388,136362821,136370318,136371446,136372553,136375448,136378051,136379357,136380421,136381405,	136358207,136359560,136363213,136370518,136371596,136372677,136376271,136378278,136379518,136380559,136381701,
Ankrd5	ENSMUST00000131970	chr2	+	136378654	136379450	136379450	136379450	2	136378654,136379357,	136378925,136379450,
Ankrd5	ENSMUST00000138967	chr2	+	136378669	136381624	136381624	136381624	3	136378669,136380421,136381405,	136378925,136380559,136381624,
Arfgef2	ENSMUST00000099078	chr2	+	166631087	166723552	166631214	166720288	39	166631087,166652426,166653041,166659970,166661112,166661701,166668184,166670949,166674366,166676542,166677454,166678754,166680404,166681906,166684762,166685285,166685813,166686024,166687083,166689056,166690192,166691179,166692411,166692645,166692787,166694391,166695709,166696958,166699075,166699362,166701992,166703770,166704017,166706671,166711278,166715768,166717266,166719000,166720111,	166631335,166652457,166653165,166660117,166661292,166661957,166668253,166671101,166674497,166676777,166677554,166678894,166680513,166682090,166684874,166685491,166685898,166686196,166687235,166689185,166690351,166691327,166692511,166692686,166692957,166694543,166695882,166697119,166699206,166699492,166702128,166703909,166704072,166706786,166711409,166715937,166717405,166719118,166723552,
Arfgef2	ENSMUST00000144847	chr2	+	166653156	166674471	166653156	166674471	6	166653156,166659970,166661112,166661701,166670949,166674366,	166653165,166660117,166661292,166661957,166671101,166674471,
Arhgap40	ENSMUST00000099133	chr2	+	158338531	158376498	158338531	158376364	15	158338531,158352829,158356890,158357594,158358027,158360458,158364366,158364994,158365447,158367516,158368940,158372443,158373354,158375381,158376272,	158338674,158353026,158357108,158357670,158358179,158360624,158364458,158365072,158365607,158367599,158369144,158372584,158373530,158375431,158376498,
Arhgap40	ENSMUST00000135838	chr2	+	158367472	158376498	158376498	158376498	6	158367472,158368940,158372443,158373354,158375381,158376272,	158367599,158369144,158372584,158373530,158375431,158376498,
Asxl1	ENSMUST00000109790	chr2	+	153171580	153229743	153172069	153227809	13	153171580,153177924,153180385,153182805,153217264,153217460,153218576,153219084,153219359,153219617,153222467,153223111,153224974,	153172126,153178007,153180388,153182914,153217385,153217558,153218670,153219237,153219523,153219714,153222573,153223736,153229743,
Asxl1	ENSMUST00000036193	chr2	+	153171874	153229743	153172069	153227809	12	153171874,153177924,153182802,153217264,153217460,153218576,153219084,153219359,153219617,153222467,153223111,153224974,	153172126,153178007,153182914,153217385,153217558,153218670,153219237,153219523,153219714,153222573,153223736,153229743,
Asxl1	ENSMUST00000123215	chr2	+	153173410	153182914	153182914	153182914	5	153173410,153173716,153177924,153180385,153182805,	153173511,153173775,153178007,153180388,153182914,
Asxl1	ENSMUST00000144722	chr2	+	153173538	153217330	153217330	153217330	5	153173538,153177924,153180385,153182805,153217264,	153173775,153178007,153180388,153182914,153217330,
Asxl1	ENSMUST00000138571	chr2	+	153218595	153222573	153222573	153222573	4	153218595,153219084,153219617,153222467,	153218670,153219523,153219714,153222573,
Atp9a	ENSMUST00000029060	chr2	-	168459937	168567300	168460271	168567249	28	168459937,168463000,168464569,168465381,168466130,168469361,168473184,168474054,168474290,168475028,168478067,168478993,168479675,168487428,168493505,168498976,168500291,168500700,168501641,168507475,168509212,168512840,168514798,168516465,168530622,168531694,168536331,168567181,	168460408,168463204,168464627,168465490,168466195,168469517,168473249,168474199,168474380,168475127,168478238,168479077,168479768,168487590,168493718,168499089,168500434,168500861,168501718,168507551,168509293,168512935,168514850,168516524,168530731,168531808,168536476,168567300,
Atp9a	ENSMUST00000109175	chr2	-	168459937	168559839	168460271	168559540	28	168459937,168463000,168464569,168465381,168466130,168469361,168473184,168474054,168474290,168475028,168478067,168478993,168479675,168487428,168493505,168498976,168500291,168500700,168501641,168507475,168509212,168512840,168514798,168516465,168530622,168531694,168536331,168559520,	168460408,168463204,168464627,168465490,168466195,168469517,168473249,168474199,168474380,168475127,168478238,168479077,168479768,168487590,168493718,168499089,168500434,168500861,168501718,168507551,168509293,168512935,168514850,168516524,168530731,168531808,168536476,168559839,
Atp9a	ENSMUST00000109176	chr2	-	168459937	168567462	168460271	168567423	28	168459937,168463000,168464569,168465381,168466130,168469361,168473184,168474054,168474290,168475028,168478067,168478993,168479675,168487428,168493505,168498976,168500291,168500700,168501641,168507475,168509212,168512840,168514798,168516465,168530622,168531694,168536331,168567181,	168460408,168463204,168464627,168465490,168466195,168469517,168473249,168474199,168474380,168475127,168478238,168479077,168479768,168487590,168493718,168499089,168500434,168500861,168501718,168507551,168509293,168512935,168514850,168516524,168530731,168531808,168536476,168567462,
Atp9a	ENSMUST00000109177	chr2	-	168459937	168567633	168460271	168567601	28	168459937,168463000,168464569,168465381,168466130,168469361,168473184,168474054,168474290,168475028,168478067,168478993,168479675,168487428,168493505,168498976,168500291,168500700,168501641,168507475,168509212,168512840,168514798,168516465,168530622,168531694,168536331,168567587,	168460408,168463204,168464627,168465490,168466195,168469517,168473249,168474199,168474380,168475127,168478238,168479077,168479768,168487590,168493718,168499089,168500434,168500861,168501718,168507551,168509293,168512935,168514850,168516524,168530731,168531808,168536476,168567633,
Atp9a	ENSMUST00000147757	chr2	-	168487582	168495846	168495846	168495846	3	168487582,168493505,168495499,	168487590,168493718,168495846,
Atp9a	ENSMUST00000140188	chr2	-	168492578	168567300	168567300	168567300	14	168492578,168498976,168500291,168500700,168501641,168507475,168509212,168512840,168514798,168516465,168530622,168531694,168536331,168567181,	168493718,168499089,168500434,168500861,168501718,168507551,168509293,168512935,168514850,168516524,168530731,168531808,168536476,168567300,
Atp9a	ENSMUST00000151610	chr2	-	168516484	168567875	168516484	168531733	5	168516484,168530622,168531694,168536331,168567649,	168516524,168530731,168531808,168536476,168567875,
Atp9a	ENSMUST00000156397	chr2	-	168516492	168567909	168516492	168567821	5	168516492,168530622,168531694,168536331,168567654,	168516524,168530731,168531808,168536476,168567909,
Atp9a	ENSMUST00000123156	chr2	-	168530659	168538413	168530659	168538146	4	168530659,168531694,168536331,168538141,	168530731,168531808,168536476,168538413,
Atp9a	ENSMUST00000156555	chr2	-	168530726	168538462	168530726	168538247	4	168530726,168531694,168536331,168538245,	168530731,168531808,168536476,168538462,
AY702102	ENSMUST00000087964	chr2	-	169787627	169788487	169787837	169788191	1	169787627,	169788487,
B4galt5	ENSMUST00000109221	chr2	-	167123943	167174683	167126835	167174532	9	167123943,167127509,167130495,167131159,167132090,167133043,167134722,167138586,167174417,	167126983,167127611,167130618,167131347,167132207,167133168,167134836,167138721,167174683,
B4galt5	ENSMUST00000149698	chr2	-	167126699	167131198	167126835	167131198	3	167126699,167127509,167131159,	167126983,167127611,167131198,
B4galt5	ENSMUST00000133557	chr2	-	167133109	167139400	167139400	167139400	4	167133109,167134722,167138586,167139347,	167133168,167134836,167138721,167139400,
B4galt5	ENSMUST00000155623	chr2	-	167133109	167139355	167139355	167139355	4	167133109,167134722,167138586,167139302,	167133168,167134836,167138721,167139355,
Banf2	ENSMUST00000037722	chr2	+	143858794	143899715	143891143	143899649	4	143858794,143888032,143891140,143899502,	143858904,143888151,143891269,143899715,
Banf2	ENSMUST00000110032	chr2	+	143858837	143899715	143891143	143899649	3	143858837,143891140,143899502,	143858904,143891269,143899715,
BC020535	ENSMUST00000127898	chr2	+	152891690	152907471	152907471	152907471	10	152891690,152893495,152896376,152896557,152897493,152900507,152902136,152904217,152905128,152906644,	152891772,152893663,152896460,152896752,152897948,152900643,152902200,152904347,152905267,152907471,
BC020535	ENSMUST00000127549	chr2	+	152891719	152896879	152896879	152896879	4	152891719,152893495,152896376,152896557,	152891772,152893663,152896460,152896879,
BC020535	ENSMUST00000129377	chr2	+	152891733	152896686	152891742	152896686	4	152891733,152893495,152896376,152896560,	152891772,152893663,152896460,152896686,
BC020535	ENSMUST00000109800	chr2	+	152891737	152907471	152891742	152906764	9	152891737,152893495,152896376,152896557,152897493,152900507,152904217,152905128,152906644,	152891772,152893663,152896460,152896741,152897948,152900643,152904347,152905267,152907471,
BC029722	ENSMUST00000124586	chr2	-	155643465	155645162	155645162	155645162	2	155643465,155644901,	155644819,155645162,
BC034902	ENSMUST00000061569	chr2	+	136327733	136341248	136327755	136328052	2	136327733,136339319,	136328120,136341248,
Bcas1	ENSMUST00000109152	chr2	-	170172490	170253345	170173573	170246162	12	170172490,170174681,170181747,170191863,170195949,170204222,170212662,170213296,170231773,170244106,170246090,170253245,	170173648,170174963,170181813,170192028,170195991,170204429,170212707,170213452,170232348,170244185,170246167,170253345,
Bcas1	ENSMUST00000154650	chr2	-	170172490	170232009	170173573	170232009	7	170172490,170174681,170204222,170209688,170212662,170213296,170231773,	170173648,170174963,170204429,170209826,170212707,170213452,170232009,
Bcas1	ENSMUST00000068137	chr2	-	170172643	170253345	170173573	170246162	12	170172643,170174681,170181747,170191863,170195949,170204222,170212662,170213296,170231773,170244106,170246090,170253245,	170173648,170174963,170181813,170192028,170195991,170204429,170212707,170213452,170232348,170244155,170246167,170253345,
Bcas1	ENSMUST00000013667	chr2	-	170172647	170253328	170173573	170246162	13	170172647,170174681,170181747,170191863,170195949,170204222,170209688,170212662,170213296,170231773,170244106,170246090,170253245,	170173648,170174963,170181813,170192028,170195991,170204429,170209826,170212707,170213452,170232348,170244185,170246167,170253328,
Bcas1	ENSMUST00000156657	chr2	-	170173430	170175240	170175240	170175240	3	170173430,170174681,170175146,	170173648,170174963,170175240,
Bcas1	ENSMUST00000133673	chr2	-	170173444	170182613	170182613	170182613	4	170173444,170174681,170181747,170182477,	170173648,170174963,170181813,170182613,
Bcas1	ENSMUST00000152461	chr2	-	170173588	170175295	170175295	170175295	3	170173588,170174681,170175266,	170173648,170174963,170175295,
Bcas1	ENSMUST00000147577	chr2	-	170212470	170213503	170213503	170213503	2	170212470,170213296,	170212707,170213503,
Bcas1	ENSMUST00000145920	chr2	-	170223031	170253345	170253345	170253345	5	170223031,170231773,170244106,170246090,170253245,	170223214,170232348,170244185,170246167,170253345,
Bcl2l1	ENSMUST00000089053	chr2	-	152593051	152657418	152593051	152655726	3	152593051,152655162,152657338,	152593195,152655838,152657418,
Bcl2l1	ENSMUST00000109820	chr2	-	152606399	152656368	152607880	152655726	3	152606399,152655162,152656276,	152608018,152655838,152656368,
Bcl2l1	ENSMUST00000007803	chr2	-	152606403	152657464	152607880	152655726	3	152606403,152655162,152657338,	152608018,152655838,152657464,
Bcl2l1	ENSMUST00000134902	chr2	-	152653862	152656377	152655096	152655726	2	152653862,152656121,	152655838,152656377,
Bcl2l1	ENSMUST00000140436	chr2	-	152654097	152656046	152655096	152655726	2	152654097,152655922,	152655838,152656046,
Bcl2l1	ENSMUST00000128172	chr2	-	152655162	152656848	152655162	152655726	2	152655162,152656121,	152655838,152656848,
Bcl2l1	ENSMUST00000134357	chr2	-	152655264	152656388	152655264	152655726	2	152655264,152656276,	152655838,152656388,
Bcl2l1	ENSMUST00000146380	chr2	-	152655436	152656354	152655436	152655726	2	152655436,152656121,	152655856,152656354,
Bcl2l1	ENSMUST00000156688	chr2	-	152655492	152657446	152655492	152655726	2	152655492,152657338,	152655856,152657446,
Bfsp1	ENSMUST00000099296	chr2	-	143652263	143688679	143652401	143688667	8	143652263,143655819,143657572,143667409,143671636,143674663,143683792,143688311,	143653375,143655905,143657793,143667535,143671726,143674759,143683853,143688679,
Bfsp1	ENSMUST00000028907	chr2	-	143652263	143688909	143652401	143688667	8	143652263,143655819,143657572,143667409,143671636,143674663,143683792,143688311,	143653375,143655905,143657793,143667517,143671726,143674759,143683853,143688909,
Blcap	ENSMUST00000088494	chr2	-	157382097	157392097	157383625	157383889	2	157382097,157391955,	157384063,157392097,
Blcap	ENSMUST00000109528	chr2	-	157382097	157392073	157383625	157383889	2	157382097,157391983,	157384063,157392073,
Blcap	ENSMUST00000134239	chr2	-	157383923	157385743	157385743	157385743	2	157383923,157385450,	157384063,157385743,
Blcap	ENSMUST00000131902	chr2	-	157391326	157392067	157392067	157392067	2	157391326,157391983,	157391558,157392067,
Bpi	ENSMUST00000109500	chr2	+	158083829	158110264	158084030	158110003	15	158083829,158086802,158087067,158088088,158089180,158093466,158094577,158097672,158098886,158100410,158101657,158102696,158107190,158107979,158109964,	158084160,158086917,158087196,158088247,158089244,158093530,158094669,158097849,158098946,158100578,158101725,158102739,158107254,158108056,158110264,
Bpi	ENSMUST00000065039	chr2	+	158083829	158110267	158084030	158110003	15	158083829,158086802,158087067,158088088,158089180,158093466,158094577,158097672,158098886,158100410,158101657,158102693,158107190,158107979,158109964,	158084160,158086917,158087196,158088247,158089244,158093530,158094669,158097849,158098946,158100587,158101725,158102739,158107254,158108056,158110267,
Bpi	ENSMUST00000109499	chr2	+	158083829	158110128	158084030	158110003	15	158083829,158086802,158087067,158088088,158089180,158093466,158094577,158097672,158098886,158100410,158101657,158102693,158107190,158107979,158109964,	158084160,158086917,158087196,158088247,158089244,158093530,158094669,158097849,158098946,158100578,158101725,158102739,158107254,158108056,158110128,
Bpifa1	ENSMUST00000028985	chr2	+	153968615	153974955	153969502	153973826	9	153968615,153969490,153969927,153971362,153971777,153972980,153973360,153973785,153974780,	153968662,153969737,153970087,153971470,153971927,153973059,153973424,153973861,153974955,
Bpifa1	ENSMUST00000144665	chr2	+	153968634	153970865	153970865	153970865	4	153968634,153969490,153969927,153970535,	153968662,153969737,153970087,153970865,
Bpifa1	ENSMUST00000140006	chr2	+	153970038	153973436	153973436	153973436	5	153970038,153971362,153971777,153972980,153973263,	153970087,153971470,153971927,153973059,153973436,
Bpifa2	ENSMUST00000048103	chr2	+	153834000	153841815	153834856	153840698	9	153834000,153834848,153835502,153836204,153837085,153839416,153840152,153840660,153841637,	153834047,153834977,153835644,153836312,153837238,153839498,153840216,153840735,153841815,
Bpifa2	ENSMUST00000145388	chr2	+	153834011	153840180	153834856	153840180	7	153834011,153834848,153835502,153836204,153837085,153839416,153840152,	153834138,153834977,153835644,153836312,153837238,153839498,153840180,
Bpifa2	ENSMUST00000136467	chr2	+	153839449	153841346	153841346	153841346	3	153839449,153840152,153840660,	153839498,153840216,153841346,
Bpifa2	ENSMUST00000132933	chr2	+	153840331	153841812	153841812	153841812	2	153840331,153841637,	153840735,153841812,
Bpifa3	ENSMUST00000109746	chr2	+	153956071	153964092	153956271	153963889	7	153956071,153959374,153961257,153962001,153962850,153963313,153963875,	153956398,153959525,153961365,153962151,153962935,153963377,153964092,
Bpifa3	ENSMUST00000028984	chr2	+	153956071	153964092	153956271	153963905	7	153956071,153959374,153961257,153962001,153962850,153963313,153963870,	153956398,153959525,153961365,153962151,153962935,153963377,153964092,
Bpifa3	ENSMUST00000125753	chr2	+	153961279	153963355	153963355	153963355	5	153961279,153962001,153962490,153962850,153963313,	153961365,153962151,153962570,153962935,153963355,
Bpifa5	ENSMUST00000028986	chr2	+	153988342	153994186	153989235	153993427	9	153988342,153989223,153989843,153991246,153991654,153992645,153992983,153993386,153994007,	153988393,153989449,153990000,153991354,153991804,153992724,153993047,153993461,153994186,
Bpifa6	ENSMUST00000109753	chr2	+	153800680	153826231	153808642	153825817	11	153800680,153808627,153810537,153812008,153812874,153814940,153816140,153816596,153817980,153818943,153825803,	153800719,153808727,153810749,153812295,153812979,153815081,153816204,153816657,153818072,153818986,153826231,
Bpifb1	ENSMUST00000081816	chr2	+	154016553	154046105	154028350	154045949	16	154016553,154028308,154030412,154031154,154032144,154032825,154035606,154037233,154038669,154039200,154039729,154040996,154041951,154042906,154043939,154045916,	154016629,154028465,154030551,154031262,154032294,154032907,154035670,154037319,154038849,154039254,154039888,154041064,154041997,154042970,154044016,154046105,
Bpifb1	ENSMUST00000123017	chr2	+	154016558	154046078	154046078	154046078	14	154016558,154028308,154030412,154031154,154032144,154032825,154035606,154037233,154038669,154039200,154039729,154040996,154041951,154045916,	154016629,154028465,154030551,154031262,154032294,154032907,154035670,154037319,154038849,154039254,154039888,154041064,154044016,154046078,
Bpifb1	ENSMUST00000028987	chr2	+	154026114	154046079	154028350	154045949	16	154026114,154028308,154030412,154031154,154032144,154032825,154035606,154037233,154038669,154039200,154039729,154040996,154041951,154042906,154043939,154045916,	154026154,154028465,154030551,154031262,154032294,154032907,154035670,154037319,154038849,154039254,154039888,154041064,154041997,154042970,154044016,154046079,
Bpifb2	ENSMUST00000028983	chr2	+	153700780	153721006	153701641	153720766	16	153700780,153701615,153704176,153705773,153706878,153708345,153709297,153714832,153715119,153715531,153716139,153716826,153717015,153717681,153718072,153720724,	153700855,153701759,153704270,153705878,153707025,153708406,153709358,153714924,153715308,153715585,153716310,153716894,153717061,153717745,153718149,153721006,
Bpifb2	ENSMUST00000129776	chr2	+	153700810	153702121	153702121	153702121	2	153700810,153701615,	153700855,153702121,
Bpifb3	ENSMUST00000088950	chr2	+	153743965	153758732	153745368	153758473	16	153743965,153745357,153746225,153747881,153748302,153749572,153750496,153751270,153751479,153753021,153754389,153755045,153756242,153757148,153757625,153758443,	153744094,153745483,153746382,153747986,153748443,153749636,153750557,153751362,153751659,153753075,153754560,153755113,153756285,153757212,153757702,153758732,
Bpifb3	ENSMUST00000109760	chr2	+	153744129	153758729	153745368	153758473	16	153744129,153745357,153746225,153747881,153748302,153749572,153750496,153751270,153751479,153753021,153754389,153755045,153756242,153757148,153757625,153758443,	153744181,153745483,153746382,153747986,153748443,153749636,153750557,153751362,153751659,153753075,153754560,153755113,153756285,153757212,153757702,153758729,
Bpifb4	ENSMUST00000155239	chr2	+	153763947	153768337	153768337	153768337	3	153763947,153766597,153767579,	153764012,153766718,153768337,
Bpifb4	ENSMUST00000109757	chr2	+	153763956	153789837	153766612	153789342	17	153763956,153766597,153767579,153768278,153769720,153770453,153772942,153773359,153774341,153775922,153777850,153779998,153782865,153783454,153785385,153787251,153789318,	153764012,153766718,153767642,153768792,153769825,153770597,153773006,153773420,153774433,153776126,153777904,153780169,153782933,153783497,153785449,153787328,153789837,
Bpifb4	ENSMUST00000109759	chr2	+	153766597	153789588	153766612	153789342	16	153766597,153767579,153768278,153769720,153770453,153772942,153773359,153774341,153775922,153777850,153779998,153782865,153783454,153785385,153787251,153789318,	153766718,153767642,153768792,153769825,153770597,153773006,153773420,153774433,153776126,153777904,153780169,153782933,153783497,153785449,153787328,153789588,
Bpifb4	ENSMUST00000154281	chr2	+	153768003	153770573	153770573	153770573	3	153768003,153769720,153770453,	153768792,153769825,153770573,
Bpifb4	ENSMUST00000099181	chr2	+	153769658	153789588	153769679	153789342	13	153769658,153770453,153772942,153773359,153774341,153775922,153777850,153779998,153782865,153783454,153785385,153787251,153789318,	153769825,153770597,153773006,153773420,153774433,153776126,153777904,153780169,153782933,153783497,153785449,153787328,153789588,
Bpifb5	ENSMUST00000045959	chr2	+	154049477	154066638	154049520	154066517	15	154049477,154050673,154052826,154053798,154054589,154054766,154055202,154055908,154058569,154058924,154060226,154060423,154062493,154064563,154066487,	154049629,154050890,154052931,154053930,154054674,154054830,154055288,154056091,154058623,154059074,154060294,154060469,154062557,154064643,154066638,
Bpifb6	ENSMUST00000088955	chr2	+	153726123	153738531	153728376	153738358	17	153726123,153727635,153728368,153728711,153729681,153730228,153730541,153731023,153731729,153732484,153733822,153734214,153734895,153736447,153737194,153737640,153738325,	153726155,153727741,153728476,153728811,153729786,153730378,153730596,153731084,153731821,153732658,153733873,153734388,153734963,153736493,153737258,153737717,153738531,
Bpifb6	ENSMUST00000135501	chr2	+	153726130	153732658	153728376	153732658	9	153726130,153728368,153728711,153729681,153730228,153730541,153731023,153731729,153732484,	153726155,153728476,153728811,153729786,153730378,153730596,153731084,153731821,153732658,
Bpifb9a	ENSMUST00000147299	chr2	+	154083589	154093866	154093866	154093866	11	154083589,154085705,154087639,154088451,154089092,154089967,154090399,154091194,154092558,154093310,154093590,	154083650,154085985,154088144,154088553,154089248,154090052,154090457,154091265,154092705,154093433,154093866,
Bpifb9a	ENSMUST00000088924	chr2	+	154083589	154096981	154085720	154096768	15	154083589,154085705,154087639,154088451,154089092,154089967,154090399,154091194,154092558,154093310,154093590,154093903,154095174,154095953,154096744,	154083650,154085985,154088144,154088553,154089248,154090052,154090457,154091265,154092705,154093433,154093658,154093934,154095235,154096033,154096981,
Bpifb9a	ENSMUST00000126084	chr2	+	154093417	154096981	154096981	154096981	5	154093417,154093590,154095174,154095953,154096744,	154093433,154093658,154095235,154096033,154096981,
Bpifb9a	ENSMUST00000088921	chr2	+	154132962	154146382	154135096	154146167	15	154132962,154135081,154137016,154137830,154138471,154139346,154139778,154140573,154141937,154142689,154142969,154143282,154144557,154145357,154146143,	154133023,154135361,154137521,154137932,154138627,154139431,154139836,154140644,154142084,154142812,154143037,154143313,154144618,154145437,154146382,
Bpifb9b	ENSMUST00000147299	chr2	+	154083589	154093866	154093866	154093866	11	154083589,154085705,154087639,154088451,154089092,154089967,154090399,154091194,154092558,154093310,154093590,	154083650,154085985,154088144,154088553,154089248,154090052,154090457,154091265,154092705,154093433,154093866,
Bpifb9b	ENSMUST00000088924	chr2	+	154083589	154096981	154085720	154096768	15	154083589,154085705,154087639,154088451,154089092,154089967,154090399,154091194,154092558,154093310,154093590,154093903,154095174,154095953,154096744,	154083650,154085985,154088144,154088553,154089248,154090052,154090457,154091265,154092705,154093433,154093658,154093934,154095235,154096033,154096981,
Bpifb9b	ENSMUST00000126084	chr2	+	154093417	154096981	154096981	154096981	5	154093417,154093590,154095174,154095953,154096744,	154093433,154093658,154095235,154096033,154096981,
Bpifb9b	ENSMUST00000088921	chr2	+	154132962	154146382	154135096	154146167	15	154132962,154135081,154137016,154137830,154138471,154139346,154139778,154140573,154141937,154142689,154142969,154143282,154144557,154145357,154146143,	154133023,154135361,154137521,154137932,154138627,154139431,154139836,154140644,154142084,154142812,154143037,154143313,154144618,154145437,154146382,
Btbd1	ENSMUST00000121441	chr2	-	150325201	150326581	150326581	150326581	1	150325201,	150326581,
Btbd3	ENSMUST00000091556	chr2	+	138082300	138113158	138104850	138110226	5	138082300,138104701,138105484,138106108,138109193,	138082490,138104993,138105575,138106227,138113158,
Btbd3	ENSMUST00000155646	chr2	+	138082397	138364944	138364944	138364944	4	138082397,138251424,138314830,138364853,	138082490,138251526,138314997,138364944,
Btbd3	ENSMUST00000128656	chr2	+	138082405	138415028	138415028	138415028	6	138082405,138251424,138314830,138315459,138317131,138414869,	138082490,138251526,138314997,138315509,138317208,138415028,
Btbd3	ENSMUST00000075410	chr2	+	138104228	138113158	138104643	138110226	4	138104228,138105484,138106108,138109193,	138104993,138105575,138106227,138113158,
C130057N11Rik	ENSMUST00000109701	chr2	+	154616831	154692981	154683013	154691688	8	154616831,154683004,154685413,154687575,154689285,154689549,154691643,154692629,	154617284,154683269,154685486,154687742,154689399,154689785,154691692,154692981,
C130057N11Rik	ENSMUST00000129137	chr2	+	154616841	154689572	154683013	154689572	7	154616841,154646742,154683004,154685413,154687575,154689285,154689549,	154616967,154646825,154683269,154685486,154687742,154689399,154689572,
C130057N11Rik	ENSMUST00000116389	chr2	+	154616845	154692997	154683013	154691688	9	154616845,154683004,154685413,154685646,154687575,154689285,154689549,154691643,154692629,	154617284,154683269,154685486,154685694,154687742,154689399,154689785,154691692,154692997,
C130057N11Rik	ENSMUST00000125872	chr2	+	154616853	154687669	154683013	154687669	4	154616853,154683004,154685413,154687575,	154616967,154683269,154685486,154687669,
C130057N11Rik	ENSMUST00000029120	chr2	+	154616868	154692980	154683013	154691688	10	154616868,154646742,154683004,154685413,154685646,154687575,154689285,154689549,154691643,154692629,	154617284,154646825,154683269,154685486,154685694,154687742,154689399,154689785,154691692,154692980,
C130057N11Rik	ENSMUST00000058089	chr2	+	154616892	154692997	154683013	154691688	9	154616892,154646742,154683004,154685413,154687575,154689285,154689549,154691643,154692629,	154617284,154646825,154683269,154685486,154687742,154689399,154689785,154691692,154692997,
C130057N11Rik	ENSMUST00000140713	chr2	+	154617087	154689785	154683013	154689785	7	154617087,154683004,154685413,154685646,154687575,154689285,154689549,	154617284,154683269,154685486,154685694,154687742,154689399,154689785,
C130057N11Rik	ENSMUST00000152038	chr2	+	154617089	154674227	154674227	154674227	4	154617089,154646742,154670181,154672984,	154617284,154646825,154670234,154674227,
C130057N11Rik	ENSMUST00000145202	chr2	+	154617104	154683074	154683074	154683074	4	154617104,154620134,154646742,154683004,	154617284,154620203,154646825,154683074,
C130057N11Rik	ENSMUST00000151578	chr2	+	154617450	154683187	154683187	154683187	3	154617450,154646742,154683004,	154617521,154646825,154683187,
C530025M09Rik	ENSMUST00000099264	chr2	-	149656259	149656949	149656259	149656949	1	149656259,	149656949,
Cbfa2t2	ENSMUST00000109725	chr2	+	154262216	154365092	154262338	154360916	11	154262216,154326135,154330288,154336243,154341552,154343444,154346886,154349639,154354572,154356960,154360619,	154262372,154326279,154330530,154336333,154341734,154343698,154346972,154349835,154354641,154357148,154365092,
Cbfa2t2	ENSMUST00000099178	chr2	+	154262219	154352149	154262338	154350443	9	154262219,154326135,154330288,154336243,154341552,154343444,154346886,154349639,154350249,	154262372,154326279,154330530,154336333,154341734,154343698,154346972,154349835,154352149,
Cbfa2t2	ENSMUST00000045270	chr2	+	154262230	154365092	154262338	154360916	11	154262230,154326135,154330288,154336243,154341552,154343444,154346886,154349639,154354572,154356957,154360619,	154262372,154326279,154330530,154336333,154341734,154343698,154346972,154349835,154354641,154357148,154365092,
Cbfa2t2	ENSMUST00000109724	chr2	+	154262270	154343560	154262338	154343560	5	154262270,154330288,154336243,154341552,154343444,	154262372,154330530,154336333,154341734,154343560,
Cbfa2t2	ENSMUST00000155202	chr2	+	154262577	154330513	154262577	154330513	3	154262577,154326135,154330288,	154262784,154326279,154330513,
Cbfa2t2	ENSMUST00000137526	chr2	+	154336271	154365092	154336271	154360916	6	154336271,154346886,154349639,154354572,154356960,154360619,	154336333,154346972,154349835,154354641,154357148,154365092,
Cbfa2t2	ENSMUST00000135647	chr2	+	154341697	154343788	154343788	154343788	2	154341697,154343444,	154341734,154343788,
Cbfa2t2	ENSMUST00000154487	chr2	+	154349719	154357335	154357335	154357335	3	154349719,154354572,154356960,	154349835,154354641,154357335,
Cbfa2t2	ENSMUST00000139506	chr2	+	154356774	154360700	154360700	154360700	2	154356774,154360619,	154357148,154360700,
Cd40	ENSMUST00000154443	chr2	+	164881126	164888223	164888223	164888223	3	164881126,164887711,164888160,	164881258,164887864,164888223,
Cd40	ENSMUST00000017799	chr2	+	164881126	164898448	164881207	164896413	9	164881126,164887785,164888160,164888521,164888967,164892002,164895128,164895316,164896221,	164881258,164887864,164888286,164888668,164889061,164892064,164895215,164895348,164898448,
Cd40	ENSMUST00000073707	chr2	+	164881135	164897154	164881207	164896413	8	164881135,164887785,164888160,164888521,164888967,164892002,164895316,164896221,	164881258,164887864,164888286,164888668,164889061,164892064,164895348,164897154,
Cd40	ENSMUST00000081310	chr2	+	164881179	164896245	164881207	164895344	8	164881179,164887785,164888160,164888521,164888967,164895128,164895316,164896221,	164881258,164887864,164888286,164888668,164889061,164895215,164895348,164896245,
Cd40	ENSMUST00000140951	chr2	+	164881180	164888280	164881207	164888280	4	164881180,164882205,164887785,164888160,	164881258,164882319,164887864,164888280,
Cd40	ENSMUST00000146825	chr2	+	164881203	164896500	164896500	164896500	8	164881203,164887785,164888160,164888521,164888967,164892002,164895128,164896221,	164881258,164887864,164888286,164888668,164889061,164892064,164895348,164896500,
Cd40	ENSMUST00000153105	chr2	+	164888175	164892195	164892195	164892195	4	164888175,164888521,164888967,164892002,	164888286,164888668,164889061,164892195,
Cd93	ENSMUST00000099269	chr2	-	148262375	148269299	148266978	148269160	2	148262375,148267250,	148267003,148269299,
Cdh22	ENSMUST00000065438	chr2	-	164937006	165060353	164937657	165006649	12	164937006,164941639,164949015,164949221,164960683,164967553,164969141,164972104,164982749,164996122,165006403,165060054,	164938193,164941891,164949133,164949343,164960820,164967807,164969335,164972272,164982869,164996417,165006959,165060353,
Cdh22	ENSMUST00000138643	chr2	-	164937826	165006959	164960808	165006649	11	164937826,164941639,164949015,164949221,164960683,164967615,164969141,164972104,164982749,164996122,165006403,	164938193,164941891,164949133,164949343,164960820,164967807,164969335,164972272,164982869,164996417,165006959,
Cdk5rap1	ENSMUST00000109731	chr2	-	154161115	154198746	154161266	154196672	15	154161115,154168036,154171601,154174386,154176553,154177917,154178925,154179825,154186292,154191697,154193949,154194547,154196371,154198416,154198697,	154161353,154168177,154171751,154174517,154176609,154178015,154179156,154179946,154186503,154191798,154193984,154194651,154196691,154198590,154198746,
Cdk5rap1	ENSMUST00000028990	chr2	-	154161121	154198455	154161266	154196672	14	154161121,154168036,154171601,154174386,154176553,154177917,154178925,154179825,154186292,154191697,154193949,154194547,154196371,154198416,	154161353,154168177,154171751,154174517,154176609,154178015,154179156,154179946,154186503,154191798,154193984,154194651,154196691,154198455,
Cdk5rap1	ENSMUST00000148289	chr2	-	154168036	154198497	154198497	154198497	12	154168036,154171601,154176553,154177917,154178925,154179825,154186292,154191697,154193949,154194547,154196371,154198416,	154168177,154171751,154176609,154178015,154179156,154179946,154186503,154191798,154193984,154194651,154196691,154198497,
Cdk5rap1	ENSMUST00000152180	chr2	-	154176257	154180080	154180080	154180080	4	154176257,154177917,154178925,154179825,	154176609,154178015,154179156,154180080,
Cdk5rap1	ENSMUST00000109730	chr2	-	154186985	154198467	154187569	154196672	6	154186985,154191697,154193949,154194547,154196371,154198416,	154187601,154191798,154193984,154194651,154196691,154198467,
Cdk5rap1	ENSMUST00000150308	chr2	-	154191568	154196517	154196517	154196517	4	154191568,154193949,154194547,154196371,	154191798,154193984,154194651,154196517,
Cdk5rap1	ENSMUST00000137918	chr2	-	154196409	154198427	154198427	154198427	2	154196409,154198317,	154196691,154198427,
Cebpb	ENSMUST00000070642	chr2	+	167514414	167515918	167514521	167515412	1	167514414,	167515918,
Cep250	ENSMUST00000149905	chr2	+	155782193	155812349	155812349	155812349	23	155782193,155787607,155788635,155789448,155789845,155790724,155791048,155793293,155794490,155795021,155795730,155797683,155799078,155799985,155801406,155801819,155802124,155804879,155805447,155807118,155809018,155810969,155811554,	155782398,155787890,155788692,155789531,155790011,155790831,155791300,155793390,155794598,155795180,155796631,155797828,155799225,155800219,155801600,155801947,155802294,155805047,155805582,155807241,155809152,155811108,155812349,
Cep250	ENSMUST00000094421	chr2	+	155782293	155824636	155787707	155824167	34	155782293,155787607,155788635,155789448,155789845,155790724,155791048,155793293,155794490,155795021,155795730,155795955,155796448,155797683,155799078,155799988,155801406,155801819,155802124,155804879,155805447,155807118,155809018,155810969,155811554,155812730,155814047,155815234,155815951,155820306,155820580,155821054,155822007,155823903,	155782398,155787890,155788692,155789531,155790011,155790831,155791300,155793390,155794598,155795180,155795892,155795972,155796631,155797828,155799225,155800219,155801600,155801947,155802294,155805047,155805582,155807241,155809152,155811108,155811897,155812852,155814168,155815356,155818510,155820420,155820727,155821156,155822070,155824636,
Cep250	ENSMUST00000039994	chr2	+	155782293	155824636	155787707	155824167	33	155782293,155787607,155788635,155789448,155789845,155790724,155791048,155793293,155794493,155795021,155795730,155796448,155797683,155799078,155799988,155801406,155801819,155802124,155804879,155805447,155807118,155809018,155810969,155811554,155812730,155814047,155815234,155815951,155820306,155820580,155821054,155822007,155823903,	155782398,155787890,155788692,155789531,155790011,155790831,155791300,155793390,155794598,155795180,155795972,155796631,155797828,155799225,155800219,155801600,155801947,155802294,155805047,155805582,155807241,155809152,155811108,155811897,155812852,155814168,155815356,155818510,155820420,155820727,155821156,155822070,155824636,
Cep250	ENSMUST00000109619	chr2	+	155782293	155824636	155787707	155824167	33	155782293,155787607,155788635,155789448,155789845,155790724,155791048,155793293,155794490,155795021,155795730,155796448,155797683,155799078,155799988,155801406,155801819,155802124,155804879,155805447,155807118,155809018,155810969,155811554,155812730,155814047,155815234,155815951,155820306,155820580,155821054,155822007,155823903,	155782393,155787890,155788692,155789531,155790011,155790831,155791300,155793390,155794598,155795180,155795972,155796631,155797828,155799225,155800219,155801600,155801947,155802294,155805047,155805582,155807241,155809152,155811108,155811897,155812852,155814168,155815356,155818510,155820420,155820727,155821156,155822070,155824636,
Cep250	ENSMUST00000151569	chr2	+	155782307	155800181	155787707	155800181	15	155782307,155787607,155788635,155789448,155789845,155790724,155791048,155793293,155794493,155795021,155795730,155796448,155797683,155799078,155799988,	155782398,155787890,155788692,155789531,155790011,155790831,155791300,155793390,155794598,155795180,155795972,155796631,155797828,155799225,155800181,
Cep250	ENSMUST00000109618	chr2	+	155782329	155793530	155787707	155793462	8	155782329,155787607,155788635,155789448,155789845,155790724,155791048,155793293,	155782398,155787890,155788692,155789531,155790011,155790831,155791300,155793530,
Cep250	ENSMUST00000148191	chr2	+	155802124	155824636	155824636	155824636	15	155802124,155804879,155805447,155807118,155809018,155810969,155811554,155812730,155814047,155815951,155820306,155820580,155821054,155822007,155823903,	155802294,155805047,155805582,155807241,155809152,155811108,155811897,155812852,155815356,155818510,155820420,155820727,155821156,155822070,155824636,
Cep250	ENSMUST00000155160	chr2	+	155805293	155807181	155807181	155807181	2	155805293,155807118,	155805582,155807181,
Cep250	ENSMUST00000156355	chr2	+	155811618	155815339	155811618	155815339	5	155811618,155812730,155814047,155814268,155815234,	155811897,155812852,155814168,155814313,155815339,
Cep250	ENSMUST00000128683	chr2	+	155811650	155816332	155811650	155815282	4	155811650,155812730,155815234,155815951,	155811897,155812852,155815356,155816332,
Cep250	ENSMUST00000133387	chr2	+	155816518	155824636	155816518	155824167	4	155816518,155820306,155820580,155823903,	155818510,155820420,155820727,155824636,
Chd6	ENSMUST00000039782	chr2	-	160772713	160934758	160775035	160885687	37	160772713,160781818,160782771,160785712,160787009,160787598,160790904,160793523,160795074,160795881,160803194,160805104,160807310,160808359,160808793,160809398,160810193,160813992,160815980,160817850,160834090,160838757,160839819,160842911,160843761,160845187,160846702,160851674,160851984,160854913,160855638,160856482,160864929,160867720,160878123,160885654,160934724,	160775923,160781938,160782963,160786165,160787216,160787750,160792476,160793732,160795291,160795942,160803255,160805234,160807414,160808449,160808953,160809598,160810396,160814103,160816160,160818015,160834286,160838968,160840075,160843055,160843938,160845431,160846824,160851809,160852071,160855031,160855697,160856545,160865079,160867868,160878641,160885710,160934758,
Chd6	ENSMUST00000143081	chr2	-	160785678	160787257	160787257	160787257	2	160785678,160787009,	160786165,160787257,
Chd6	ENSMUST00000137152	chr2	-	160785799	160790532	160790532	160790532	4	160785799,160787009,160787598,160790493,	160786165,160787216,160787750,160790532,
Chd6	ENSMUST00000155918	chr2	-	160806217	160810782	160810782	160810782	2	160806217,160810193,	160809598,160810782,
Chd6	ENSMUST00000039749	chr2	-	160808919	160934757	160817990	160855003	24	160808919,160809398,160810193,160813992,160815980,160817850,160834090,160834240,160838757,160839819,160842911,160843761,160845187,160846702,160851674,160851984,160854913,160855638,160856482,160864929,160867720,160878123,160885654,160934724,	160808953,160809598,160810396,160814103,160816160,160818015,160834239,160834286,160838968,160840075,160843055,160843938,160845431,160846824,160851809,160852071,160855031,160855697,160856545,160865079,160867865,160878641,160885710,160934757,
Chd6	ENSMUST00000134178	chr2	-	160808919	160934758	160808919	160885687	23	160808919,160809398,160810193,160813992,160815980,160817850,160834090,160838757,160839819,160842911,160843761,160845187,160846702,160851674,160851984,160854913,160855638,160856482,160864929,160867720,160878123,160885654,160934724,	160808953,160809598,160810396,160814103,160816160,160818015,160834286,160838968,160840075,160843055,160843938,160845431,160846824,160851809,160852071,160855031,160855697,160856545,160865079,160867865,160878641,160885710,160934758,
Chd6	ENSMUST00000149866	chr2	-	160817553	160834229	160834229	160834229	2	160817553,160834090,	160818015,160834229,
Chd6	ENSMUST00000138078	chr2	-	160833769	160934811	160934811	160934811	17	160833769,160838757,160839819,160842911,160843761,160845187,160846702,160851674,160851984,160854913,160855638,160856482,160864929,160867720,160878123,160885654,160934724,	160834286,160838968,160840075,160843055,160843938,160845431,160846824,160851809,160852071,160855031,160855697,160856545,160865079,160867868,160878641,160885710,160934811,
Chd6	ENSMUST00000137831	chr2	-	160839827	160843985	160843985	160843985	3	160839827,160842911,160843761,	160840075,160843055,160843985,
Chd6	ENSMUST00000155066	chr2	-	160851621	160855284	160855284	160855284	3	160851621,160851984,160854913,	160851809,160852071,160855284,
Chd6	ENSMUST00000130265	chr2	-	160855574	160878314	160855595	160878314	5	160855574,160856482,160864929,160867720,160878123,	160855697,160856545,160865079,160867868,160878314,
Chd6	ENSMUST00000068072	chr2	-	160855595	160934758	160855595	160878431	14	160855595,160856482,160864929,160866080,160866216,160866642,160867130,160867171,160867489,160867520,160867720,160878123,160885654,160934724,	160855697,160856545,160865079,160866101,160866227,160866656,160867136,160867192,160867509,160867526,160867868,160878641,160885710,160934758,
Chd6	ENSMUST00000125179	chr2	-	160860766	160934740	160934740	160934740	5	160860766,160867720,160878123,160885654,160934724,	160865079,160867868,160878641,160885710,160934740,
Chmp4b	ENSMUST00000151668	chr2	+	154477440	154520516	154520516	154520516	5	154477440,154515253,154516945,154518284,154519679,	154477711,154515431,154517060,154518411,154520516,
Chmp4b	ENSMUST00000044277	chr2	+	154482753	154520521	154482917	154519744	5	154482753,154515253,154516945,154518284,154519679,	154483107,154515431,154517060,154518411,154520521,
Chmp4b	ENSMUST00000136788	chr2	+	154516805	154520017	154520017	154520017	3	154516805,154518284,154519679,	154517060,154518411,154520017,
Commd7	ENSMUST00000071852	chr2	-	153442668	153458517	153445171	153458413	9	153442668,153446181,153447505,153447779,153448386,153448507,153454200,153454928,153458329,	153445248,153446230,153447555,153447870,153448424,153448564,153454303,153454982,153458517,
Commd7	ENSMUST00000109782	chr2	-	153444569	153458476	153445171	153454228	10	153444569,153446181,153447505,153447779,153448386,153448507,153454200,153454928,153457923,153458329,	153445248,153446230,153447555,153447870,153448424,153448564,153454303,153454982,153457998,153458476,
Commd7	ENSMUST00000147822	chr2	-	153444569	153458467	153458467	153458467	7	153444569,153447779,153448386,153448507,153454200,153454928,153458329,	153447555,153447870,153448424,153448564,153454303,153454982,153458467,
Commd7	ENSMUST00000094447	chr2	-	153444588	153458467	153447349	153458413	7	153444588,153447779,153448386,153448507,153454200,153454928,153458329,	153447555,153447870,153448424,153448564,153454303,153454982,153458467,
Cox4i2	ENSMUST00000010020	chr2	+	152579908	152590773	152580890	152590617	5	152579908,152580890,152582745,152586373,152590480,	152579960,152580975,152582910,152586505,152590773,
Cox4i2	ENSMUST00000109821	chr2	+	152580829	152590770	152580890	152590617	4	152580829,152582745,152586373,152590480,	152580975,152582910,152586505,152590770,
Cpne1	ENSMUST00000132494	chr2	-	155897580	155937637	155937637	155937637	17	155897580,155899534,155899911,155901972,155903134,155903291,155903510,155903664,155903882,155904309,155904487,155904635,155904798,155905074,155922153,155929084,155937521,	155899397,155899771,155900045,155902024,155903189,155903425,155903570,155903751,155904157,155904390,155904559,155904710,155904978,155905200,155924108,155929133,155937637,
Cpne1	ENSMUST00000142975	chr2	-	155897580	155937624	155937624	155937624	15	155897580,155899534,155899911,155901972,155903134,155903291,155903510,155903664,155903882,155904067,155904309,155904487,155904798,155905074,155937521,	155899397,155899771,155900045,155902024,155903189,155903425,155903570,155903751,155903969,155904157,155904390,155904710,155904978,155905200,155937624,
Cpne1	ENSMUST00000109608	chr2	-	155897582	155937679	155899256	155905200	17	155897582,155899534,155899911,155901972,155903134,155903291,155903510,155903664,155903882,155904067,155904309,155904487,155904635,155904798,155905074,155929084,155937521,	155899397,155899771,155900045,155902024,155903189,155903425,155903570,155903751,155903969,155904157,155904390,155904559,155904710,155904978,155905200,155929133,155937679,
Cpne1	ENSMUST00000127956	chr2	-	155897582	155923821	155905156	155923821	16	155897582,155899534,155899911,155901972,155903134,155903291,155903510,155903664,155903882,155904067,155904309,155904487,155904635,155904798,155905074,155922153,	155899397,155899771,155900045,155902024,155903189,155903425,155903570,155903751,155903969,155904157,155904390,155904559,155904710,155904978,155905200,155923821,
Cpne1	ENSMUST00000109607	chr2	-	155897585	155937663	155899256	155905200	16	155897585,155899534,155899911,155901972,155903134,155903291,155903510,155903664,155903882,155904067,155904309,155904487,155904635,155904798,155905074,155937521,	155899397,155899771,155900045,155902024,155903189,155903425,155903570,155903751,155903969,155904157,155904390,155904559,155904710,155904978,155905200,155937663,
Cpne1	ENSMUST00000126513	chr2	-	155899068	155900031	155900031	155900031	3	155899068,155899702,155899911,	155899397,155899794,155900031,
Cpne1	ENSMUST00000079312	chr2	-	155899090	155937637	155899256	155905200	16	155899090,155899702,155899911,155901972,155903134,155903291,155903510,155903664,155903882,155904067,155904309,155904487,155904635,155904798,155905074,155937563,	155899397,155899771,155900045,155902024,155903189,155903425,155903570,155903751,155903969,155904157,155904390,155904559,155904710,155904978,155905200,155937637,
Cpne1	ENSMUST00000140109	chr2	-	155899124	155901990	155899155	155901990	4	155899124,155899530,155899911,155901972,	155899397,155899771,155900045,155901990,
Cpne1	ENSMUST00000147627	chr2	-	155899243	155937640	155900095	155905200	15	155899243,155899534,155899911,155903134,155903291,155903510,155903664,155903882,155904067,155904309,155904487,155904635,155904798,155905074,155937563,	155899397,155899794,155900101,155903189,155903425,155903570,155903751,155903969,155904157,155904390,155904559,155904710,155904978,155905200,155937640,
Cpne1	ENSMUST00000147956	chr2	-	155899833	155902288	155902288	155902288	2	155899833,155901972,	155900045,155902288,
Cpne1	ENSMUST00000136296	chr2	-	155899936	155937645	155899936	155905200	13	155899936,155901972,155903134,155903291,155903510,155903664,155903882,155904067,155904309,155904635,155904798,155905074,155937521,	155900045,155902024,155903189,155903425,155903570,155903751,155903969,155904157,155904390,155904710,155904978,155905200,155937645,
Cpne1	ENSMUST00000153634	chr2	-	155903134	155937645	155903134	155905200	11	155903134,155903291,155903510,155903664,155903882,155904067,155904309,155904635,155904798,155905074,155937563,	155903189,155903425,155903570,155903751,155903969,155904157,155904390,155904710,155904978,155905200,155937645,
Cpne1	ENSMUST00000142960	chr2	-	155903902	155937695	155903902	155905200	7	155903902,155904067,155904309,155904635,155904798,155905074,155937641,	155903969,155904157,155904390,155904710,155904978,155905200,155937695,
Cpne1	ENSMUST00000133921	chr2	-	155904309	155937645	155904309	155905200	7	155904309,155904487,155904635,155904798,155905074,155923965,155937563,	155904390,155904559,155904710,155904978,155905200,155924108,155937645,
Cpne1	ENSMUST00000154889	chr2	-	155904635	155937599	155904635	155905200	6	155904635,155904798,155905074,155923965,155929084,155937563,	155904710,155904978,155905200,155924108,155929165,155937599,
Cpne1	ENSMUST00000059647	chr2	-	155917693	155937692	155921107	155924086	3	155917693,155929084,155937521,	155924108,155929165,155937692,
Cpne1	ENSMUST00000109604	chr2	-	155917693	155937662	155921107	155924086	3	155917693,155929084,155937521,	155924108,155929133,155937662,
Cpne1	ENSMUST00000131377	chr2	-	155923220	155937652	155923220	155924086	3	155923220,155929084,155937563,	155924108,155929165,155937652,
Cpne1	ENSMUST00000128499	chr2	-	155923656	155937714	155923656	155924086	3	155923656,155929084,155937641,	155924108,155929133,155937714,
Cpne1	ENSMUST00000138068	chr2	-	155923685	155937697	155923685	155924086	3	155923685,155929084,155937641,	155924108,155929165,155937697,
Crnkl1	ENSMUST00000001818	chr2	-	145743214	145760750	145744159	145760340	14	145743214,145745475,145746332,145747507,145749579,145750450,145751243,145752511,145753856,145756269,145757005,145757981,145758548,145760289,	145744336,145745724,145746434,145747747,145749660,145750510,145751435,145752682,145754035,145756436,145757164,145758073,145758701,145760750,
Crnkl1	ENSMUST00000145425	chr2	-	145756127	145757127	145757127	145757127	2	145756127,145757005,	145756436,145757127,
Crnkl1	ENSMUST00000147904	chr2	-	145757707	145760450	145760450	145760450	3	145757707,145758548,145760289,	145758073,145758701,145760450,
Cse1l	ENSMUST00000002790	chr2	+	166731558	166771889	166740679	166771293	25	166731558,166740669,166745112,166747469,166747654,166748253,166751850,166752743,166752942,166753212,166754457,166755284,166756081,166757632,166760252,166761422,166762841,166765134,166765409,166766717,166766906,166767514,166768559,166769876,166771203,	166731677,166740764,166745255,166747571,166747800,166748344,166751958,166752836,166753110,166753342,166754523,166755487,166756166,166757694,166760389,166761526,166762939,166765285,166765618,166766815,166766992,166767596,166768706,166770108,166771889,
Cse1l	ENSMUST00000132402	chr2	+	166753064	166757903	166757903	166757903	6	166753064,166753212,166754457,166755284,166756081,166757632,	166753110,166753342,166754523,166755487,166756166,166757903,
Cse1l	ENSMUST00000135139	chr2	+	166753223	166760587	166760587	166760587	6	166753223,166754457,166755394,166756081,166757632,166760252,	166753342,166754523,166755487,166756166,166757694,166760587,
Cse1l	ENSMUST00000145819	chr2	+	166760254	166770353	166770353	166770353	10	166760254,166761422,166762841,166765134,166765409,166766717,166766906,166767514,166768559,166769876,	166760389,166761526,166762939,166765285,166765618,166766815,166766992,166767596,166768706,166770353,
Cse1l	ENSMUST00000129061	chr2	+	166766332	166767319	166767319	166767319	2	166766332,166766906,	166766815,166767319,
Csnk2a1	ENSMUST00000099224	chr2	+	152052574	152107588	152076246	152104820	13	152052574,152076137,152079945,152083113,152083676,152084411,152086494,152088918,152098363,152099828,152101133,152102682,152104704,	152052727,152076347,152080057,152083215,152083727,152084471,152086578,152089029,152098465,152099929,152101282,152102769,152107588,
Csnk2a1	ENSMUST00000136063	chr2	+	152052611	152099076	152099076	152099076	9	152052611,152076137,152079945,152083113,152083676,152084411,152086494,152088918,152098363,	152052727,152076347,152080057,152083215,152083727,152084471,152086578,152089029,152099076,
Csnk2a1	ENSMUST00000124791	chr2	+	152052631	152086565	152076246	152086565	6	152052631,152076137,152079945,152083676,152084411,152086494,	152052727,152076347,152080057,152083727,152084471,152086565,
Csnk2a1	ENSMUST00000133119	chr2	+	152052643	152083132	152076246	152083132	4	152052643,152076137,152079945,152083113,	152052768,152076347,152080057,152083132,
Csnk2a1	ENSMUST00000141597	chr2	+	152052648	152078578	152078578	152078578	2	152052648,152076137,	152052727,152078578,
Csrp2bp	ENSMUST00000028911	chr2	+	144194718	144233412	144199332	144232532	11	144194718,144198926,144201580,144206442,144214910,144219039,144219551,144226421,144228130,144229734,144232358,	144194893,144199591,144201699,144206564,144215092,144219456,144220114,144226558,144228306,144229925,144233412,
Csrp2bp	ENSMUST00000147747	chr2	+	144194734	144233412	144215043	144232532	11	144194734,144198926,144201580,144206442,144214910,144219039,144219551,144226421,144228130,144229734,144232358,	144194893,144199105,144201699,144206564,144215092,144219456,144220114,144226558,144228306,144229925,144233412,
Csrp2bp	ENSMUST00000156410	chr2	+	144199538	144219138	144199538	144215030	4	144199538,144201580,144214910,144219039,	144199591,144201699,144215092,144219138,
Csrp2bp	ENSMUST00000131836	chr2	+	144201122	144214993	144214993	144214993	3	144201122,144201580,144214910,	144201398,144201699,144214993,
Csrp2bp	ENSMUST00000130654	chr2	+	144201587	144226509	144226509	144226509	4	144201587,144206442,144214910,144226421,	144201699,144206564,144215092,144226509,
Csrp2bp	ENSMUST00000143318	chr2	+	144214710	144219203	144219203	144219203	2	144214710,144219018,	144215092,144219203,
Csrp2bp	ENSMUST00000137611	chr2	+	144214724	144219184	144219184	144219184	3	144214724,144214910,144219039,	144214832,144215092,144219184,
Csrp2bp	ENSMUST00000148500	chr2	+	144228082	144233411	144233411	144233411	3	144228082,144229734,144232358,	144228306,144229925,144233411,
Csrp2bp	ENSMUST00000125398	chr2	+	144228282	144230089	144228282	144229961	2	144228282,144229734,	144228306,144230089,
Csrp2bp	ENSMUST00000139812	chr2	+	144229813	144233412	144229813	144233123	3	144229813,144232358,144233047,	144229925,144232447,144233412,
Cst10	ENSMUST00000109938	chr2	+	149230792	149236029	149231101	149235789	4	149230792,149231090,149233016,149235705,	149230823,149231350,149233130,149236029,
Cst10	ENSMUST00000047008	chr2	+	149230984	149236029	149231101	149235789	3	149230984,149233016,149235705,	149231350,149233130,149236029,
Cst10	ENSMUST00000109939	chr2	+	149231068	149236029	149231101	149235789	2	149231068,149235705,	149231350,149236029,
Cst11	ENSMUST00000028934	chr2	-	148594344	148597233	148594445	148597139	3	148594344,148596118,148596911,	148594532,148596223,148597233,
Cst12	ENSMUST00000028932	chr2	+	148615107	148619282	148615135	148619053	3	148615107,148618116,148618972,	148615330,148618227,148619282,
Cst13	ENSMUST00000046589	chr2	+	148645816	148656146	148648822	148656068	4	148645816,148648695,148653875,148655984,	148645968,148649050,148653989,148656146,
Cst3	ENSMUST00000028938	chr2	-	148697457	148701312	148697695	148701113	3	148697457,148698552,148700888,	148697779,148698666,148701312,
Cst3	ENSMUST00000149691	chr2	-	148698207	148701187	148701187	148701187	2	148698207,148700888,	148698666,148701187,
Cst3	ENSMUST00000144845	chr2	-	148698583	148701428	148698583	148701113	3	148698583,148700888,148701367,	148698666,148701119,148701428,
Cst7	ENSMUST00000089200	chr2	+	150396150	150404680	150396254	150404233	4	150396150,150401439,150403391,150404155,	150396321,150401612,150403508,150404680,
Cst8	ENSMUST00000028931	chr2	+	148624520	148631331	148625720	148631236	4	148624520,148625623,148630318,148631152,	148624667,148625951,148630432,148631331,
Cst8	ENSMUST00000109947	chr2	+	148624569	148631331	148625720	148631236	5	148624569,148624872,148625623,148630318,148631152,	148624667,148624957,148625951,148630432,148631331,
Cst8	ENSMUST00000154737	chr2	+	148624638	148631331	148631331	148631331	4	148624638,148625766,148630318,148631152,	148624667,148625951,148630432,148631331,
Cst9	ENSMUST00000028935	chr2	+	148660882	148664474	148660946	148664265	3	148660882,148662409,148664187,	148661168,148662523,148664474,
Cstl1	ENSMUST00000109955	chr2	+	148576093	148581169	148576662	148581083	4	148576093,148576546,148580342,148580999,	148576136,148576890,148580453,148581169,
Cstl1	ENSMUST00000068607	chr2	+	148576096	148581866	148576884	148581866	5	148576096,148576546,148580342,148580999,148581862,	148576136,148576890,148580453,148581079,148581866,
Cstl1	ENSMUST00000109954	chr2	+	148576096	148581114	148576662	148581083	4	148576096,148576546,148580342,148580999,	148576136,148576734,148580453,148581114,
Cstl1	ENSMUST00000109952	chr2	+	148576131	148581114	148576662	148581083	4	148576131,148576546,148580342,148580999,	148576190,148576890,148580453,148581114,
Ctnnbl1	ENSMUST00000029178	chr2	+	157563136	157717350	157563265	157716729	16	157563136,157600146,157605547,157614727,157625162,157632410,157635200,157643490,157643786,157645189,157662245,157694035,157696843,157709868,157710163,157716640,	157563295,157600335,157605654,157614867,157625260,157632504,157635292,157643563,157643845,157645338,157662427,157694133,157696924,157710006,157710236,157717350,
Ctnnbl1	ENSMUST00000155479	chr2	+	157614150	157632468	157632468	157632468	4	157614150,157614727,157625162,157632410,	157614198,157614867,157625260,157632468,
Ctnnbl1	ENSMUST00000129842	chr2	+	157615566	157643563	157643563	157643563	4	157615566,157632410,157635200,157643490,	157615681,157632504,157635292,157643563,
Ctnnbl1	ENSMUST00000156300	chr2	+	157615599	157662311	157662311	157662311	9	157615599,157616431,157625174,157632410,157635200,157643490,157643786,157645189,157662245,	157615681,157616531,157625260,157632504,157635292,157643563,157643845,157645338,157662311,
Ctsa	ENSMUST00000017904	chr2	+	164658372	164666532	164659296	164664734	16	164658372,164659223,164659529,164659819,164660197,164660337,164660655,164661129,164661926,164662485,164662681,164662856,164663576,164664140,164664344,164664650,	164658696,164659350,164659708,164659931,164660248,164660424,164660811,164661221,164662011,164662577,164662757,164662996,164663652,164664230,164664449,164666532,
Ctsa	ENSMUST00000103093	chr2	+	164658372	164665519	164659529	164664734	15	164658372,164659529,164659819,164660197,164660337,164660655,164661129,164661926,164662485,164662681,164662856,164663576,164664140,164664344,164664650,	164658696,164659708,164659931,164660248,164660424,164660811,164661221,164662011,164662577,164662757,164662996,164663652,164664230,164664449,164665519,
Ctsa	ENSMUST00000133502	chr2	+	164658386	164659259	164659259	164659259	2	164658386,164659191,	164658696,164659259,
Ctsa	ENSMUST00000103092	chr2	+	164658400	164666532	164659529	164664734	16	164658400,164659223,164659529,164659819,164660197,164660337,164660655,164661129,164661926,164662485,164662681,164662856,164663576,164664140,164664344,164664650,	164658696,164659350,164659708,164659931,164660248,164660424,164660811,164661221,164662011,164662577,164662757,164662996,164663652,164664230,164664449,164666532,
Ctsa	ENSMUST00000151493	chr2	+	164658408	164659562	164659529	164659562	3	164658408,164659272,164659529,	164658696,164659350,164659562,
Ctsa	ENSMUST00000127650	chr2	+	164658425	164661191	164659529	164661191	8	164658425,164659307,164659529,164659819,164660197,164660337,164660655,164661129,	164658696,164659350,164659708,164659931,164660248,164660424,164660811,164661191,
Ctsa	ENSMUST00000147883	chr2	+	164658425	164659279	164659279	164659279	2	164658425,164659108,	164658696,164659279,
Ctsa	ENSMUST00000146525	chr2	+	164659306	164659921	164659921	164659921	2	164659306,164659529,	164659350,164659921,
Ctsa	ENSMUST00000143780	chr2	+	164659314	164662502	164659529	164662502	8	164659314,164659529,164659819,164660197,164660337,164661129,164661926,164662485,	164659350,164659708,164659931,164660248,164660424,164661221,164662011,164662502,
Ctsa	ENSMUST00000155061	chr2	+	164659346	164660374	164660374	164660374	3	164659346,164659819,164660197,	164659708,164659931,164660374,
Ctsa	ENSMUST00000152721	chr2	+	164659357	164661977	164659358	164661977	7	164659357,164659819,164660197,164660337,164660655,164661129,164661926,	164659492,164659931,164660248,164660424,164660811,164661221,164661977,
Ctsa	ENSMUST00000133077	chr2	+	164659529	164662535	164662535	164662535	7	164659529,164660197,164660337,164660655,164661129,164661926,164662485,	164659931,164660248,164660424,164660811,164661221,164662011,164662535,
Ctsa	ENSMUST00000130959	chr2	+	164659529	164660693	164660693	164660693	3	164659529,164660197,164660655,	164659931,164660424,164660693,
Ctsa	ENSMUST00000128596	chr2	+	164659572	164661972	164661972	164661972	6	164659572,164659819,164660197,164660655,164661129,164661926,	164659708,164659931,164660424,164660811,164661221,164661972,
Ctsa	ENSMUST00000143293	chr2	+	164659809	164661221	164661221	164661221	5	164659809,164660197,164660337,164660655,164661129,	164659931,164660262,164660424,164660811,164661221,
Ctsa	ENSMUST00000144580	chr2	+	164659972	164660969	164660969	164660969	2	164659972,164660655,	164660424,164660969,
Ctsa	ENSMUST00000140213	chr2	+	164662681	164663160	164663160	164663160	2	164662681,164662856,	164662757,164663160,
Cyp24a1	ENSMUST00000038824	chr2	-	170308207	170322645	170311176	170322274	12	170308207,170311167,170311386,170312270,170313373,170315614,170317087,170318132,170319575,170320823,170321673,170322016,	170309842,170311287,170311584,170312349,170313540,170315760,170317199,170318224,170319672,170320917,170321864,170322645,
D630003M21Rik	ENSMUST00000103121	chr2	-	158008268	158054958	158011893	158054822	16	158008268,158011855,158022069,158025889,158026696,158028808,158030395,158031436,158034148,158035874,158037355,158039098,158041563,158042168,158046133,158054819,	158009294,158012023,158022389,158026102,158026819,158028947,158030544,158031535,158034265,158035958,158037449,158039222,158041746,158043513,158046331,158054958,
D630003M21Rik	ENSMUST00000046944	chr2	-	158021486	158054958	158021696	158054822	14	158021486,158025889,158026696,158028808,158030395,158031436,158034148,158035874,158037355,158039098,158041563,158042168,158046133,158054819,	158022389,158026102,158026819,158028947,158030544,158031535,158034265,158035958,158037449,158039222,158041746,158043513,158046331,158054958,
Dbndd2	ENSMUST00000109350	chr2	+	164311605	164316267	164313749	164315835	4	164311605,164313741,164314067,164315635,	164311743,164313888,164314205,164316267,
Dbndd2	ENSMUST00000069385	chr2	+	164311954	164316775	164313749	164315835	4	164311954,164313741,164314067,164315635,	164312187,164313888,164314205,164316775,
Dbndd2	ENSMUST00000149287	chr2	+	164311954	164316267	164313749	164315835	5	164311954,164313741,164314067,164315635,164316143,	164312187,164313888,164314205,164316044,164316267,
Dbndd2	ENSMUST00000143690	chr2	+	164311980	164315716	164313749	164315716	5	164311980,164312426,164313741,164314067,164315635,	164312187,164312504,164313888,164314205,164315716,
Dbndd2	ENSMUST00000109349	chr2	+	164312376	164318819	164313749	164315835	4	164312376,164313741,164314067,164315635,	164312504,164313888,164314205,164318819,
Dbndd2	ENSMUST00000017878	chr2	+	164313320	164316267	164313749	164315835	3	164313320,164314067,164315635,	164313888,164314205,164316267,
Ddx27	ENSMUST00000018143	chr2	+	166840692	166860447	166840833	166860157	21	166840692,166843242,166845126,166845379,166845999,166846127,166847547,166849883,166851619,166853168,166853368,166853777,166854779,166854984,166856834,166857050,166859062,166859233,166859535,166859972,166860138,	166840926,166843389,166845186,166845539,166846043,166846214,166847653,166850057,166851770,166853268,166853510,166853931,166854861,166855162,166856941,166857153,166859157,166859354,166859623,166860044,166860447,
Ddx27	ENSMUST00000150571	chr2	+	166840809	166851313	166851313	166851313	8	166840809,166843242,166845126,166845379,166845999,166846127,166847547,166849883,	166840926,166843389,166845186,166845539,166846043,166846214,166847653,166851313,
Ddx27	ENSMUST00000126409	chr2	+	166851700	166853362	166853362	166853362	2	166851700,166853168,	166851770,166853362,
Ddx27	ENSMUST00000138969	chr2	+	166853041	166853790	166853790	166853790	2	166853041,166853368,	166853268,166853790,
Ddx27	ENSMUST00000127468	chr2	+	166859346	166860403	166860403	166860403	2	166859346,166859972,	166859623,166860403,
Defb19	ENSMUST00000053180	chr2	-	152401821	152406048	152401898	152405983	2	152401821,152405925,	152402092,152406048,
Defb20	ENSMUST00000109836	chr2	+	152302798	152305670	152302858	152305331	2	152302798,152305089,	152302907,152305670,
Defb21	ENSMUST00000070722	chr2	+	152398479	152400680	152399504	152400644	3	152398479,152399496,152400420,	152398559,152399583,152400680,
Defb22	ENSMUST00000028966	chr2	-	152311398	152315874	152311459	152315847	2	152311398,152315789,	152311941,152315874,
Defb23	ENSMUST00000099206	chr2	-	152284790	152290356	152284885	152290328	2	152284790,152290270,	152285328,152290356,
Defb25	ENSMUST00000099203	chr2	-	152448091	152448789	152448142	152448763	2	152448091,152448705,	152448300,152448789,
Defb26	ENSMUST00000099205	chr2	-	152333533	152337428	152333533	152337428	2	152333533,152337370,	152334036,152337428,
Defb28	ENSMUST00000121912	chr2	+	152343990	152347183	152344002	152347068	3	152343990,152345751,152347057,	152344096,152345916,152347183,
Defb29	ENSMUST00000060598	chr2	-	152364449	152365834	152364586	152365746	2	152364449,152365679,	152364756,152365834,
Defb36	ENSMUST00000058086	chr2	+	152430062	152438465	152430223	152438362	2	152430062,152438216,	152430281,152438465,
Defb36	ENSMUST00000109833	chr2	+	152434537	152438329	152434537	152438329	4	152434537,152434933,152435590,152438213,	152434546,152434960,152435606,152438329,
Defb36	ENSMUST00000117342	chr2	+	152434909	152435126	152435126	152435126	1	152434909,	152435126,
Defb45	ENSMUST00000131096	chr2	-	152418926	152425135	152425135	152425135	2	152418926,152424929,	152419167,152425135,
Defb45	ENSMUST00000109834	chr2	-	152418926	152422218	152419021	152422129	2	152418926,152422074,	152419167,152422218,
Defb45	ENSMUST00000081235	chr2	-	152418958	152422221	152418958	152422129	3	152418958,152419040,152422074,	152418974,152419167,152422221,
Dhx35	ENSMUST00000109478	chr2	+	158620542	158683950	158620624	158682860	22	158620542,158627110,158632133,158632658,158641165,158643098,158643997,158646121,158652040,158653638,158655238,158657397,158660605,158662376,158666286,158668040,158668591,158669813,158672643,158675217,158677446,158682815,	158620664,158627244,158632226,158632736,158641270,158643160,158644067,158646181,158652153,158653735,158655397,158657608,158660730,158662431,158666382,158668135,158668669,158669943,158672725,158675289,158677558,158683950,
Dhx35	ENSMUST00000029186	chr2	+	158620542	158683950	158620624	158682860	21	158620542,158627110,158632133,158632658,158641165,158643098,158643997,158646121,158652040,158653638,158655238,158657397,158660605,158662376,158666286,158668040,158668591,158669813,158672643,158677446,158682815,	158620664,158627244,158632226,158632736,158641270,158643160,158644067,158646181,158652153,158653735,158655397,158657608,158660730,158662431,158666382,158668135,158668669,158669943,158672725,158677558,158683950,
Dhx35	ENSMUST00000145692	chr2	+	158620597	158683950	158683950	158683950	22	158620597,158627110,158632133,158632658,158641145,158643098,158643997,158646121,158652040,158653638,158655238,158657397,158660605,158662376,158666286,158668040,158668591,158669813,158672643,158675217,158677446,158682815,	158620664,158627244,158632226,158632736,158641270,158643160,158644067,158646181,158652153,158653735,158655397,158657608,158660730,158662431,158666382,158668135,158668669,158669943,158672725,158675289,158677558,158683950,
Dhx35	ENSMUST00000146797	chr2	+	158620600	158672690	158672690	158672690	18	158620600,158627110,158632138,158632658,158641165,158643098,158643997,158646121,158652040,158655238,158657397,158660605,158662376,158666286,158668040,158668591,158669813,158672643,	158620664,158627244,158632226,158632736,158641270,158643160,158644067,158646181,158653735,158655397,158657608,158660730,158662431,158666382,158668135,158668669,158669943,158672690,
Dhx35	ENSMUST00000156893	chr2	+	158620620	158655322	158620624	158655322	7	158620620,158627110,158632133,158632658,158652040,158653638,158655238,	158620664,158627244,158632226,158632736,158652153,158653735,158655322,
Dhx35	ENSMUST00000148359	chr2	+	158620626	158644141	158644141	158644141	7	158620626,158627110,158632133,158632658,158641165,158643098,158643997,	158620664,158627244,158632226,158632736,158641270,158643160,158644141,
Dhx35	ENSMUST00000133720	chr2	+	158621658	158627244	158627244	158627244	2	158621658,158627110,	158621852,158627244,
Dhx35	ENSMUST00000157070	chr2	+	158653153	158660684	158660684	158660684	5	158653153,158653638,158655238,158657397,158660605,	158653217,158653735,158655397,158657608,158660684,
Dhx35	ENSMUST00000143195	chr2	+	158676364	158683104	158683104	158683104	3	158676364,158677446,158682815,	158676477,158677558,158683104,
Dlgap4	ENSMUST00000109567	chr2	+	156439440	156590097	156526414	156588639	13	156439440,156490534,156526341,156530145,156531591,156532813,156536756,156571570,156573758,156574679,156586586,156587508,156588420,	156439594,156490719,156527410,156530390,156531706,156532864,156536997,156571932,156573838,156575092,156586678,156587664,156590097,
Dlgap4	ENSMUST00000139136	chr2	+	156439440	156526513	156526513	156526513	3	156439440,156490534,156526341,	156439594,156490719,156526513,
Dlgap4	ENSMUST00000000094	chr2	+	156490613	156590099	156526414	156588639	12	156490613,156526341,156530145,156531591,156532813,156536756,156571570,156574067,156574679,156586586,156587508,156588420,	156490723,156527410,156530390,156531706,156532864,156536997,156571932,156574156,156575092,156586678,156587664,156590099,
Dlgap4	ENSMUST00000070782	chr2	+	156490616	156590098	156526414	156588639	12	156490616,156526341,156530145,156531591,156532813,156536756,156571570,156573758,156574679,156586586,156587508,156588420,	156490723,156527410,156530390,156531706,156532864,156536997,156571932,156573838,156575092,156586678,156587664,156590098,
Dlgap4	ENSMUST00000109568	chr2	+	156526357	156588910	156526414	156588639	10	156526357,156530145,156531591,156536756,156571570,156574067,156574679,156586586,156587508,156588420,	156527410,156530390,156531706,156536997,156571932,156574156,156575092,156586678,156587664,156588910,
Dlgap4	ENSMUST00000137356	chr2	+	156546307	156574759	156574759	156574759	4	156546307,156571570,156574067,156574679,	156546465,156571932,156574156,156574759,
Dlgap4	ENSMUST00000109566	chr2	+	156546720	156590097	156574701	156588639	7	156546720,156571570,156574067,156574679,156586586,156587508,156588420,	156546823,156571932,156574156,156575092,156586678,156587664,156590097,
Dlgap4	ENSMUST00000099145	chr2	+	156547128	156590099	156547807	156588639	7	156547128,156571570,156574067,156574679,156586586,156587508,156588420,	156547838,156571932,156574156,156575092,156586678,156587664,156590099,
Dlgap4	ENSMUST00000146412	chr2	+	156571569	156574762	156574762	156574762	3	156571569,156573758,156574679,	156571932,156574156,156574762,
Dlgap4	ENSMUST00000127944	chr2	+	156571569	156588691	156588691	156588691	4	156571569,156586586,156587508,156588420,	156575092,156586678,156587664,156588691,
Dlgap4	ENSMUST00000131157	chr2	+	156574677	156588461	156588461	156588461	5	156574677,156574985,156586586,156587508,156588420,	156574756,156575092,156586678,156587664,156588461,
Dlgap4	ENSMUST00000123730	chr2	+	156585680	156588515	156588515	156588515	4	156585680,156586586,156587508,156588420,	156585725,156586678,156587664,156588515,
Dnmt3b	ENSMUST00000109773	chr2	+	153475185	153513466	153487166	153512135	22	153475185,153487160,153487878,153488449,153490987,153491642,153493239,153495483,153496038,153497951,153498231,153499722,153500084,153500593,153501464,153502431,153502906,153503246,153504206,153509343,153510094,153511993,	153475476,153487338,153487940,153488569,153491113,153491837,153493398,153495591,153496183,153498071,153498276,153499802,153500197,153500780,153501549,153502577,153502997,153503395,153504292,153509413,153510213,153513466,
Dnmt3b	ENSMUST00000072997	chr2	+	153475185	153513466	153487166	153512135	23	153475185,153487160,153487878,153488449,153490987,153491642,153493239,153495483,153496038,153496584,153497951,153498231,153499722,153500084,153500593,153501464,153502431,153502906,153503246,153504206,153509343,153510094,153511993,	153475476,153487338,153487940,153488569,153491113,153491837,153493398,153495591,153496183,153496644,153498071,153498276,153499802,153500197,153500780,153501549,153502577,153502997,153503395,153504292,153509413,153510213,153513466,
Dnmt3b	ENSMUST00000103151	chr2	+	153475188	153513466	153487166	153512135	20	153475188,153487160,153487878,153488449,153490987,153491642,153493239,153495483,153496038,153497951,153498231,153499722,153500084,153500593,153501464,153502431,153502906,153503246,153504206,153511993,	153475476,153487338,153487940,153488569,153491113,153491837,153493398,153495591,153496183,153498071,153498276,153499802,153500197,153500780,153501549,153502577,153502997,153503395,153504292,153513466,
Dnmt3b	ENSMUST00000081628	chr2	+	153475188	153513466	153487166	153512135	23	153475188,153476520,153487160,153487878,153488449,153490987,153491642,153493239,153495483,153496038,153497951,153498231,153499722,153500084,153500593,153501464,153502431,153502906,153503246,153504206,153509343,153510094,153511993,	153475476,153476635,153487338,153487940,153488569,153491113,153491837,153493398,153495591,153496183,153498071,153498276,153499802,153500197,153500780,153501549,153502577,153502997,153503395,153504292,153509413,153510213,153513466,
Dnmt3b	ENSMUST00000109774	chr2	+	153475188	153513466	153487166	153512135	24	153475188,153476520,153487160,153487878,153488449,153490987,153491642,153493239,153495483,153496038,153496584,153497951,153498231,153499722,153500084,153500593,153501464,153502431,153502906,153503246,153504206,153509343,153510094,153511993,	153475476,153476635,153487338,153487940,153488569,153491113,153491837,153493398,153495591,153496183,153496644,153498071,153498276,153499802,153500197,153500780,153501549,153502577,153502997,153503395,153504292,153509413,153510213,153513466,
Dnmt3b	ENSMUST00000056495	chr2	+	153475189	153513462	153487166	153512135	24	153475189,153476520,153487160,153487878,153488449,153490987,153491642,153493239,153495483,153496038,153496584,153497951,153498231,153499722,153500084,153500593,153501461,153502431,153502906,153503246,153504206,153509343,153510094,153511993,	153475476,153476635,153487338,153487940,153488569,153491113,153491837,153493398,153495591,153496183,153496644,153498071,153498276,153499802,153500197,153500780,153501549,153502577,153502997,153503395,153504292,153509413,153510213,153513462,
Dnmt3b	ENSMUST00000103150	chr2	+	153475189	153513466	153487166	153512135	21	153475189,153476520,153487160,153487878,153488449,153490987,153491642,153493239,153495483,153496038,153497951,153498231,153499722,153500084,153500593,153501464,153502431,153502906,153503246,153504206,153511993,	153475476,153476635,153487338,153487940,153488569,153491113,153491837,153493398,153495591,153496183,153498071,153498276,153499802,153500197,153500780,153501549,153502577,153502997,153503395,153504292,153513466,
Dnmt3b	ENSMUST00000109772	chr2	+	153475189	153513466	153487166	153512135	21	153475189,153487160,153487878,153488449,153490987,153491642,153493239,153495483,153496038,153496584,153497951,153498231,153499722,153500084,153500593,153501464,153502431,153502906,153503246,153504206,153511993,	153475476,153487338,153487940,153488569,153491113,153491837,153493398,153495591,153496183,153496644,153498071,153498276,153499802,153500197,153500780,153501549,153502577,153502997,153503395,153504292,153513466,
Dnmt3b	ENSMUST00000088976	chr2	+	153475189	153513466	153487166	153512135	22	153475189,153476520,153487160,153487878,153488449,153490987,153491642,153493239,153495483,153496038,153496584,153497951,153498231,153499722,153500084,153500593,153501464,153502431,153502906,153503246,153504206,153511993,	153475476,153476635,153487338,153487940,153488569,153491113,153491837,153493398,153495591,153496183,153496644,153498071,153498276,153499802,153500197,153500780,153501549,153502577,153502997,153503395,153504292,153513466,
Dnmt3b	ENSMUST00000109771	chr2	+	153475352	153513052	153487166	153512135	23	153475352,153487160,153487878,153488449,153490987,153491642,153493239,153495483,153496038,153496584,153497951,153498231,153499722,153500084,153500593,153501461,153502431,153502906,153503246,153504206,153509343,153510094,153511993,	153475476,153487338,153487940,153488569,153491113,153491837,153493398,153495591,153496183,153496644,153498071,153498276,153499802,153500197,153500780,153501549,153502577,153502997,153503395,153504292,153509413,153510213,153513052,
Dnmt3b	ENSMUST00000132132	chr2	+	153491537	153493695	153493695	153493695	2	153491537,153493239,	153491837,153493695,
Dnmt3b	ENSMUST00000140811	chr2	+	153495105	153496152	153496152	153496152	2	153495105,153496038,	153495591,153496152,
Dnttip1	ENSMUST00000017443	chr2	+	164571482	164594107	164571553	164593501	13	164571482,164572206,164572962,164579609,164582889,164583182,164583500,164584751,164588568,164588720,164590660,164593206,164593362,	164571658,164572277,164573059,164579708,164582958,164583236,164583559,164584797,164588627,164588781,164590732,164593262,164594107,
Dnttip1	ENSMUST00000109326	chr2	+	164571513	164576894	164571553	164576794	4	164571513,164572206,164572962,164576731,	164571658,164572277,164573059,164576894,
Dnttip1	ENSMUST00000109327	chr2	+	164571530	164587060	164571553	164587060	9	164571530,164572206,164572962,164579609,164582889,164583182,164583500,164584751,164587027,	164571658,164572277,164573059,164579708,164582958,164583236,164583559,164584797,164587060,
Dnttip1	ENSMUST00000135458	chr2	+	164579638	164585059	164585059	164585059	5	164579638,164582889,164583182,164583500,164584751,	164579708,164582958,164583236,164583559,164585059,
Dok5	ENSMUST00000029075	chr2	+	170557306	170705269	170557622	170704738	8	170557306,170626349,170655339,170655568,170658381,170666919,170696310,170704673,	170557688,170626457,170655454,170655688,170658571,170667055,170696431,170705269,
Dpm1	ENSMUST00000156800	chr2	-	168045457	168055862	168055862	168055862	4	168045457,168048620,168052902,168055692,	168045613,168048654,168053002,168055862,
Dpm1	ENSMUST00000138667	chr2	-	168006485	168055864	168036031	168055853	12	168006485,168013066,168014781,168035930,168036865,168038459,168043180,168044719,168045536,168048620,168052902,168055692,	168010672,168013159,168014894,168036136,168036980,168038528,168043276,168044745,168045613,168048654,168053002,168055864,
Dpm1	ENSMUST00000154111	chr2	-	168034547	168055879	168036031	168055853	9	168034547,168036865,168038459,168043180,168044719,168045536,168048620,168052902,168055692,	168036136,168036980,168038528,168043276,168044745,168045613,168048654,168053002,168055879,
Dpm1	ENSMUST00000153258	chr2	-	168035780	168043204	168043204	168043204	4	168035780,168036865,168038459,168043180,	168036136,168036927,168038528,168043204,
Dpm1	ENSMUST00000109193	chr2	-	168035780	168056091	168036031	168055893	9	168035780,168036865,168038459,168043180,168044719,168045536,168048620,168052902,168055888,	168036136,168036980,168038528,168043276,168044745,168045613,168048654,168053002,168056091,
Dpm1	ENSMUST00000136582	chr2	-	168035781	168041469	168041469	168041469	2	168035781,168036865,	168036136,168041469,
Dpm1	ENSMUST00000141036	chr2	-	168036015	168038761	168038761	168038761	3	168036015,168036865,168038459,	168036136,168036980,168038761,
Dpm1	ENSMUST00000099072	chr2	-	168036041	168055828	168043258	168055828	8	168036041,168036865,168038459,168043180,168045536,168048620,168052902,168055692,	168036136,168036980,168038528,168043276,168045613,168048654,168053002,168055828,
Dpm1	ENSMUST00000140249	chr2	-	168036087	168048818	168048818	168048818	7	168036087,168036865,168038459,168043180,168044719,168045536,168048620,	168036136,168036980,168038528,168043276,168044745,168045613,168048818,
Dpm1	ENSMUST00000150437	chr2	-	168036883	168055576	168055576	168055576	8	168036883,168038459,168043180,168044719,168045536,168048620,168052902,168055310,	168036980,168038528,168043276,168044745,168045613,168048654,168053002,168055576,
Dpm1	ENSMUST00000142482	chr2	-	168043116	168055730	168055730	168055730	6	168043116,168044719,168045536,168048620,168052902,168055692,	168043276,168044745,168045613,168048654,168053002,168055730,
Dsn1	ENSMUST00000103129	chr2	-	156821000	156832811	156821931	156831608	11	156821000,156822468,156823342,156824455,156824871,156826569,156827418,156828424,156830903,156831583,156832710,	156822017,156822556,156823490,156824533,156824931,156826660,156827491,156828498,156831227,156831609,156832811,
Dsn1	ENSMUST00000103130	chr2	-	156821012	156832890	156821931	156831608	11	156821012,156822468,156823342,156824455,156824871,156826569,156827418,156828424,156830903,156831583,156832710,	156822017,156822556,156823490,156824533,156824931,156826660,156827491,156828498,156831227,156832098,156832890,
Dsn1	ENSMUST00000146413	chr2	-	156823459	156832766	156823459	156831608	8	156823459,156824455,156826569,156827418,156828424,156830903,156831583,156832710,	156823490,156824533,156826660,156827491,156828498,156831227,156831609,156832766,
Dsn1	ENSMUST00000141388	chr2	-	156827420	156828992	156828992	156828992	2	156827420,156828424,	156827491,156828992,
Dsn1	ENSMUST00000124671	chr2	-	156828475	156832037	156828475	156831608	4	156828475,156830903,156831583,156831995,	156828498,156831227,156831609,156832037,
Dsn1	ENSMUST00000154213	chr2	-	156831055	156832310	156831055	156831608	2	156831055,156831583,	156831227,156832310,
Dstn	ENSMUST00000103172	chr2	+	143741055	143769060	143741380	143767972	4	143741055,143764120,143765687,143767862,	143741383,143764428,143765764,143769060,
Dtd1	ENSMUST00000028917	chr2	+	144425632	144594494	144425784	144572789	6	144425632,144429523,144442927,144461493,144572636,144593946,	144425827,144429614,144443163,144461600,144572809,144594494,
Dtd1	ENSMUST00000145814	chr2	+	144442353	144594176	144594176	144594176	5	144442353,144442927,144461493,144572636,144593946,	144442395,144443163,144461600,144572809,144594176,
Dtd1	ENSMUST00000137406	chr2	+	144503833	144572743	144572743	144572743	3	144503833,144504750,144572636,	144503939,144505138,144572743,
Dtd1	ENSMUST00000125683	chr2	+	144557549	144594230	144594230	144594230	3	144557549,144572636,144593946,	144557846,144572809,144594230,
Dtd1	ENSMUST00000145602	chr2	+	144564149	144594011	144594011	144594011	3	144564149,144572636,144593946,	144564319,144572809,144594011,
Dusp15	ENSMUST00000123121	chr2	-	152766730	152777434	152768916	152777091	7	152766730,152769886,152771162,152772023,152774773,152776356,152777070,	152769189,152770058,152771237,152772073,152774856,152776390,152777434,
Dusp15	ENSMUST00000109811	chr2	-	152769886	152777431	152769886	152777351	6	152769886,152771162,152772023,152774773,152776356,152777339,	152770058,152771237,152772073,152774856,152776390,152777431,
Dusp15	ENSMUST00000037715	chr2	-	152770668	152777141	152770838	152777091	6	152770668,152771162,152772023,152774773,152776356,152777070,	152770893,152771237,152772073,152774856,152776390,152777141,
Dusp15	ENSMUST00000069018	chr2	-	152770668	152777141	152770838	152777134	5	152770668,152771162,152772023,152774773,152777070,	152770893,152771237,152772073,152774856,152777141,
Dynlrb1	ENSMUST00000054912	chr2	+	155062268	155076008	155076008	155076008	4	155062268,155068470,155073506,155075656,	155062353,155068542,155073674,155076008,
Dynlrb1	ENSMUST00000109682	chr2	+	155062270	155076013	155062350	155075700	4	155062270,155068466,155073506,155075656,	155062353,155068542,155073674,155076013,
Dynlrb1	ENSMUST00000150602	chr2	+	155062343	155075871	155062645	155075700	4	155062343,155068466,155073506,155075656,	155062672,155068542,155073674,155075871,
Dynlrb1	ENSMUST00000135831	chr2	+	155062546	155075816	155075816	155075816	4	155062546,155068466,155073506,155075656,	155062676,155068542,155073674,155075816,
E2f1	ENSMUST00000103145	chr2	-	154385142	154395628	154386423	154395470	7	154385142,154386766,154387082,154388673,154389630,154390153,154395224,	154386671,154386986,154387197,154388826,154389850,154390244,154395628,
E2f1	ENSMUST00000000894	chr2	-	154385369	154395456	154386423	154394913	7	154385369,154386766,154387082,154388673,154389630,154390153,154394802,	154386671,154386986,154387197,154388826,154389850,154390244,154395456,
E2f1	ENSMUST00000109704	chr2	-	154385797	154395153	154386423	154394913	7	154385797,154386766,154387082,154388672,154389630,154390153,154394802,	154386671,154386986,154387196,154388826,154389850,154390244,154395153,
Edem2	ENSMUST00000040833	chr2	-	155527412	155555211	155527830	155555073	11	155527412,155531390,155534667,155536579,155539073,155541745,155543999,155548167,155552370,155554626,155554966,	155528328,155531512,155534812,155536704,155539215,155541957,155544125,155548273,155552410,155554737,155555211,
Edem2	ENSMUST00000148571	chr2	-	155531453	155539054	155539054	155539054	4	155531453,155534667,155536579,155538447,	155531512,155534812,155536704,155539054,
Edem2	ENSMUST00000131350	chr2	-	155534270	155536722	155536722	155536722	2	155534270,155536579,	155534812,155536722,
Edem2	ENSMUST00000139868	chr2	-	155534715	155542095	155542095	155542095	4	155534715,155536579,155539060,155541745,	155534812,155536704,155539215,155542095,
Eif2s2	ENSMUST00000099173	chr2	-	154697145	154718671	154698460	154718440	9	154697145,154699284,154702351,154703406,154704205,154710046,154713439,154713918,154718425,	154698636,154699370,154702408,154703555,154704300,154710182,154713543,154714096,154718671,
Eif2s2	ENSMUST00000147136	chr2	-	154710078	154718567	154718567	154718567	3	154710078,154713918,154718425,	154713543,154714096,154718567,
Eif2s2	ENSMUST00000135524	chr2	-	154710113	154718544	154718544	154718544	2	154710113,154718425,	154714096,154718544,
Eif6	ENSMUST00000029142	chr2	-	155645567	155652661	155645837	155652169	6	155645567,155648572,155648927,155649600,155651860,155652062,	155645847,155648754,155649104,155649776,155651946,155652661,
Eif6	ENSMUST00000134811	chr2	-	155645572	155648216	155648216	155648216	2	155645572,155648089,	155645847,155648216,
Eif6	ENSMUST00000154841	chr2	-	155645768	155652172	155649031	155652169	4	155645768,155648572,155648927,155652062,	155645847,155648754,155649104,155652172,
Eif6	ENSMUST00000129830	chr2	-	155648572	155652172	155649081	155652169	4	155648572,155648927,155651860,155652062,	155648754,155649104,155651946,155652172,
Eif6	ENSMUST00000138962	chr2	-	155648572	155652172	155652172	155652172	3	155648572,155648927,155651860,	155648754,155649104,155652172,
Eif6	ENSMUST00000134278	chr2	-	155649610	155652502	155649610	155651870	3	155649610,155651860,155652381,	155649776,155651946,155652502,
Eif6	ENSMUST00000109638	chr2	-	155650901	155652399	155651807	155652169	2	155650901,155652062,	155651946,155652399,
Elmo2	ENSMUST00000094329	chr2	-	165114654	165151979	165115860	165141816	21	165114654,165117604,165119740,165120513,165120743,165120962,165122340,165122846,165123040,165123708,165124119,165127440,165130399,165134412,165135674,165137122,165140230,165141103,165141497,165141738,165151917,	165116061,165117682,165119823,165120621,165120856,165121126,165122477,165122955,165123145,165123843,165124242,165127491,165130478,165134564,165135774,165137304,165140281,165141176,165141538,165141851,165151979,
Elmo2	ENSMUST00000074046	chr2	-	165114654	165151979	165115860	165141816	22	165114654,165117604,165119740,165120513,165120743,165120962,165122340,165122846,165123040,165123708,165124119,165127440,165129165,165130399,165134412,165135674,165137122,165140230,165141103,165141497,165141738,165151917,	165116061,165117682,165119823,165120621,165120856,165121126,165122477,165122955,165123145,165123843,165124242,165127491,165129201,165130478,165134564,165135774,165137304,165140281,165141176,165141538,165141851,165151979,
Elmo2	ENSMUST00000148643	chr2	-	165114654	165122477	165115860	165122477	7	165114654,165117604,165119740,165120513,165120743,165120962,165122340,	165116061,165117682,165119811,165120621,165120856,165121126,165122477,
Elmo2	ENSMUST00000103088	chr2	-	165116611	165151979	165117169	165141816	20	165116611,165119740,165120513,165120743,165120962,165122340,165122846,165123040,165123708,165124119,165127440,165130399,165134412,165135674,165137122,165140230,165141103,165141497,165141738,165151917,	165117682,165119823,165120621,165120856,165121126,165122477,165122955,165123145,165123843,165124242,165127491,165130478,165134564,165135774,165137304,165140281,165141176,165141538,165141851,165151979,
Elmo2	ENSMUST00000071699	chr2	-	165116616	165142403	165117169	165141816	20	165116616,165119740,165120513,165120743,165120962,165122340,165122846,165123040,165123708,165124119,165127440,165130399,165134412,165135674,165137122,165140230,165141103,165141497,165141738,165142141,	165117682,165119823,165120621,165120856,165121126,165122477,165122955,165123145,165123843,165124242,165127491,165130478,165134564,165135774,165137304,165140281,165141176,165141538,165141851,165142403,
Elmo2	ENSMUST00000127496	chr2	-	165123778	165139806	165139806	165139806	8	165123778,165124119,165127440,165130399,165134412,165135674,165137122,165139763,	165123843,165124242,165127491,165130478,165134564,165135774,165137304,165139806,
Elmo2	ENSMUST00000137188	chr2	-	165124167	165137252	165124167	165137252	6	165124167,165127440,165130399,165134412,165135674,165137122,	165124242,165127491,165130478,165134564,165135768,165137252,
Elmo2	ENSMUST00000149844	chr2	-	165130193	165137142	165137142	165137142	4	165130193,165134412,165135674,165137122,	165130478,165134564,165135774,165137142,
Elmo2	ENSMUST00000126318	chr2	-	165134412	165141851	165137282	165141816	6	165134412,165135674,165137122,165140230,165141497,165141738,	165134564,165135774,165137304,165140281,165141538,165141851,
Elmo2	ENSMUST00000133205	chr2	-	165137179	165142075	165137179	165141816	5	165137179,165140230,165141103,165141497,165141738,	165137304,165140281,165141176,165141538,165142075,
Elmo2	ENSMUST00000128690	chr2	-	165141171	165151979	165141171	165141816	5	165141171,165141497,165141738,165151366,165151917,	165141176,165141538,165141851,165151497,165151979,
Elmo2	ENSMUST00000103091	chr2	-	165113530	165146326	165115860	165141816	21	165113530,165117604,165119740,165120513,165120743,165120962,165122340,165122846,165123040,165123708,165124119,165127440,165130399,165134412,165135674,165137122,165140230,165141103,165141497,165141738,165146159,	165116061,165117682,165119823,165120621,165120856,165121126,165122477,165122955,165123145,165123843,165124242,165127491,165130478,165134564,165135774,165137304,165140281,165141176,165141538,165141851,165146326,
Emilin3	ENSMUST00000109454	chr2	-	160732172	160738053	160733286	160737907	4	160732172,160735342,160736477,160737743,	160734911,160735566,160736600,160738053,
Emilin3	ENSMUST00000057169	chr2	-	160732173	160738064	160733286	160737907	4	160732173,160735342,160736477,160737743,	160735052,160735566,160736600,160738064,
Entpd6	ENSMUST00000094467	chr2	+	150574777	150597411	150578777	150596463	14	150574777,150578745,150581778,150584478,150585838,150586968,150588111,150589301,150589850,150591185,150592694,150594600,150596027,150596364,	150574969,150579069,150581855,150584622,150585914,150587004,150588200,150589381,150589915,150591287,150592832,150594657,150596140,150597411,
Entpd6	ENSMUST00000147223	chr2	+	150574816	150589087	150589087	150589087	6	150574816,150578745,150581778,150584478,150585838,150586968,	150574969,150579069,150581855,150584622,150585914,150589087,
Entpd6	ENSMUST00000146517	chr2	+	150574827	150589548	150589548	150589548	8	150574827,150578745,150581778,150584478,150585838,150586968,150588111,150589301,	150574969,150579069,150581855,150584622,150585914,150587004,150588200,150589548,
Entpd6	ENSMUST00000139723	chr2	+	150574906	150578960	150578960	150578960	3	150574906,150578354,150578745,	150574969,150578428,150578960,
Epb4.1l1	ENSMUST00000109576	chr2	+	156246644	156368948	156319653	156365554	21	156246644,156264320,156319639,156320692,156321595,156322221,156325322,156329380,156331501,156332086,156334548,156334867,156336468,156339763,156352624,156355125,156359516,156360421,156362715,156363102,156365545,	156247035,156264369,156319830,156320857,156321700,156322264,156325398,156329599,156331589,156332239,156334646,156335043,156336617,156339946,156352729,156355206,156359603,156360505,156362796,156363219,156368948,
Epb4.1l1	ENSMUST00000103137	chr2	+	156246644	156368950	156319653	156365554	23	156246644,156264320,156319639,156320692,156321595,156322221,156325322,156329380,156331501,156332086,156334548,156334867,156336468,156337520,156339763,156350616,156352624,156355125,156359516,156360421,156362715,156363102,156365545,	156247035,156264369,156319830,156320857,156321700,156322264,156325398,156329599,156331589,156332239,156334646,156335043,156336617,156337556,156339946,156351024,156352729,156355206,156359603,156360505,156362796,156363219,156368950,
Epb4.1l1	ENSMUST00000109574	chr2	+	156246783	156368950	156319653	156365554	21	156246783,156264320,156319639,156320692,156321595,156322221,156325322,156329380,156331501,156332086,156334548,156334867,156336471,156339763,156352624,156355125,156359516,156360421,156362715,156363102,156365545,	156247035,156264369,156319830,156320857,156321700,156322264,156325398,156329599,156331589,156332239,156334646,156335043,156336617,156339946,156352729,156355206,156359603,156360505,156362796,156363219,156368950,
Epb4.1l1	ENSMUST00000142048	chr2	+	156246787	156328164	156328164	156328164	7	156246787,156264320,156319639,156320692,156321595,156322221,156325322,	156247035,156264369,156319830,156320857,156321700,156322264,156328164,
Epb4.1l1	ENSMUST00000125153	chr2	+	156246819	156348500	156319653	156348500	16	156246819,156264320,156319639,156320692,156321595,156322221,156325322,156329380,156331501,156332086,156334548,156334867,156336471,156337520,156339763,156346973,	156247035,156264369,156319830,156320857,156321700,156322264,156325398,156329599,156331589,156332239,156334646,156335043,156336617,156337556,156339946,156348500,
Epb4.1l1	ENSMUST00000103136	chr2	+	156246836	156368950	156319653	156365554	22	156246836,156319639,156320692,156321595,156322221,156325322,156329380,156331501,156332086,156334548,156334867,156336468,156337520,156339763,156350616,156352624,156355125,156359516,156360421,156362715,156363102,156365545,	156247035,156319830,156320857,156321700,156322264,156325398,156329599,156331589,156332239,156334646,156335043,156336617,156337556,156339946,156351024,156352729,156355206,156359603,156360505,156362796,156363219,156368950,
Epb4.1l1	ENSMUST00000109577	chr2	+	156246847	156368950	156319653	156365554	22	156246847,156264320,156319639,156320692,156321595,156322221,156325322,156329380,156331501,156332086,156334548,156334867,156336468,156339763,156350616,156352624,156355125,156359516,156360421,156362715,156363102,156365545,	156247035,156264369,156319830,156320857,156321700,156322264,156325398,156329599,156331589,156332239,156334646,156335043,156336617,156339946,156351024,156352729,156355206,156359603,156360505,156362796,156363219,156368950,
Epb4.1l1	ENSMUST00000141109	chr2	+	156301285	156325410	156325410	156325410	6	156301285,156319639,156320692,156321595,156322221,156325322,	156301742,156319830,156320857,156321700,156322264,156325410,
Epb4.1l1	ENSMUST00000029155	chr2	+	156301572	156368950	156319653	156365554	22	156301572,156319639,156320692,156321595,156322221,156325322,156329380,156331501,156332086,156334548,156334867,156336468,156337520,156339763,156350616,156352624,156355125,156359516,156360421,156362715,156363102,156365545,	156301742,156319830,156320857,156321700,156322264,156325398,156329599,156331589,156332239,156334646,156335043,156336617,156337556,156339946,156351024,156352729,156355206,156359603,156360505,156362796,156363219,156368950,
Epb4.1l1	ENSMUST00000103135	chr2	+	156301618	156368950	156319653	156365554	22	156301618,156319639,156320692,156321595,156322221,156325322,156329380,156331501,156332086,156334548,156334867,156336468,156337520,156339763,156350616,156352624,156355125,156359516,156360421,156362715,156363102,156365545,	156301745,156319830,156320857,156321700,156322264,156325398,156329599,156331589,156332239,156334646,156335043,156336617,156337556,156339946,156351024,156352729,156355206,156359603,156360505,156362796,156363219,156368950,
Epb4.1l1	ENSMUST00000109572	chr2	+	156319638	156368950	156319653	156365554	17	156319638,156320692,156321595,156322221,156325322,156331501,156332086,156334548,156334867,156336468,156339763,156352624,156359516,156360421,156362715,156363102,156365545,	156319830,156320857,156321700,156322264,156325398,156331589,156332239,156334646,156335043,156336617,156339946,156352729,156359603,156360505,156362796,156363219,156368950,
Epb4.1l1	ENSMUST00000088565	chr2	+	156319653	156363482	156352690	156363482	19	156319653,156320692,156321595,156322221,156325322,156329380,156331501,156332086,156334548,156334867,156336468,156337520,156339763,156350616,156352624,156355125,156362715,156363102,156363476,	156319830,156320857,156321700,156322264,156325398,156329599,156331589,156332239,156334646,156335043,156336617,156337556,156339946,156351024,156352729,156355206,156362796,156363219,156363482,
Epb4.1l1	ENSMUST00000144013	chr2	+	156332129	156339894	156339894	156339894	5	156332129,156334548,156334867,156336492,156339763,	156332239,156334646,156335043,156336617,156339894,
Epb4.1l1	ENSMUST00000137067	chr2	+	156359242	156365722	156365722	156365722	5	156359242,156360421,156362715,156363102,156365545,	156359603,156360505,156362796,156363219,156365722,
Epb4.1l1	ENSMUST00000129999	chr2	+	156363092	156366062	156366062	156366062	2	156363092,156365545,	156363219,156366062,
Ergic3	ENSMUST00000006035	chr2	+	155833780	155844015	155833876	155843886	13	155833780,155834100,155834299,155834595,155836175,155836835,155837084,155841724,155842441,155842624,155843315,155843532,155843806,	155833964,155834171,155834387,155834715,155836269,155837001,155837142,155841756,155842538,155842689,155843452,155843588,155844015,
Ergic3	ENSMUST00000088650	chr2	+	155833841	155844015	155833876	155843886	14	155833841,155834100,155834299,155834595,155836175,155836835,155837084,155841112,155841724,155842423,155842624,155843315,155843532,155843806,	155833964,155834171,155834387,155834715,155836269,155837001,155837142,155841127,155841756,155842538,155842689,155843452,155843588,155844015,
Ergic3	ENSMUST00000144707	chr2	+	155833958	155836969	155836969	155836969	5	155833958,155834299,155834595,155836175,155836835,	155834171,155834387,155834715,155836269,155836969,
Ergic3	ENSMUST00000142859	chr2	+	155834354	155843374	155834354	155843374	10	155834354,155834595,155836175,155836835,155837084,155841112,155841724,155842441,155842624,155843315,	155834387,155834715,155836269,155837001,155837142,155841127,155841756,155842538,155842689,155843374,
Ergic3	ENSMUST00000155370	chr2	+	155836182	155843823	155836182	155843778	9	155836182,155836835,155837084,155841724,155842441,155842624,155843315,155843532,155843770,	155836269,155837001,155837142,155841756,155842538,155842689,155843452,155843588,155843823,
Ergic3	ENSMUST00000150970	chr2	+	155842244	155843886	155843886	155843886	6	155842244,155842441,155842624,155843315,155843532,155843806,	155842272,155842538,155842689,155843452,155843588,155843886,
Ergic3	ENSMUST00000130793	chr2	+	155842950	155843832	155843832	155843832	4	155842950,155843315,155843532,155843806,	155843113,155843452,155843588,155843832,
Ergic3	ENSMUST00000152568	chr2	+	155843229	155844015	155844015	155844015	3	155843229,155843532,155843806,	155843452,155843588,155844015,
Ergic3	ENSMUST00000137545	chr2	+	155843281	155844015	155844015	155844015	2	155843281,155843532,	155843452,155844015,
Ergic3	ENSMUST00000149381	chr2	+	155843383	155844013	155844013	155844013	2	155843383,155843806,	155843588,155844013,
Esf1	ENSMUST00000046030	chr2	-	139945618	139996300	139946347	139994150	14	139945618,139949266,139950663,139954935,139964668,139974488,139980529,139982790,139984215,139985429,139986118,139989944,139993507,139996212,	139946641,139949413,139950740,139955023,139964790,139974650,139980677,139982905,139984368,139985530,139986232,139990318,139994191,139996300,
Esf1	ENSMUST00000153769	chr2	-	139974545	139981041	139981041	139981041	2	139974545,139980529,	139974650,139981041,
Esf1	ENSMUST00000137005	chr2	-	139982621	139986219	139986219	139986219	4	139982621,139984215,139985429,139986118,	139982905,139984368,139985530,139986219,
Esf1	ENSMUST00000151317	chr2	-	139982656	139984579	139984579	139984579	2	139982656,139984215,	139982905,139984579,
Esf1	ENSMUST00000141086	chr2	-	139985098	139986219	139986219	139986219	2	139985098,139986118,	139985530,139986219,
Esf1	ENSMUST00000089354	chr2	-	139993654	139996285	139993782	139994150	3	139993654,139993805,139996212,	139993803,139994191,139996285,
Eya2	ENSMUST00000063433	chr2	+	165480797	165597227	165490295	165596614	16	165480797,165490285,165508336,165511048,165513118,165539004,165541450,165550173,165557052,165579940,165587403,165589196,165591714,165592536,165594724,165596533,	165481035,165490386,165508382,165511191,165513235,165539072,165541628,165550316,165557136,165580030,165587462,165589357,165591829,165592658,165594825,165597227,
Eya2	ENSMUST00000150669	chr2	+	165480817	165541569	165541569	165541569	8	165480817,165490285,165490756,165508336,165511048,165513118,165539004,165541450,	165481035,165490386,165490903,165508382,165511191,165513235,165539072,165541569,
Eya2	ENSMUST00000103082	chr2	+	165490287	165596616	165490295	165596614	13	165490287,165508336,165511048,165513118,165550173,165557052,165579940,165587403,165589196,165591714,165592536,165594724,165596533,	165490386,165508382,165511191,165513235,165550316,165557136,165580030,165587462,165589357,165591829,165592658,165594825,165596616,
Eya2	ENSMUST00000088132	chr2	+	165490287	165596616	165490295	165596614	14	165490287,165508336,165511048,165513118,165539004,165541450,165550173,165557052,165587403,165589196,165591714,165592536,165594724,165596533,	165490386,165508382,165511191,165513235,165539072,165541628,165550316,165557136,165587462,165589357,165591829,165592658,165594825,165596616,
Eya2	ENSMUST00000150638	chr2	+	165539068	165591760	165591760	165591760	7	165539068,165541446,165550173,165557052,165587403,165589196,165591714,	165539072,165541628,165550316,165557136,165587462,165589357,165591760,
Eya2	ENSMUST00000128696	chr2	+	165587323	165592629	165592629	165592629	4	165587323,165589196,165591714,165592536,	165587462,165589357,165591829,165592629,
Eya2	ENSMUST00000128280	chr2	+	165594685	165596762	165596762	165596762	2	165594685,165596533,	165594825,165596762,
Fam110a	ENSMUST00000109865	chr2	-	151795133	151799671	151795693	151796584	2	151795133,151799345,	151796660,151799671,
Fam110a	ENSMUST00000109864	chr2	-	151795133	151799702	151795693	151796584	2	151795133,151799638,	151796660,151799702,
Fam110a	ENSMUST00000062047	chr2	-	151795133	151805955	151795693	151796584	2	151795133,151805728,	151796660,151805955,
Fam110a	ENSMUST00000109863	chr2	-	151795472	151799130	151795693	151796584	2	151795472,151799034,	151796660,151799130,
Fam65c	ENSMUST00000123782	chr2	-	167805663	167836118	167836118	167836118	22	167805663,167806770,167808278,167808543,167809195,167809944,167810572,167811148,167811972,167814753,167816674,167818049,167818271,167818516,167818837,167818985,167820153,167820453,167822743,167825800,167831666,167836021,	167806420,167806861,167808362,167808746,167809357,167810106,167810708,167811272,167812103,167815222,167816804,167818195,167818397,167818560,167818901,167819135,167820207,167820477,167822822,167825947,167831785,167836118,
Fam65c	ENSMUST00000099073	chr2	-	167805665	167836118	167806322	167831776	22	167805665,167806770,167808278,167808543,167809195,167809944,167810572,167811148,167811972,167814753,167816674,167818049,167818271,167818516,167818837,167818985,167820153,167820453,167822743,167825800,167831666,167836021,	167806420,167806861,167808362,167808746,167809357,167810106,167810708,167811272,167812103,167815305,167816804,167818195,167818397,167818560,167818901,167819135,167820207,167820477,167822822,167825947,167831785,167836118,
Fam65c	ENSMUST00000131572	chr2	-	167810557	167812255	167812255	167812255	3	167810557,167811148,167811972,	167810708,167811272,167812255,
Fam65c	ENSMUST00000142702	chr2	-	167814301	167816847	167816847	167816847	2	167814301,167816674,	167815305,167816847,
Fam83c	ENSMUST00000029143	chr2	-	155653283	155660590	155654918	155660584	4	155653283,155656672,155657228,155659978,	155656350,155656797,155657396,155660590,
Fam83d	ENSMUST00000029183	chr2	+	158593828	158612373	158593849	158611886	4	158593828,158605580,158608868,158610895,	158594323,158605748,158608993,158612373,
Fam83d	ENSMUST00000151801	chr2	+	158607143	158612373	158612373	158612373	2	158607143,158610895,	158608993,158612373,
Fer1l4	ENSMUST00000109611	chr2	-	155844874	155878683	155844995	155878683	45	155844874,155845266,155845440,155846077,155846476,155848259,155848832,155849680,155850368,155850686,155854897,155855343,155855554,155855743,155856919,155857134,155857320,155860658,155860911,155861170,155861615,155862094,155862336,155863084,155864800,155865005,155869755,155870177,155870390,155870751,155871144,155871804,155872679,155872976,155873340,155873602,155873923,155874164,155874609,155875170…	155845188,155845367,155845721,155846319,155846575,155848345,155848993,155849835,155850539,155850814,155855014,155855478,155855655,155855783,155857048,155857181,155857519,155860820,155861028,155861344,155861750,155862219,155862490,155863237,155864917,155865093,155869856,155870298,155870568,155870860,155871515,155871991,155872863,155873136,155873425,155873665,155874055,155874225,155874774,155875212…
Fer1l4	ENSMUST00000138297	chr2	-	155844875	155850612	155850612	155850612	7	155844875,155845266,155846476,155848259,155848832,155849680,155850368,	155845188,155846319,155846575,155848345,155848993,155849835,155850612,
Fer1l4	ENSMUST00000150538	chr2	-	155844876	155862364	155862364	155862364	22	155844876,155845266,155846077,155846476,155848259,155848832,155849680,155850368,155850686,155854897,155855343,155855554,155855743,155856919,155857134,155857320,155860658,155860911,155861170,155861615,155862094,155862336,	155845188,155845721,155846319,155846575,155848345,155848993,155849835,155850539,155850814,155855014,155855478,155855655,155855783,155857048,155857181,155857519,155860820,155861028,155861344,155861750,155862219,155862364,
Fer1l4	ENSMUST00000132912	chr2	-	155854906	155857168	155854906	155857168	5	155854906,155855343,155855554,155855743,155857134,	155855014,155855478,155855655,155855783,155857168,
Fer1l4	ENSMUST00000150144	chr2	-	155855055	155857170	155857170	155857170	5	155855055,155855554,155855743,155856919,155857134,	155855478,155855655,155855783,155857048,155857170,
Fer1l4	ENSMUST00000130764	chr2	-	155860738	155863099	155861715	155863099	5	155860738,155860911,155861615,155862336,155863084,	155860820,155861028,155861750,155862490,155863099,
Fitm2	ENSMUST00000109418	chr2	-	163292114	163298365	163295238	163298311	2	163292114,163298138,	163295854,163298365,
Fkbp1a	ENSMUST00000044011	chr2	+	151368218	151387428	151368443	151385322	5	151368218,151368553,151383121,151385193,151386356,	151368480,151368601,151383234,151385356,151387428,
Fkbp1a	ENSMUST00000142985	chr2	+	151368320	151386564	151386564	151386564	6	151368320,151368553,151371160,151383121,151385193,151386356,	151368480,151368601,151371251,151383234,151385356,151386564,
Fkbp1a	ENSMUST00000137597	chr2	+	151368329	151385356	151385356	151385356	5	151368329,151368553,151369748,151383121,151385193,	151368480,151368601,151369876,151383234,151385356,
Fkbp1a	ENSMUST00000126670	chr2	+	151368329	151370413	151370413	151370413	2	151368329,151368553,	151368480,151370413,
Fkbp1a	ENSMUST00000148295	chr2	+	151368350	151385564	151385564	151385564	4	151368350,151368553,151383121,151385193,	151368480,151368601,151383234,151385564,
Fkbp1a	ENSMUST00000143230	chr2	+	151368356	151386678	151386678	151386678	6	151368356,151368553,151369748,151383121,151385193,151386356,	151368480,151368601,151369876,151383234,151385352,151386678,
Fkbp1a	ENSMUST00000144171	chr2	+	151368431	151383211	151383211	151383211	4	151368431,151368553,151369641,151383121,	151368480,151368601,151369876,151383211,
Fkbp1a	ENSMUST00000109880	chr2	+	151368443	151386378	151368443	151369736	6	151368443,151368553,151369641,151383121,151385193,151386356,	151368480,151368601,151369876,151383234,151385356,151386378,
Fkbp1a	ENSMUST00000109882	chr2	+	151368443	151386378	151368443	151385297	4	151368443,151368553,151385193,151386356,	151368480,151368601,151385356,151386378,
Fkbp1a	ENSMUST00000148978	chr2	+	151368472	151386389	151386389	151386389	4	151368472,151383121,151385193,151386356,	151368601,151383234,151385356,151386389,
Fkbp1a	ENSMUST00000142271	chr2	+	151369634	151387426	151369634	151385322	4	151369634,151383121,151385193,151386356,	151369876,151383234,151385356,151387426,
Fkbp1a	ENSMUST00000050712	chr2	+	151369635	151387426	151369665	151385322	4	151369635,151383121,151385193,151386356,	151369876,151383234,151385356,151387426,
Fkbp1a	ENSMUST00000132614	chr2	+	151371145	151386449	151386449	151386449	4	151371145,151383121,151385193,151386356,	151371251,151383234,151385356,151386449,
Flrt3	ENSMUST00000110057	chr2	-	140483933	140497205	140485492	140487442	3	140483933,140488996,140496981,	140487487,140489195,140497205,
Flrt3	ENSMUST00000056760	chr2	-	140485060	140497136	140485492	140487442	3	140485060,140488443,140496981,	140487487,140489195,140497136,
Foxa2	ENSMUST00000047315	chr2	-	147868612	147872705	147869249	147871631	3	147868612,147871562,147872595,	147870560,147871632,147872705,
Foxa2	ENSMUST00000109964	chr2	-	147868612	147871684	147869249	147871649	2	147868612,147871562,	147870560,147871684,
Foxa2	ENSMUST00000146242	chr2	-	147869975	147871200	147871200	147871200	2	147869975,147871010,	147870560,147871200,
Foxs1	ENSMUST00000099200	chr2	-	152757633	152758944	152757877	152758867	1	152757633,	152758944,
Gdap1l1	ENSMUST00000109420	chr2	+	163264211	163281060	163264281	163279663	7	163264211,163271769,163273234,163276301,163277236,163279319,163280060,	163264461,163271962,163273408,163276399,163277351,163279964,163281060,
Gdap1l1	ENSMUST00000018087	chr2	+	163264213	163280711	163264281	163279663	6	163264213,163271769,163273234,163276301,163277236,163279319,	163264461,163271962,163273408,163276399,163277351,163280711,
Gdap1l1	ENSMUST00000109421	chr2	+	163264213	163279688	163264281	163279663	6	163264213,163271760,163273234,163276301,163277236,163279319,	163264461,163271962,163273408,163276399,163277351,163279688,
Gdap1l1	ENSMUST00000137070	chr2	+	163264268	163279533	163264281	163279533	5	163264268,163271769,163276301,163277236,163279319,	163264461,163271962,163276399,163277351,163279533,
Gdf5	ENSMUST00000040162	chr2	-	155766758	155771103	155767278	155770791	2	155766758,155770178,	155768153,155771103,
Gdf5	ENSMUST00000109628	chr2	-	155767873	155771103	155767873	155770791	3	155767873,155767962,155770178,	155767960,155768153,155771103,
Ggt7	ENSMUST00000029131	chr2	-	155316114	155340584	155316688	155340533	15	155316114,155319344,155320581,155321377,155321609,155324498,155324749,155326438,155328371,155328863,155329147,155330439,155331690,155332061,155340364,	155316852,155319444,155320719,155321495,155321759,155324587,155324877,155326526,155328568,155328937,155329215,155330557,155331842,155332297,155340584,
Ggt7	ENSMUST00000138033	chr2	-	155320619	155324895	155324895	155324895	5	155320619,155321377,155321609,155324498,155324749,	155320719,155321495,155321759,155324587,155324895,
Ggt7	ENSMUST00000148296	chr2	-	155321688	155328869	155328869	155328869	5	155321688,155324498,155324749,155326438,155328371,	155321759,155324587,155324877,155326526,155328869,
Ggt7	ENSMUST00000147601	chr2	-	155330508	155343973	155330508	155340533	6	155330508,155331690,155332061,155340364,155343012,155343776,	155330557,155331842,155332297,155340562,155343136,155343973,
Ghrh	ENSMUST00000126630	chr2	-	157155232	157173242	157173242	157173242	5	157155232,157157514,157159109,157159428,157173165,	157155371,157157604,157159215,157159528,157173242,
Ghrh	ENSMUST00000109536	chr2	-	157155232	157163162	157155332	157159508	5	157155232,157157514,157159113,157159428,157163091,	157155371,157157605,157159215,157159528,157163162,
Ghrh	ENSMUST00000029172	chr2	-	157155232	157172391	157155332	157159508	5	157155232,157157514,157159113,157159428,157172307,	157155371,157157605,157159215,157159528,157172391,
Gins1	ENSMUST00000152991	chr2	+	150731135	150751639	150751639	150751639	5	150731135,150738516,150741871,150743604,150751617,	150731197,150738581,150741970,150743695,150751639,
Gins1	ENSMUST00000028948	chr2	+	150735329	150757016	150735454	150756645	7	150735329,150738516,150741871,150743604,150751617,150753777,150756576,	150735529,150738581,150741970,150743695,150751734,150753852,150757016,
Gins1	ENSMUST00000140950	chr2	+	150735352	150751833	150751833	150751833	5	150735352,150738516,150741871,150743604,150751617,	150735529,150738581,150741970,150743695,150751833,
Gins1	ENSMUST00000123217	chr2	+	150738554	150753281	150753281	150753281	5	150738554,150741871,150743604,150751617,150753013,	150738581,150741970,150743695,150751734,150753281,
Gm10031	ENSMUST00000099224	chr2	+	152052574	152107588	152076246	152104820	13	152052574,152076137,152079945,152083113,152083676,152084411,152086494,152088918,152098363,152099828,152101133,152102682,152104704,	152052727,152076347,152080057,152083215,152083727,152084471,152086578,152089029,152098465,152099929,152101282,152102769,152107588,
Gm10031	ENSMUST00000136063	chr2	+	152052611	152099076	152099076	152099076	9	152052611,152076137,152079945,152083113,152083676,152084411,152086494,152088918,152098363,	152052727,152076347,152080057,152083215,152083727,152084471,152086578,152089029,152099076,
Gm10031	ENSMUST00000124791	chr2	+	152052631	152086565	152076246	152086565	6	152052631,152076137,152079945,152083676,152084411,152086494,	152052727,152076347,152080057,152083727,152084471,152086565,
Gm10031	ENSMUST00000133119	chr2	+	152052643	152083132	152076246	152083132	4	152052643,152076137,152079945,152083113,	152052768,152076347,152080057,152083132,
Gm10031	ENSMUST00000141597	chr2	+	152052648	152078578	152078578	152078578	2	152052648,152076137,	152052727,152078578,
Gm10709	ENSMUST00000119175	chr2	-	161308298	161308774	161308774	161308774	1	161308298,	161308774,
Gm11449	ENSMUST00000119175	chr2	-	161308298	161308774	161308774	161308774	1	161308298,	161308774,
Gm11453	ENSMUST00000117318	chr2	-	162807990	162808997	162808997	162808997	1	162807990,	162808997,
Gm11470	ENSMUST00000118868	chr2	-	166832630	166834539	166834539	166834539	2	166832630,166833890,	166833456,166834539,
Gm11517	ENSMUST00000121742	chr2	-	145335929	145336393	145336393	145336393	1	145335929,	145336393,
Gm11645	ENSMUST00000121589	chr2	-	143332146	143332795	143332795	143332795	1	143332146,	143332795,
Gm11759	ENSMUST00000121742	chr2	-	145335929	145336393	145336393	145336393	1	145335929,	145336393,
Gm11808	ENSMUST00000121742	chr2	-	145335929	145336393	145336393	145336393	1	145335929,	145336393,
Gm12226	ENSMUST00000104954	chr2	-	163231588	163250433	163232140	163241347	4	163231588,163237132,163241270,163250203,	163232825,163237246,163241391,163250433,
Gm12447	ENSMUST00000119175	chr2	-	161308298	161308774	161308774	161308774	1	161308298,	161308774,
Gm12502	ENSMUST00000109207	chr2	-	167433137	167457595	167434600	167457461	4	167433137,167435803,167443328,167457439,	167434747,167435929,167443477,167457595,
Gm12502	ENSMUST00000060645	chr2	-	167433343	167457472	167434600	167457461	3	167433343,167443328,167457439,	167434747,167443477,167457472,
Gm12502	ENSMUST00000125544	chr2	-	167433349	167486996	167434600	167486996	8	167433349,167435803,167443328,167470263,167471531,167472467,167480107,167486872,	167434747,167435929,167443477,167470476,167471676,167472559,167480227,167486996,
Gm12502	ENSMUST00000151365	chr2	-	167434265	167457487	167434600	167454769	5	167434265,167435803,167443328,167454669,167457439,	167434747,167435929,167443477,167454788,167457487,
Gm12502	ENSMUST00000130284	chr2	-	167434434	167457467	167457467	167457467	5	167434434,167435803,167443328,167454568,167457439,	167434747,167435929,167443477,167454788,167457467,
Gm12502	ENSMUST00000144628	chr2	-	167434445	167436148	167436148	167436148	2	167434445,167435803,	167434747,167436148,
Gm12502	ENSMUST00000140216	chr2	-	167435807	167457479	167435807	167454769	4	167435807,167443328,167454666,167457439,	167435929,167443477,167454788,167457479,
Gm12502	ENSMUST00000144830	chr2	-	167443087	167457482	167457482	167457482	2	167443087,167457439,	167443477,167457482,
Gm12502	ENSMUST00000006587	chr2	-	167468107	167487056	167469560	167486996	6	167468107,167470263,167471531,167472467,167480107,167486872,	167469682,167470476,167471676,167472559,167480227,167487056,
Gm12502	ENSMUST00000148262	chr2	-	167468727	167515322	167515322	167515322	6	167468727,167470263,167471531,167472467,167480107,167515010,	167469682,167470476,167471676,167472559,167480227,167515322,
Gm12502	ENSMUST00000142148	chr2	-	167469235	167470677	167470677	167470677	2	167469235,167470263,	167469682,167470677,
Gm12502	ENSMUST00000125874	chr2	-	167479684	167487054	167487054	167487054	2	167479684,167486872,	167480227,167487054,
Gm12508	ENSMUST00000119175	chr2	-	161308298	161308774	161308774	161308774	1	161308298,	161308774,
Gm12605	ENSMUST00000081335	chr2	+	156665812	156681306	156669925	156679386	3	156665812,156669891,156678864,	156665974,156670117,156681306,
Gm12605	ENSMUST00000073352	chr2	+	156665835	156681306	156669925	156679386	4	156665835,156669891,156678864,156679081,	156665974,156670117,156678964,156681306,
Gm12605	ENSMUST00000109564	chr2	+	156666701	156681306	156669925	156679386	3	156666701,156669891,156678864,	156666826,156670117,156681306,
Gm12605	ENSMUST00000150078	chr2	+	156666757	156673410	156673410	156673410	4	156666757,156669891,156672759,156673340,	156666826,156670117,156672878,156673410,
Gm12617	ENSMUST00000121742	chr2	-	145335929	145336393	145336393	145336393	1	145335929,	145336393,
Gm12704	ENSMUST00000119175	chr2	-	161308298	161308774	161308774	161308774	1	161308298,	161308774,
Gm13141	ENSMUST00000119175	chr2	-	161308298	161308774	161308774	161308774	1	161308298,	161308774,
Gm13213	ENSMUST00000119175	chr2	-	161308298	161308774	161308774	161308774	1	161308298,	161308774,
Gm13215	ENSMUST00000121742	chr2	-	145335929	145336393	145336393	145336393	1	145335929,	145336393,
Gm1330	ENSMUST00000109942	chr2	-	148816078	148828987	148816078	148828987	3	148816078,148824971,148828697,	148816201,148825113,148828987,
Gm1330	ENSMUST00000081553	chr2	-	148816078	148828987	148816078	148828987	3	148816078,148824971,148828699,	148816201,148825115,148828987,
Gm1332	ENSMUST00000099140	chr2	+	156914188	156922218	156914198	156922217	5	156914188,156914859,156917366,156921031,156922081,	156914336,156915012,156917462,156921105,156922218,
Gm13545	ENSMUST00000119175	chr2	-	161308298	161308774	161308774	161308774	1	161308298,	161308774,
Gm13815	ENSMUST00000121742	chr2	-	145335929	145336393	145336393	145336393	1	145335929,	145336393,
Gm13841	ENSMUST00000119175	chr2	-	161308298	161308774	161308774	161308774	1	161308298,	161308774,
Gm13921	ENSMUST00000119175	chr2	-	161308298	161308774	161308774	161308774	1	161308298,	161308774,
Gm14081	ENSMUST00000119377	chr2	+	142402663	142403593	142403593	142403593	1	142402663,	142403593,
Gm14092	ENSMUST00000136794	chr2	-	145376387	145380718	145380718	145380718	3	145376387,145376829,145380548,	145376744,145376919,145380718,
Gm14107	ENSMUST00000117774	chr2	-	147468583	147468913	147468913	147468913	1	147468583,	147468913,
Gm14111	ENSMUST00000119851	chr2	-	146580442	146581441	146581441	146581441	1	146580442,	146581441,
Gm14115	ENSMUST00000119242	chr2	-	147106338	147106820	147106820	147106820	1	147106338,	147106820,
Gm14121	ENSMUST00000121441	chr2	-	150325201	150326581	150326581	150326581	1	150325201,	150326581,
Gm14124	ENSMUST00000109922	chr2	+	150083252	150096036	150083361	150095275	4	150083252,150091860,150092186,150093318,	150083364,150091987,150092247,150096036,
Gm14124	ENSMUST00000109920	chr2	+	150091860	150095275	150091860	150095275	3	150091860,150092186,150093318,	150091987,150092247,150095275,
Gm14131	ENSMUST00000119636	chr2	+	149182422	149183141	149183141	149183141	1	149182422,	149183141,
Gm14132	ENSMUST00000117188	chr2	-	149158806	149160525	149160525	149160525	1	149158806,	149160525,
Gm14139	ENSMUST00000109926	chr2	+	150007490	150019015	150016221	150018888	4	150007490,150016128,150016454,150017591,	150007606,150016255,150016515,150019015,
Gm14139	ENSMUST00000109929	chr2	+	150016128	150018888	150016128	150018888	3	150016128,150016454,150017591,	150016255,150016515,150018888,
Gm14139	ENSMUST00000073782	chr2	+	150043808	150066461	150043931	150065299	4	150043808,150062427,150062764,150063978,	150043934,150062554,150062825,150066461,
Gm14139	ENSMUST00000109924	chr2	+	150062427	150065299	150062427	150065299	3	150062427,150062764,150063978,	150062554,150062825,150065299,
Gm14140	ENSMUST00000119999	chr2	-	149936317	149937312	149937312	149937312	1	149936317,	149937312,
Gm14141	ENSMUST00000120236	chr2	+	150817917	150818700	150818700	150818700	1	150817917,	150818700,
Gm14147	ENSMUST00000139910	chr2	-	150912978	150914168	150914168	150914168	3	150912978,150913249,150913834,	150913023,150913321,150914168,
Gm14147	ENSMUST00000109888	chr2	+	150923980	150929554	150926343	150928777	4	150923980,150926299,150928743,150929043,	150924143,150928232,150928817,150929554,
Gm14147	ENSMUST00000109890	chr2	-	150912521	150918086	150913289	150915723	4	150912521,150913249,150913834,150917923,	150913023,150913323,150915767,150918086,
Gm14151	ENSMUST00000139910	chr2	-	150912978	150914168	150914168	150914168	3	150912978,150913249,150913834,	150913023,150913321,150914168,
Gm14151	ENSMUST00000109888	chr2	+	150923980	150929554	150926343	150928777	4	150923980,150926299,150928743,150929043,	150924143,150928232,150928817,150929554,
Gm14151	ENSMUST00000109890	chr2	-	150912521	150918086	150913289	150915723	4	150912521,150913249,150913834,150917923,	150913023,150913323,150915767,150918086,
Gm14214	ENSMUST00000118495	chr2	-	154594990	154595766	154595766	154595766	1	154594990,	154595766,
Gm14222	ENSMUST00000128681	chr2	+	160409092	160410927	160410927	160410927	2	160409092,160410606,	160409346,160410927,
Gm14263	ENSMUST00000117955	chr2	-	170779578	170780324	170780324	170780324	1	170779578,	170780324,
Gm14316	ENSMUST00000103097	chr2	+	164540804	164543568	164540844	164543483	4	164540804,164541545,164542494,164543474,	164540974,164541554,164542664,164543568,
Gm15431	ENSMUST00000077488	chr2	-	158293684	158294133	158294133	158294133	1	158293684,	158294133,
Gm15526	ENSMUST00000119175	chr2	-	161308298	161308774	161308774	161308774	1	161308298,	161308774,
Gm20571	ENSMUST00000028911	chr2	+	144194718	144233412	144199332	144232532	11	144194718,144198926,144201580,144206442,144214910,144219039,144219551,144226421,144228130,144229734,144232358,	144194893,144199591,144201699,144206564,144215092,144219456,144220114,144226558,144228306,144229925,144233412,
Gm20571	ENSMUST00000147747	chr2	+	144194734	144233412	144215043	144232532	11	144194734,144198926,144201580,144206442,144214910,144219039,144219551,144226421,144228130,144229734,144232358,	144194893,144199105,144201699,144206564,144215092,144219456,144220114,144226558,144228306,144229925,144233412,
Gm20571	ENSMUST00000156410	chr2	+	144199538	144219138	144199538	144215030	4	144199538,144201580,144214910,144219039,	144199591,144201699,144215092,144219138,
Gm20571	ENSMUST00000131836	chr2	+	144201122	144214993	144214993	144214993	3	144201122,144201580,144214910,	144201398,144201699,144214993,
Gm20571	ENSMUST00000130654	chr2	+	144201587	144226509	144226509	144226509	4	144201587,144206442,144214910,144226421,	144201699,144206564,144215092,144226509,
Gm20571	ENSMUST00000143318	chr2	+	144214710	144219203	144219203	144219203	2	144214710,144219018,	144215092,144219203,
Gm20571	ENSMUST00000137611	chr2	+	144214724	144219184	144219184	144219184	3	144214724,144214910,144219039,	144214832,144215092,144219184,
Gm20571	ENSMUST00000148500	chr2	+	144228082	144233411	144233411	144233411	3	144228082,144229734,144232358,	144228306,144229925,144233411,
Gm20571	ENSMUST00000125398	chr2	+	144228282	144230089	144228282	144229961	2	144228282,144229734,	144228306,144230089,
Gm20571	ENSMUST00000139812	chr2	+	144229813	144233412	144229813	144233123	3	144229813,144232358,144233047,	144229925,144232447,144233412,
Gm2348	ENSMUST00000110067	chr2	+	140221044	142218702	140221411	142215611	17	140221044,140226597,140278314,140650787,140849760,141340939,141550359,141636325,142002329,142035835,142082256,142086828,142122254,142143616,142144150,142199966,142215567,	140221457,140226714,140278422,140650817,140849877,141341061,141550390,141636399,142002411,142035880,142082319,142086897,142122332,142143691,142144243,142200044,142218702,
Gm2348	ENSMUST00000110063	chr2	+	140221091	140532191	140221411	140532044	4	140221091,140226597,140278314,140531937,	140221457,140226714,140278422,140532191,
Gm2348	ENSMUST00000110064	chr2	+	140221091	142218702	140221411	142210124	19	140221091,140226597,140278314,140650787,140849760,141340939,141550359,141636325,142002329,142035835,142043313,142082256,142086828,142122254,142143616,142144150,142199966,142210056,142215567,	140221457,140226714,140278422,140650817,140849877,141341061,141550390,141636399,142002411,142035880,142043397,142082367,142086897,142122332,142143691,142144243,142200044,142210124,142218702,
Gm2348	ENSMUST00000110062	chr2	+	140221165	140248687	140221411	140244623	4	140221165,140226597,140244552,140245640,	140221457,140226714,140244650,140248687,
Gm2348	ENSMUST00000138485	chr2	+	140221168	140651608	140651608	140651608	4	140221168,140226597,140278314,140650787,	140221457,140226714,140278422,140651608,
Gm2348	ENSMUST00000043836	chr2	+	140221170	140248690	140226708	140245881	4	140221170,140226597,140244552,140245640,	140221457,140226714,140244650,140248690,
Gm2348	ENSMUST00000150460	chr2	+	140221177	140335871	140335871	140335871	4	140221177,140226597,140278314,140335614,	140221457,140226714,140278422,140335871,
Gm2348	ENSMUST00000154505	chr2	+	140221191	140471480	140471480	140471480	5	140221191,140226597,140278314,140421801,140471168,	140221457,140226714,140278422,140421850,140471480,
Gm2348	ENSMUST00000124403	chr2	+	140221195	140246231	140246231	140246231	4	140221195,140226597,140244552,140245640,	140221438,140226714,140244650,140246231,
Gm2348	ENSMUST00000110061	chr2	+	140221330	140246231	140221411	140244623	4	140221330,140226597,140244552,140245686,	140221457,140226714,140244650,140246231,
Gm2348	ENSMUST00000078027	chr2	+	140221411	142210124	140221411	142210124	18	140221411,140226597,140278314,140650787,140849760,141340939,141550359,141636325,142002329,142035835,142043313,142082256,142086828,142122254,142143616,142144150,142199966,142210056,	140221457,140226714,140278422,140650817,140849877,141341061,141550390,141636399,142002411,142035880,142043397,142082367,142086897,142122332,142143691,142144243,142200044,142210124,
Gm2348	ENSMUST00000139039	chr2	+	140849797	140973646	140973646	140973646	2	140849797,140973362,	140849877,140973646,
Gm2348	ENSMUST00000138786	chr2	+	141381411	142218702	142218702	142218702	14	141381411,141550359,141636325,142002329,142035835,142043313,142082256,142086828,142122254,142143616,142144150,142199966,142210056,142215567,	141381588,141550390,141636399,142002411,142035880,142043397,142082319,142086897,142122332,142143691,142144243,142200044,142210124,142218702,
Gm2348	ENSMUST00000110058	chr2	+	142002327	142218700	142002389	142210124	11	142002327,142035835,142043313,142082256,142086828,142122251,142143616,142144150,142199966,142210056,142215567,	142002411,142035880,142043397,142082319,142086897,142122332,142143691,142144243,142200044,142210124,142218700,
Gm2348	ENSMUST00000156619	chr2	+	142002342	142060111	142002342	142060034	4	142002342,142035835,142043313,142060005,	142002411,142035880,142043397,142060111,
Gm3224	ENSMUST00000117747	chr2	-	138279613	138280060	138280060	138280060	1	138279613,	138280060,
Gm3527	ENSMUST00000028918	chr2	+	144649401	144650151	144649478	144649949	1	144649401,	144650151,
Gm3852	ENSMUST00000088494	chr2	-	157382097	157392097	157383625	157383889	2	157382097,157391955,	157384063,157392097,
Gm3852	ENSMUST00000109528	chr2	-	157382097	157392073	157383625	157383889	2	157382097,157391983,	157384063,157392073,
Gm3852	ENSMUST00000134239	chr2	-	157383923	157385743	157385743	157385743	2	157383923,157385450,	157384063,157385743,
Gm3852	ENSMUST00000131902	chr2	-	157391326	157392067	157392067	157392067	2	157391326,157391983,	157391558,157392067,
Gm4510	ENSMUST00000048156	chr2	-	139898732	139899222	139899222	139899222	1	139898732,	139899222,
Gm4713	ENSMUST00000109478	chr2	+	158620542	158683950	158620624	158682860	22	158620542,158627110,158632133,158632658,158641165,158643098,158643997,158646121,158652040,158653638,158655238,158657397,158660605,158662376,158666286,158668040,158668591,158669813,158672643,158675217,158677446,158682815,	158620664,158627244,158632226,158632736,158641270,158643160,158644067,158646181,158652153,158653735,158655397,158657608,158660730,158662431,158666382,158668135,158668669,158669943,158672725,158675289,158677558,158683950,
Gm4713	ENSMUST00000029186	chr2	+	158620542	158683950	158620624	158682860	21	158620542,158627110,158632133,158632658,158641165,158643098,158643997,158646121,158652040,158653638,158655238,158657397,158660605,158662376,158666286,158668040,158668591,158669813,158672643,158677446,158682815,	158620664,158627244,158632226,158632736,158641270,158643160,158644067,158646181,158652153,158653735,158655397,158657608,158660730,158662431,158666382,158668135,158668669,158669943,158672725,158677558,158683950,
Gm4713	ENSMUST00000145692	chr2	+	158620597	158683950	158683950	158683950	22	158620597,158627110,158632133,158632658,158641145,158643098,158643997,158646121,158652040,158653638,158655238,158657397,158660605,158662376,158666286,158668040,158668591,158669813,158672643,158675217,158677446,158682815,	158620664,158627244,158632226,158632736,158641270,158643160,158644067,158646181,158652153,158653735,158655397,158657608,158660730,158662431,158666382,158668135,158668669,158669943,158672725,158675289,158677558,158683950,
Gm4713	ENSMUST00000146797	chr2	+	158620600	158672690	158672690	158672690	18	158620600,158627110,158632138,158632658,158641165,158643098,158643997,158646121,158652040,158655238,158657397,158660605,158662376,158666286,158668040,158668591,158669813,158672643,	158620664,158627244,158632226,158632736,158641270,158643160,158644067,158646181,158653735,158655397,158657608,158660730,158662431,158666382,158668135,158668669,158669943,158672690,
Gm4713	ENSMUST00000156893	chr2	+	158620620	158655322	158620624	158655322	7	158620620,158627110,158632133,158632658,158652040,158653638,158655238,	158620664,158627244,158632226,158632736,158652153,158653735,158655322,
Gm4713	ENSMUST00000148359	chr2	+	158620626	158644141	158644141	158644141	7	158620626,158627110,158632133,158632658,158641165,158643098,158643997,	158620664,158627244,158632226,158632736,158641270,158643160,158644141,
Gm4713	ENSMUST00000133720	chr2	+	158621658	158627244	158627244	158627244	2	158621658,158627110,	158621852,158627244,
Gm4713	ENSMUST00000157070	chr2	+	158653153	158660684	158660684	158660684	5	158653153,158653638,158655238,158657397,158660605,	158653217,158653735,158655397,158657608,158660684,
Gm4713	ENSMUST00000143195	chr2	+	158676364	158683104	158683104	158683104	3	158676364,158677446,158682815,	158676477,158677558,158683104,
Gm4802	ENSMUST00000121742	chr2	-	145335929	145336393	145336393	145336393	1	145335929,	145336393,
Gm5218	ENSMUST00000119175	chr2	-	161308298	161308774	161308774	161308774	1	161308298,	161308774,
Gm5239	ENSMUST00000121742	chr2	-	145335929	145336393	145336393	145336393	1	145335929,	145336393,
Gm5535	ENSMUST00000099292	chr2	-	143998885	144015026	144015026	144015026	4	143998885,144000262,144004763,144014876,	144000139,144000480,144004884,144015026,
Gm5561	ENSMUST00000119175	chr2	-	161308298	161308774	161308774	161308774	1	161308298,	161308774,
Gm561	ENSMUST00000136628	chr2	+	144419789	144421102	144419826	144420992	2	144419789,144420783,	144419941,144421102,
Gm5928	ENSMUST00000121742	chr2	-	145335929	145336393	145336393	145336393	1	145335929,	145336393,
Gm5976	ENSMUST00000117318	chr2	-	162807990	162808997	162808997	162808997	1	162807990,	162808997,
Gm6010	ENSMUST00000119175	chr2	-	161308298	161308774	161308774	161308774	1	161308298,	161308774,
Gm6014	ENSMUST00000121742	chr2	-	145335929	145336393	145336393	145336393	1	145335929,	145336393,
Gm6334	ENSMUST00000147385	chr2	+	163484121	163549494	163549494	163549494	3	163484121,163529221,163546863,	163484228,163529291,163549494,
Gm6334	ENSMUST00000064703	chr2	+	163484134	163551890	163546886	163551272	4	163484134,163529221,163546863,163551192,	163484228,163529291,163547037,163551890,
Gm6334	ENSMUST00000099105	chr2	+	163484150	163551424	163546886	163551272	5	163484150,163484885,163529221,163546863,163551192,	163484228,163484971,163529291,163547037,163551424,
Gm6334	ENSMUST00000152418	chr2	+	163484193	163546934	163546886	163546934	4	163484193,163484885,163529221,163546863,	163484395,163484971,163529291,163546934,
Gm6334	ENSMUST00000126182	chr2	+	163484212	163551527	163546886	163551272	4	163484212,163529221,163546863,163551192,	163484395,163529291,163547037,163551527,
Gm6334	ENSMUST00000131228	chr2	+	163484215	163551254	163546886	163551254	3	163484215,163546863,163551192,	163484395,163547037,163551254,
Gm6334	ENSMUST00000135537	chr2	+	163487234	163551209	163546886	163551209	4	163487234,163529221,163546863,163551192,	163487342,163529291,163547037,163551209,
Gm6334	ENSMUST00000109400	chr2	+	163519773	163551888	163546886	163551272	4	163519773,163529221,163546863,163551192,	163519892,163529291,163547037,163551888,
Gm6344	ENSMUST00000119175	chr2	-	161308298	161308774	161308774	161308774	1	161308298,	161308774,
Gm6438	ENSMUST00000121742	chr2	-	145335929	145336393	145336393	145336393	1	145335929,	145336393,
Gm6862	ENSMUST00000119175	chr2	-	161308298	161308774	161308774	161308774	1	161308298,	161308774,
Gm7148	ENSMUST00000081335	chr2	+	156665812	156681306	156669925	156679386	3	156665812,156669891,156678864,	156665974,156670117,156681306,
Gm7148	ENSMUST00000073352	chr2	+	156665835	156681306	156669925	156679386	4	156665835,156669891,156678864,156679081,	156665974,156670117,156678964,156681306,
Gm7148	ENSMUST00000109564	chr2	+	156666701	156681306	156669925	156679386	3	156666701,156669891,156678864,	156666826,156670117,156681306,
Gm7148	ENSMUST00000150078	chr2	+	156666757	156673410	156673410	156673410	4	156666757,156669891,156672759,156673340,	156666826,156670117,156672878,156673410,
Gm7181	ENSMUST00000109207	chr2	-	167433137	167457595	167434600	167457461	4	167433137,167435803,167443328,167457439,	167434747,167435929,167443477,167457595,
Gm7181	ENSMUST00000060645	chr2	-	167433343	167457472	167434600	167457461	3	167433343,167443328,167457439,	167434747,167443477,167457472,
Gm7181	ENSMUST00000125544	chr2	-	167433349	167486996	167434600	167486996	8	167433349,167435803,167443328,167470263,167471531,167472467,167480107,167486872,	167434747,167435929,167443477,167470476,167471676,167472559,167480227,167486996,
Gm7181	ENSMUST00000151365	chr2	-	167434265	167457487	167434600	167454769	5	167434265,167435803,167443328,167454669,167457439,	167434747,167435929,167443477,167454788,167457487,
Gm7181	ENSMUST00000130284	chr2	-	167434434	167457467	167457467	167457467	5	167434434,167435803,167443328,167454568,167457439,	167434747,167435929,167443477,167454788,167457467,
Gm7181	ENSMUST00000144628	chr2	-	167434445	167436148	167436148	167436148	2	167434445,167435803,	167434747,167436148,
Gm7181	ENSMUST00000140216	chr2	-	167435807	167457479	167435807	167454769	4	167435807,167443328,167454666,167457439,	167435929,167443477,167454788,167457479,
Gm7181	ENSMUST00000144830	chr2	-	167443087	167457482	167457482	167457482	2	167443087,167457439,	167443477,167457482,
Gm7181	ENSMUST00000006587	chr2	-	167468107	167487056	167469560	167486996	6	167468107,167470263,167471531,167472467,167480107,167486872,	167469682,167470476,167471676,167472559,167480227,167487056,
Gm7181	ENSMUST00000148262	chr2	-	167468727	167515322	167515322	167515322	6	167468727,167470263,167471531,167472467,167480107,167515010,	167469682,167470476,167471676,167472559,167480227,167515322,
Gm7181	ENSMUST00000142148	chr2	-	167469235	167470677	167470677	167470677	2	167469235,167470263,	167469682,167470677,
Gm7181	ENSMUST00000125874	chr2	-	167479684	167487054	167487054	167487054	2	167479684,167486872,	167480227,167487054,
Gm7252	ENSMUST00000119175	chr2	-	161308298	161308774	161308774	161308774	1	161308298,	161308774,
Gm7292	ENSMUST00000088578	chr2	-	156218226	156218565	156218226	156218565	1	156218226,	156218565,
Gm7712	ENSMUST00000091556	chr2	+	138082300	138113158	138104850	138110226	5	138082300,138104701,138105484,138106108,138109193,	138082490,138104993,138105575,138106227,138113158,
Gm7712	ENSMUST00000155646	chr2	+	138082397	138364944	138364944	138364944	4	138082397,138251424,138314830,138364853,	138082490,138251526,138314997,138364944,
Gm7712	ENSMUST00000128656	chr2	+	138082405	138415028	138415028	138415028	6	138082405,138251424,138314830,138315459,138317131,138414869,	138082490,138251526,138314997,138315509,138317208,138415028,
Gm7712	ENSMUST00000075410	chr2	+	138104228	138113158	138104643	138110226	4	138104228,138105484,138106108,138109193,	138104993,138105575,138106227,138113158,
Gm7808	ENSMUST00000121742	chr2	-	145335929	145336393	145336393	145336393	1	145335929,	145336393,
Gm7984	ENSMUST00000150316	chr2	+	145727834	145738264	145737489	145738264	4	145727834,145734326,145737408,145738128,	145727924,145734351,145737499,145738264,
Gm7984	ENSMUST00000002805	chr2	+	145728976	145742161	145729045	145741625	6	145728976,145734326,145737408,145738128,145741269,145741539,	145729098,145734351,145737529,145738264,145741415,145742161,
Gm7984	ENSMUST00000110000	chr2	+	145728976	145742161	145729045	145741625	6	145728976,145734326,145737408,145738128,145741269,145741539,	145729098,145734351,145737499,145738264,145741415,145742161,
Gm7984	ENSMUST00000149461	chr2	+	145728997	145741367	145729045	145738155	5	145728997,145734326,145737408,145738102,145741269,	145729098,145734351,145737499,145738264,145741367,
Gm7984	ENSMUST00000134759	chr2	+	145729029	145736140	145729045	145734459	2	145729029,145734326,	145729098,145736140,
Gm7984	ENSMUST00000136330	chr2	+	145729032	145737734	145737734	145737734	3	145729032,145734326,145737408,	145729098,145734351,145737734,
Gm7984	ENSMUST00000129502	chr2	+	145737635	145741470	145741470	145741470	2	145737635,145741269,	145738264,145741470,
Gm8162	ENSMUST00000008477	chr2	+	142888774	142898589	142890302	142897291	7	142888774,142890277,142890911,142893996,142895109,142896623,142897131,	142888834,142890366,142891084,142894137,142895160,142896712,142898589,
Gm8162	ENSMUST00000139114	chr2	+	142888796	142891470	142891470	142891470	3	142888796,142890277,142890911,	142888834,142890366,142891470,
Gm8162	ENSMUST00000126763	chr2	+	142888866	142895160	142890302	142895160	5	142888866,142890277,142890911,142893996,142895109,	142889048,142890366,142891084,142894137,142895160,
Gm8162	ENSMUST00000127760	chr2	+	142890137	142895160	142895160	142895160	4	142890137,142890911,142893996,142895109,	142890366,142891084,142894137,142895160,
Gm8162	ENSMUST00000134091	chr2	+	142893908	142898589	142898589	142898589	4	142893908,142895109,142896623,142897131,	142894137,142895160,142896712,142898589,
Gm8210	ENSMUST00000119175	chr2	-	161308298	161308774	161308774	161308774	1	161308298,	161308774,
Gm826	ENSMUST00000109475	chr2	-	160137128	160139352	160137596	160139278	2	160137128,160139224,	160137803,160139352,
Gm826	ENSMUST00000138905	chr2	-	160137479	160159898	160159898	160159898	3	160137479,160143720,160159638,	160137803,160143751,160159898,
Gm826	ENSMUST00000099127	chr2	-	160137596	160153230	160137796	160153123	3	160137596,160143720,160152831,	160137803,160143751,160153230,
Gm8291	ENSMUST00000039782	chr2	-	160772713	160934758	160775035	160885687	37	160772713,160781818,160782771,160785712,160787009,160787598,160790904,160793523,160795074,160795881,160803194,160805104,160807310,160808359,160808793,160809398,160810193,160813992,160815980,160817850,160834090,160838757,160839819,160842911,160843761,160845187,160846702,160851674,160851984,160854913,160855638,160856482,160864929,160867720,160878123,160885654,160934724,	160775923,160781938,160782963,160786165,160787216,160787750,160792476,160793732,160795291,160795942,160803255,160805234,160807414,160808449,160808953,160809598,160810396,160814103,160816160,160818015,160834286,160838968,160840075,160843055,160843938,160845431,160846824,160851809,160852071,160855031,160855697,160856545,160865079,160867868,160878641,160885710,160934758,
Gm8291	ENSMUST00000143081	chr2	-	160785678	160787257	160787257	160787257	2	160785678,160787009,	160786165,160787257,
Gm8291	ENSMUST00000137152	chr2	-	160785799	160790532	160790532	160790532	4	160785799,160787009,160787598,160790493,	160786165,160787216,160787750,160790532,
Gm8291	ENSMUST00000155918	chr2	-	160806217	160810782	160810782	160810782	2	160806217,160810193,	160809598,160810782,
Gm8291	ENSMUST00000039749	chr2	-	160808919	160934757	160817990	160855003	24	160808919,160809398,160810193,160813992,160815980,160817850,160834090,160834240,160838757,160839819,160842911,160843761,160845187,160846702,160851674,160851984,160854913,160855638,160856482,160864929,160867720,160878123,160885654,160934724,	160808953,160809598,160810396,160814103,160816160,160818015,160834239,160834286,160838968,160840075,160843055,160843938,160845431,160846824,160851809,160852071,160855031,160855697,160856545,160865079,160867865,160878641,160885710,160934757,
Gm8291	ENSMUST00000134178	chr2	-	160808919	160934758	160808919	160885687	23	160808919,160809398,160810193,160813992,160815980,160817850,160834090,160838757,160839819,160842911,160843761,160845187,160846702,160851674,160851984,160854913,160855638,160856482,160864929,160867720,160878123,160885654,160934724,	160808953,160809598,160810396,160814103,160816160,160818015,160834286,160838968,160840075,160843055,160843938,160845431,160846824,160851809,160852071,160855031,160855697,160856545,160865079,160867865,160878641,160885710,160934758,
Gm8291	ENSMUST00000149866	chr2	-	160817553	160834229	160834229	160834229	2	160817553,160834090,	160818015,160834229,
Gm8291	ENSMUST00000138078	chr2	-	160833769	160934811	160934811	160934811	17	160833769,160838757,160839819,160842911,160843761,160845187,160846702,160851674,160851984,160854913,160855638,160856482,160864929,160867720,160878123,160885654,160934724,	160834286,160838968,160840075,160843055,160843938,160845431,160846824,160851809,160852071,160855031,160855697,160856545,160865079,160867868,160878641,160885710,160934811,
Gm8291	ENSMUST00000137831	chr2	-	160839827	160843985	160843985	160843985	3	160839827,160842911,160843761,	160840075,160843055,160843985,
Gm8291	ENSMUST00000155066	chr2	-	160851621	160855284	160855284	160855284	3	160851621,160851984,160854913,	160851809,160852071,160855284,
Gm8291	ENSMUST00000130265	chr2	-	160855574	160878314	160855595	160878314	5	160855574,160856482,160864929,160867720,160878123,	160855697,160856545,160865079,160867868,160878314,
Gm8291	ENSMUST00000068072	chr2	-	160855595	160934758	160855595	160878431	14	160855595,160856482,160864929,160866080,160866216,160866642,160867130,160867171,160867489,160867520,160867720,160878123,160885654,160934724,	160855697,160856545,160865079,160866101,160866227,160866656,160867136,160867192,160867509,160867526,160867868,160878641,160885710,160934758,
Gm8291	ENSMUST00000125179	chr2	-	160860766	160934740	160934740	160934740	5	160860766,160867720,160878123,160885654,160934724,	160865079,160867868,160878641,160885710,160934740,
Gm8317	ENSMUST00000121742	chr2	-	145335929	145336393	145336393	145336393	1	145335929,	145336393,
Gm8430	ENSMUST00000121742	chr2	-	145335929	145336393	145336393	145336393	1	145335929,	145336393,
Gm8545	ENSMUST00000028981	chr2	+	153567009	153599046	153571994	153592666	7	153567009,153571991,153581666,153583660,153587271,153590682,153592609,	153567155,153572115,153581812,153583868,153587393,153590835,153599046,
Gm8545	ENSMUST00000123795	chr2	+	153567337	153583820	153583820	153583820	4	153567337,153571991,153581666,153583660,	153567390,153572115,153581812,153583820,
Gm8545	ENSMUST00000123570	chr2	+	153571128	153581816	153581816	153581816	3	153571128,153571991,153581666,	153571546,153572115,153581816,
Gm8548	ENSMUST00000119175	chr2	-	161308298	161308774	161308774	161308774	1	161308298,	161308774,
Gm8580	ENSMUST00000119175	chr2	-	161308298	161308774	161308774	161308774	1	161308298,	161308774,
Gm8649	ENSMUST00000121742	chr2	-	145335929	145336393	145336393	145336393	1	145335929,	145336393,
Gm8797	ENSMUST00000121742	chr2	-	145335929	145336393	145336393	145336393	1	145335929,	145336393,
Gm8852	ENSMUST00000119175	chr2	-	161308298	161308774	161308774	161308774	1	161308298,	161308774,
Gm8860	ENSMUST00000119175	chr2	-	161308298	161308774	161308774	161308774	1	161308298,	161308774,
Gm8956	ENSMUST00000088248	chr2	+	164595397	164598407	164595479	164598062	6	164595397,164595866,164596792,164597353,164597666,164598003,	164595580,164595894,164596879,164597558,164597726,164598407,
Gm8956	ENSMUST00000001439	chr2	+	164595402	164604322	164595479	164602724	6	164595402,164595866,164596792,164597353,164597666,164602689,	164595580,164595894,164596879,164597558,164597726,164604322,
Gm8965	ENSMUST00000119175	chr2	-	161308298	161308774	161308774	161308774	1	161308298,	161308774,
Gm9405	ENSMUST00000119175	chr2	-	161308298	161308774	161308774	161308774	1	161308298,	161308774,
Gm9684	ENSMUST00000088578	chr2	-	156218226	156218565	156218226	156218565	1	156218226,	156218565,
Gss	ENSMUST00000079691	chr2	-	155388916	155418546	155389331	155413306	13	155388916,155390495,155392538,155393428,155397254,155398659,155398830,155403257,155404024,155404447,155407623,155413177,155418429,	155389455,155390685,155392620,155393623,155397321,155398737,155398911,155403374,155404164,155404523,155407769,155413312,155418546,
Gss	ENSMUST00000130881	chr2	-	155388924	155418450	155418450	155418450	12	155388924,155390495,155392538,155393428,155397254,155398659,155398830,155403257,155404024,155404447,155407623,155418429,	155389455,155390685,155392620,155393623,155397321,155398737,155398911,155403374,155404164,155404523,155407769,155418450,
Gss	ENSMUST00000140860	chr2	-	155389946	155400119	155400119	155400119	5	155389946,155392538,155397254,155398659,155398830,	155390685,155393623,155397321,155398737,155400119,
Gss	ENSMUST00000126322	chr2	-	155398700	155408398	155398700	155408221	7	155398700,155398830,155403257,155404024,155404447,155407623,155408218,	155398737,155398911,155403374,155404164,155404523,155407769,155408398,
Gss	ENSMUST00000157008	chr2	-	155403257	155413312	155413312	155413312	4	155403257,155404024,155407623,155413177,	155403374,155404523,155407769,155413312,
Gss	ENSMUST00000155347	chr2	-	155403328	155418303	155403328	155413306	6	155403328,155404024,155404447,155407623,155413177,155417752,	155403374,155404164,155404523,155407769,155413312,155418303,
Gss	ENSMUST00000137305	chr2	-	155404040	155408390	155408390	155408390	4	155404040,155404447,155407623,155408034,	155404164,155404523,155407769,155408390,
Gtsf1l	ENSMUST00000094653	chr2	-	162912766	162913590	162912841	162913297	1	162912766,	162913590,
Gzf1	ENSMUST00000028928	chr2	+	148506758	148518685	148509346	148516784	6	148506758,148509329,148512249,148513739,148515811,148516442,	148506951,148510704,148512344,148513907,148515969,148518685,
Gzf1	ENSMUST00000131292	chr2	+	148506946	148509785	148509346	148509785	2	148506946,148509329,	148507191,148509785,
Gzf1	ENSMUST00000151362	chr2	+	148510347	148515951	148515951	148515951	4	148510347,148512249,148513739,148515811,	148510704,148512344,148513881,148515951,
H13	ENSMUST00000125366	chr2	+	152495196	152534406	152495317	152530460	12	152495196,152503277,152506786,152511833,152514398,152514572,152515579,152517528,152520222,152521217,152525918,152530357,	152495500,152503376,152506869,152511922,152514484,152514698,152515637,152517612,152520259,152521320,152526004,152534406,
H13	ENSMUST00000148156	chr2	+	152495221	152509177	152509177	152509177	3	152495221,152503277,152506786,	152495500,152503376,152509177,
H13	ENSMUST00000109825	chr2	+	152495223	152512437	152495317	152512143	4	152495223,152503277,152506786,152511833,	152495500,152503376,152506869,152512437,
H13	ENSMUST00000089059	chr2	+	152495223	152530772	152495317	152529881	13	152495223,152503277,152506786,152511833,152514398,152514572,152515579,152517528,152520222,152521217,152525918,152529730,152530357,	152495500,152503376,152506869,152511922,152514484,152514698,152515637,152517612,152520259,152521320,152526004,152529930,152530772,
H13	ENSMUST00000109828	chr2	+	152495254	152530787	152495317	152530460	11	152495254,152503277,152506786,152514292,152514613,152515579,152517528,152520222,152521217,152525918,152530357,	152495500,152503376,152506852,152514525,152514698,152515637,152517612,152520259,152521320,152526004,152530787,
H13	ENSMUST00000079247	chr2	+	152495269	152529864	152495317	152529864	11	152495269,152503277,152506786,152511833,152514398,152515579,152517528,152520222,152521217,152525918,152529730,	152495500,152503376,152506869,152511922,152514484,152515637,152517612,152520259,152521320,152526004,152529864,
H13	ENSMUST00000129439	chr2	+	152517574	152521977	152521977	152521977	2	152517574,152521217,	152517612,152521977,
Hck	ENSMUST00000109799	chr2	+	152934203	152977177	152949906	152976885	13	152934203,152949905,152953998,152954778,152955579,152956956,152959804,152960359,152962433,152963997,152970154,152974682,152976682,	152934490,152950023,152954041,152954878,152955678,152957060,152959954,152960512,152962613,152964074,152970308,152974814,152977177,
Hck	ENSMUST00000003370	chr2	+	152934203	152977177	152934428	152976885	13	152934203,152949905,152953998,152954778,152955579,152956956,152959804,152960359,152962433,152963997,152970154,152974682,152976682,	152934490,152950023,152954041,152954878,152955678,152957060,152959954,152960512,152962613,152964074,152970308,152974814,152977177,
Hnf4a	ENSMUST00000143911	chr2	+	163332543	163378371	163332674	163378371	3	163332543,163377312,163378295,	163332723,163377487,163378371,
Hnf4a	ENSMUST00000051130	chr2	+	163362754	163398641	163362754	163395827	10	163362754,163377312,163378295,163383920,163384690,163388254,163389889,163391856,163394622,163395684,	163362794,163377487,163378390,163384027,163384846,163388342,163390045,163392093,163394775,163398641,
Hnf4a	ENSMUST00000131658	chr2	+	163372552	163384846	163384846	163384846	5	163372552,163377312,163378295,163383920,163384690,	163372678,163377487,163378390,163384027,163384846,
Hnf4a	ENSMUST00000109411	chr2	+	163372922	163398646	163373067	163395827	10	163372922,163377312,163378295,163383920,163384690,163388254,163389889,163391856,163394622,163395684,	163373155,163377487,163378390,163384027,163384846,163388342,163390045,163392093,163394775,163398646,
Hnf4a	ENSMUST00000018094	chr2	+	163372923	163398641	163373040	163395827	10	163372923,163377312,163378295,163383920,163384690,163388254,163389889,163391856,163394622,163395684,	163373155,163377487,163378390,163384027,163384846,163388342,163390045,163392093,163394775,163398641,
Hnf4a	ENSMUST00000137449	chr2	+	163375818	163384845	163375935	163384845	5	163375818,163377312,163378295,163383920,163384690,	163375978,163377487,163378390,163384027,163384845,
Id1	ENSMUST00000109824	chr2	+	152561986	152563146	152562076	152562583	1	152561986,	152563146,
Id1	ENSMUST00000038368	chr2	+	152561986	152563146	152562076	152562749	2	152561986,152562707,	152562481,152563146,
Ift52	ENSMUST00000018002	chr2	+	162843089	162871877	162848116	162871096	13	162843089,162848110,162849085,162851066,162851623,162853766,162855470,162856916,162858970,162862294,162866362,162868426,162870938,	162843269,162848235,162849173,162851196,162851699,162853838,162855597,162857006,162859039,162862449,162866450,162868535,162871877,
Ift52	ENSMUST00000150396	chr2	+	162843226	162857006	162848116	162857006	8	162843226,162848110,162849085,162851066,162851623,162853766,162855470,162856916,	162843392,162848235,162849173,162851196,162851699,162853838,162855597,162857006,
Ift52	ENSMUST00000125144	chr2	+	162843254	162849277	162849277	162849277	3	162843254,162848110,162849085,	162843269,162848235,162849277,
Ift52	ENSMUST00000152201	chr2	+	162848178	162854165	162854165	162854165	5	162848178,162849085,162851066,162851623,162853766,	162848235,162849173,162851196,162851699,162854165,
Insm1	ENSMUST00000089257	chr2	+	146047656	146050752	146048001	146049567	1	146047656,	146050752,
Ism1	ENSMUST00000099307	chr2	+	139503913	139584317	139504405	139583230	6	139503913,139557605,139565874,139571705,139575241,139582712,	139504522,139557836,139566139,139571849,139575331,139584317,
Itch	ENSMUST00000126648	chr2	+	154959244	154965025	154965025	154965025	2	154959244,154963931,	154959321,154965025,
Itch	ENSMUST00000155360	chr2	+	154959244	155000025	155000025	155000025	7	154959244,154963931,154983509,154989128,154994419,154998192,154999669,	154959321,154964008,154983711,154989219,154994561,154998317,155000025,
Itch	ENSMUST00000029126	chr2	+	154959244	155052591	154989149	155050202	25	154959244,154963931,154989128,154994419,154998192,154999669,155004777,155006289,155007893,155009470,155011165,155015172,155017861,155025070,155027942,155029016,155032028,155034794,155035722,155036175,155038072,155038733,155043726,155045943,155050102,	154959321,154964008,154989219,154994561,154998317,154999807,155004823,155006447,155008089,155009566,155011340,155015242,155017946,155025199,155028015,155029088,155032117,155034954,155035856,155036316,155038193,155038838,155043823,155046016,155052591,
Itch	ENSMUST00000138468	chr2	+	154959259	155002883	155002883	155002883	6	154959259,154963931,154989128,154994419,154998192,154999669,	154959321,154964008,154989219,154994561,154998317,155002883,
Itch	ENSMUST00000142147	chr2	+	154959266	155028446	155028446	155028446	16	154959266,154963931,154989128,154994419,154998192,154999669,155004777,155006289,155007893,155009470,155011165,155015172,155017861,155025070,155027942,155028328,	154959321,154964008,154989219,154994561,154998317,154999807,155004823,155006447,155008089,155009566,155011340,155015242,155017946,155025199,155028015,155028446,
Itch	ENSMUST00000109685	chr2	+	154959294	155052589	154989149	155050202	26	154959294,154963931,154983509,154989128,154994419,154998192,154999669,155004777,155006289,155007893,155009470,155011165,155015172,155017861,155025070,155027942,155029016,155032028,155034794,155035722,155036175,155038072,155038733,155043726,155045943,155050102,	154959321,154964008,154983711,154989219,154994561,154998317,154999807,155004823,155006447,155008089,155009566,155011340,155015242,155017946,155025199,155028015,155029088,155032117,155034954,155035856,155036316,155038193,155038838,155043823,155046016,155052589,
Itch	ENSMUST00000123497	chr2	+	154959296	155038330	155038330	155038330	21	154959296,154963931,154989128,154994419,154998192,154999669,155004777,155006289,155007893,155009470,155011165,155015172,155017861,155025070,155027942,155029016,155032028,155034794,155035722,155036175,155038072,	154959321,154964008,154989219,154994561,154998317,154999807,155004823,155006447,155008089,155009566,155011340,155015242,155017946,155025199,155028015,155029088,155032117,155034954,155035856,155036316,155038330,
Jag1	ENSMUST00000028735	chr2	-	136907191	136942380	136908759	136941993	26	136907191,136910017,136910310,136910657,136910981,136911653,136912812,136913351,136913847,136914131,136914332,136914947,136915500,136916590,136917171,136917685,136918232,136918942,136920188,136921182,136921928,136925791,136927316,136932602,136941139,136941912,	136909217,136910168,136910442,136910891,136911091,136911767,136912898,136913379,136913964,136914245,136914446,136915061,136915665,136916741,136917345,136917732,136918346,136919056,136920302,136921302,136922059,136925852,136927571,136932654,136941445,136942380,
Jag1	ENSMUST00000133640	chr2	-	136908628	136911685	136911685	136911685	5	136908628,136910017,136910310,136910981,136911653,	136909217,136910168,136910891,136911091,136911685,
Jph2	ENSMUST00000017961	chr2	-	163161977	163223685	163164354	163223262	6	163161977,163164340,163164968,163167197,163201339,163222883,	163163660,163164435,163165708,163167316,163202111,163223685,
Jph2	ENSMUST00000109425	chr2	-	163161984	163223729	163164354	163223262	7	163161984,163164340,163164968,163167197,163201339,163222883,163223672,	163163660,163164435,163165708,163167316,163202111,163223572,163223729,
Kcnb1	ENSMUST00000059826	chr2	-	166928877	167014299	166929852	167014123	2	166928877,167013556,	166931859,167014299,
Kcnb1	ENSMUST00000131267	chr2	-	167013921	167015655	167015655	167015655	2	167013921,167015320,	167014288,167015655,
Kcng1	ENSMUST00000109191	chr2	-	168085616	168106632	168087879	168094742	3	168085616,168093968,168106377,	168088650,168094768,168106632,
Kcng1	ENSMUST00000099069	chr2	-	168087197	168094831	168087879	168094742	2	168087197,168093968,	168088650,168094831,
Kcng1	ENSMUST00000131749	chr2	-	168094598	168107236	168094598	168094742	2	168094598,168106880,	168094768,168107236,
Kcnk15	ENSMUST00000044798	chr2	+	163679386	163684678	163679485	163684610	2	163679386,163683918,	163679825,163684678,
Kcnk15	ENSMUST00000109396	chr2	+	163679468	163685482	163679542	163684610	2	163679468,163683918,	163679825,163685482,
Kcns1	ENSMUST00000045196	chr2	-	163989354	163996849	163990283	163994573	4	163989354,163993547,163994813,163996762,	163990751,163994593,163994995,163996849,
Kif16b	ENSMUST00000043589	chr2	-	142443209	142727267	142445493	142727107	26	142443209,142474163,142498024,142516314,142528358,142529677,142532994,142537430,142540414,142565258,142566644,142581824,142583632,142584525,142659812,142663252,142672664,142673726,142674028,142675599,142679362,142680169,142683046,142688162,142691079,142727060,	142445652,142474247,142498114,142516437,142528409,142529774,142533147,142538774,142540468,142565347,142566727,142581962,142583684,142584645,142659872,142663318,142672840,142673858,142674197,142675742,142679472,142680267,142683163,142688276,142691149,142727267,
Kif16b	ENSMUST00000077077	chr2	-	142444080	142727200	142528358	142663285	27	142444080,142474163,142498024,142516314,142528358,142529677,142532994,142537430,142537918,142540414,142565258,142566644,142581824,142583632,142584525,142659812,142663252,142672664,142673726,142674028,142675599,142679362,142680169,142683046,142688162,142691079,142727060,	142445652,142474247,142498114,142516437,142528409,142529774,142533147,142537663,142538774,142540468,142565347,142566727,142581962,142583684,142584645,142659872,142663318,142672840,142673858,142674197,142675742,142679472,142680267,142683163,142688276,142691149,142727200,
Kif16b	ENSMUST00000142078	chr2	-	142444446	142474499	142474499	142474499	2	142444446,142474163,	142445652,142474499,
Kif3b	ENSMUST00000028977	chr2	+	153117148	153159126	153142016	153155891	9	153117148,153141952,153146010,153146314,153146519,153148547,153149272,153155307,153155794,	153117240,153143420,153146112,153146437,153146638,153148661,153149378,153155486,153159126,
Kif3b	ENSMUST00000099189	chr2	+	153146013	153159121	153146013	153155964	8	153146013,153146314,153146519,153148547,153149272,153155307,153155350,153155794,	153146112,153146437,153146638,153148661,153149378,153155349,153155486,153159121,
L3mbtl1	ENSMUST00000109436	chr2	+	162769200	162792446	162772942	162792446	16	162769200,162770163,162772914,162773415,162773893,162774216,162774505,162775193,162785251,162786682,162787138,162790162,162790737,162791504,162791733,162792281,	162769276,162770329,162773060,162773630,162774008,162774364,162774623,162775275,162785340,162786818,162787230,162790314,162790814,162791590,162791844,162792446,
L3mbtl1	ENSMUST00000153416	chr2	+	162769207	162797757	162797757	162797757	21	162769207,162770163,162772914,162773415,162773893,162774216,162774505,162775193,162785258,162785755,162786682,162787138,162790162,162790737,162791504,162791733,162792281,162792987,162793292,162795897,162796901,	162769276,162770329,162773060,162773630,162774008,162774364,162774623,162775275,162785340,162785921,162786818,162787230,162790314,162790814,162791590,162791844,162792821,162793185,162793342,162796055,162797757,
L3mbtl1	ENSMUST00000035751	chr2	+	162769209	162800258	162772924	162800258	23	162769209,162770163,162772914,162773415,162773893,162774216,162774505,162775193,162785251,162785816,162786682,162787138,162790162,162790737,162791504,162791733,162792281,162792721,162792987,162793292,162795897,162796901,162800123,	162769276,162770329,162773060,162773630,162774008,162774364,162774623,162775275,162785340,162785921,162786818,162787230,162790314,162790814,162791590,162791844,162792396,162792821,162793185,162793342,162796055,162796964,162800258,
L3mbtl1	ENSMUST00000137108	chr2	+	162769210	162774623	162774623	162774623	6	162769210,162772914,162773543,162773893,162774216,162774505,	162769271,162773060,162773630,162774008,162774364,162774623,
L3mbtl1	ENSMUST00000156954	chr2	+	162769210	162774623	162772924	162774623	6	162769210,162772914,162773415,162773893,162774216,162774505,	162769271,162773060,162773630,162774008,162774364,162774623,
L3mbtl1	ENSMUST00000149447	chr2	+	162769235	162772981	162772981	162772981	4	162769235,162770163,162771817,162772914,	162769276,162770329,162771952,162772981,
L3mbtl1	ENSMUST00000125296	chr2	+	162773740	162775275	162775275	162775275	3	162773740,162774505,162775193,	162774008,162774623,162775275,
L3mbtl1	ENSMUST00000124264	chr2	+	162773740	162775275	162773923	162775275	4	162773740,162774216,162774505,162775193,	162774008,162774364,162774623,162775275,
Lbp	ENSMUST00000152541	chr2	+	158132228	158146692	158146692	158146692	8	158132228,158134416,158135336,158139208,158139888,158143272,158145407,158145999,	158132529,158134531,158135465,158139364,158139952,158143336,158145499,158146692,
Lbp	ENSMUST00000109491	chr2	+	158132228	158136242	158132405	158135469	3	158132228,158134416,158135336,	158132529,158134531,158136242,
Lbp	ENSMUST00000016168	chr2	+	158132228	158158588	158132405	158157686	15	158132228,158134416,158135336,158139208,158139888,158143272,158145407,158145999,158147790,158150244,158151442,158151963,158153252,158154081,158157641,	158132529,158134531,158135465,158139364,158139952,158143336,158145499,158146176,158147850,158150412,158151510,158152006,158153316,158154158,158158588,
Lbp	ENSMUST00000146600	chr2	+	158132347	158144349	158144349	158144349	6	158132347,158134416,158135336,158139208,158139888,158143272,	158132529,158134531,158135465,158139364,158139952,158144349,
Lbp	ENSMUST00000129811	chr2	+	158139941	158150378	158139941	158150378	6	158139941,158143272,158145407,158145999,158147790,158150346,	158139952,158143336,158145499,158146176,158147850,158150378,
LOC100042019	ENSMUST00000121742	chr2	-	145335929	145336393	145336393	145336393	1	145335929,	145336393,
LOC100045796	ENSMUST00000029147	chr2	-	155949374	155969922	155949999	155969876	13	155949374,155951016,155952054,155952746,155953401,155954173,155957388,155958368,155960141,155965464,155967861,155969102,155969755,	155950063,155951106,155952138,155952828,155953507,155954331,155957523,155958462,155960294,155965548,155967978,155969194,155969922,
LOC100045796	ENSMUST00000125449	chr2	-	155964242	155969889	155969889	155969889	4	155964242,155967861,155969102,155969755,	155965548,155967978,155969194,155969889,
LOC100045796	ENSMUST00000109600	chr2	-	155967522	155969916	155967744	155969876	3	155967522,155969102,155969755,	155967978,155969194,155969916,
LOC100045857	ENSMUST00000121742	chr2	-	145335929	145336393	145336393	145336393	1	145335929,	145336393,
LOC100046208	ENSMUST00000099173	chr2	-	154697145	154718671	154698460	154718440	9	154697145,154699284,154702351,154703406,154704205,154710046,154713439,154713918,154718425,	154698636,154699370,154702408,154703555,154704300,154710182,154713543,154714096,154718671,
LOC100046208	ENSMUST00000147136	chr2	-	154710078	154718567	154718567	154718567	3	154710078,154713918,154718425,	154713543,154714096,154718567,
LOC100046208	ENSMUST00000135524	chr2	-	154710113	154718544	154718544	154718544	2	154710113,154718425,	154714096,154718544,
LOC100047146	ENSMUST00000109753	chr2	+	153800680	153826231	153808642	153825817	11	153800680,153808627,153810537,153812008,153812874,153814940,153816140,153816596,153817980,153818943,153825803,	153800719,153808727,153810749,153812295,153812979,153815081,153816204,153816657,153818072,153818986,153826231,
LOC100048725	ENSMUST00000028911	chr2	+	144194718	144233412	144199332	144232532	11	144194718,144198926,144201580,144206442,144214910,144219039,144219551,144226421,144228130,144229734,144232358,	144194893,144199591,144201699,144206564,144215092,144219456,144220114,144226558,144228306,144229925,144233412,
LOC100048725	ENSMUST00000147747	chr2	+	144194734	144233412	144215043	144232532	11	144194734,144198926,144201580,144206442,144214910,144219039,144219551,144226421,144228130,144229734,144232358,	144194893,144199105,144201699,144206564,144215092,144219456,144220114,144226558,144228306,144229925,144233412,
LOC100048725	ENSMUST00000156410	chr2	+	144199538	144219138	144199538	144215030	4	144199538,144201580,144214910,144219039,	144199591,144201699,144215092,144219138,
LOC100048725	ENSMUST00000131836	chr2	+	144201122	144214993	144214993	144214993	3	144201122,144201580,144214910,	144201398,144201699,144214993,
LOC100048725	ENSMUST00000130654	chr2	+	144201587	144226509	144226509	144226509	4	144201587,144206442,144214910,144226421,	144201699,144206564,144215092,144226509,
LOC100048725	ENSMUST00000143318	chr2	+	144214710	144219203	144219203	144219203	2	144214710,144219018,	144215092,144219203,
LOC100048725	ENSMUST00000137611	chr2	+	144214724	144219184	144219184	144219184	3	144214724,144214910,144219039,	144214832,144215092,144219184,
LOC100048725	ENSMUST00000148500	chr2	+	144228082	144233411	144233411	144233411	3	144228082,144229734,144232358,	144228306,144229925,144233411,
LOC100048725	ENSMUST00000125398	chr2	+	144228282	144230089	144228282	144229961	2	144228282,144229734,	144228306,144230089,
LOC100048725	ENSMUST00000139812	chr2	+	144229813	144233412	144229813	144233123	3	144229813,144232358,144233047,	144229925,144232447,144233412,
Lpin3	ENSMUST00000109456	chr2	+	160706405	160731733	160717932	160731138	20	160706405,160717731,160719729,160721058,160721486,160722485,160722750,160724365,160724604,160725305,160725495,160727393,160727568,160728298,160729338,160729659,160730218,160730535,160730738,160730993,	160706532,160718124,160719825,160721309,160721567,160722606,160723102,160724465,160724765,160725399,160725565,160727486,160727612,160728437,160729487,160729746,160730371,160730650,160730842,160731733,
Lpin3	ENSMUST00000040872	chr2	+	160713843	160731738	160717932	160731138	20	160713843,160717731,160719729,160721058,160721486,160722485,160722750,160724365,160724604,160725305,160725495,160727393,160727568,160728298,160729338,160729659,160730218,160730535,160730738,160730993,	160713953,160718124,160719825,160721309,160721567,160722606,160723102,160724465,160724765,160725399,160725565,160727486,160727612,160728437,160729487,160729746,160730371,160730650,160730842,160731738,
Lpin3	ENSMUST00000109455	chr2	+	160713843	160731738	160717932	160731138	19	160713843,160717731,160719729,160721058,160721486,160722485,160722750,160724365,160724604,160725305,160725495,160727568,160728298,160729338,160729659,160730218,160730535,160730738,160730993,	160713953,160718124,160719825,160721309,160721567,160722606,160723102,160724465,160724765,160725399,160725565,160727612,160728437,160729487,160729746,160730371,160730650,160730842,160731738,
Lpin3	ENSMUST00000109457	chr2	+	160713906	160731528	160717932	160731138	20	160713906,160717731,160719729,160721058,160721486,160722485,160722750,160724365,160724604,160725305,160725495,160727363,160727568,160728298,160729338,160729659,160730218,160730535,160730738,160730993,	160713953,160718124,160719825,160721309,160721567,160722606,160723102,160724465,160724765,160725399,160725565,160727486,160727612,160728437,160729487,160729746,160730371,160730650,160730842,160731528,
Lpin3	ENSMUST00000124920	chr2	+	160727284	160729473	160729473	160729473	4	160727284,160727568,160728298,160729338,	160727486,160727612,160728437,160729473,
Macrod2	ENSMUST00000110067	chr2	+	140221044	142218702	140221411	142215611	17	140221044,140226597,140278314,140650787,140849760,141340939,141550359,141636325,142002329,142035835,142082256,142086828,142122254,142143616,142144150,142199966,142215567,	140221457,140226714,140278422,140650817,140849877,141341061,141550390,141636399,142002411,142035880,142082319,142086897,142122332,142143691,142144243,142200044,142218702,
Macrod2	ENSMUST00000110063	chr2	+	140221091	140532191	140221411	140532044	4	140221091,140226597,140278314,140531937,	140221457,140226714,140278422,140532191,
Macrod2	ENSMUST00000110064	chr2	+	140221091	142218702	140221411	142210124	19	140221091,140226597,140278314,140650787,140849760,141340939,141550359,141636325,142002329,142035835,142043313,142082256,142086828,142122254,142143616,142144150,142199966,142210056,142215567,	140221457,140226714,140278422,140650817,140849877,141341061,141550390,141636399,142002411,142035880,142043397,142082367,142086897,142122332,142143691,142144243,142200044,142210124,142218702,
Macrod2	ENSMUST00000110062	chr2	+	140221165	140248687	140221411	140244623	4	140221165,140226597,140244552,140245640,	140221457,140226714,140244650,140248687,
Macrod2	ENSMUST00000138485	chr2	+	140221168	140651608	140651608	140651608	4	140221168,140226597,140278314,140650787,	140221457,140226714,140278422,140651608,
Macrod2	ENSMUST00000043836	chr2	+	140221170	140248690	140226708	140245881	4	140221170,140226597,140244552,140245640,	140221457,140226714,140244650,140248690,
Macrod2	ENSMUST00000150460	chr2	+	140221177	140335871	140335871	140335871	4	140221177,140226597,140278314,140335614,	140221457,140226714,140278422,140335871,
Macrod2	ENSMUST00000154505	chr2	+	140221191	140471480	140471480	140471480	5	140221191,140226597,140278314,140421801,140471168,	140221457,140226714,140278422,140421850,140471480,
Macrod2	ENSMUST00000124403	chr2	+	140221195	140246231	140246231	140246231	4	140221195,140226597,140244552,140245640,	140221438,140226714,140244650,140246231,
Macrod2	ENSMUST00000110061	chr2	+	140221330	140246231	140221411	140244623	4	140221330,140226597,140244552,140245686,	140221457,140226714,140244650,140246231,
Macrod2	ENSMUST00000078027	chr2	+	140221411	142210124	140221411	142210124	18	140221411,140226597,140278314,140650787,140849760,141340939,141550359,141636325,142002329,142035835,142043313,142082256,142086828,142122254,142143616,142144150,142199966,142210056,	140221457,140226714,140278422,140650817,140849877,141341061,141550390,141636399,142002411,142035880,142043397,142082367,142086897,142122332,142143691,142144243,142200044,142210124,
Macrod2	ENSMUST00000139039	chr2	+	140849797	140973646	140973646	140973646	2	140849797,140973362,	140849877,140973646,
Macrod2	ENSMUST00000138786	chr2	+	141381411	142218702	142218702	142218702	14	141381411,141550359,141636325,142002329,142035835,142043313,142082256,142086828,142122254,142143616,142144150,142199966,142210056,142215567,	141381588,141550390,141636399,142002411,142035880,142043397,142082319,142086897,142122332,142143691,142144243,142200044,142210124,142218702,
Macrod2	ENSMUST00000110058	chr2	+	142002327	142218700	142002389	142210124	11	142002327,142035835,142043313,142082256,142086828,142122251,142143616,142144150,142199966,142210056,142215567,	142002411,142035880,142043397,142082319,142086897,142122332,142143691,142144243,142200044,142210124,142218700,
Macrod2	ENSMUST00000156619	chr2	+	142002342	142060111	142002342	142060034	4	142002342,142035835,142043313,142060005,	142002411,142035880,142043397,142060111,
Mafb	ENSMUST00000099126	chr2	-	160189412	160192801	160191440	160192412	1	160189412,	160192801,
Manbal	ENSMUST00000081202	chr2	+	157193329	157222499	157204840	157221753	3	157193329,157204784,157221645,	157193376,157204990,157222499,
Map1lc3a	ENSMUST00000029128	chr2	+	155102032	155103809	155102342	155103373	4	155102032,155102693,155102833,155103210,	155102382,155102749,155102940,155103809,
Map1lc3a	ENSMUST00000145086	chr2	+	155102278	155103806	155103806	155103806	3	155102278,155102833,155103210,	155102382,155102940,155103806,
Map1lc3a	ENSMUST00000154596	chr2	+	155102624	155103804	155103804	155103804	3	155102624,155102833,155103210,	155102749,155102940,155103804,
Mapre1	ENSMUST00000028981	chr2	+	153567009	153599046	153571994	153592666	7	153567009,153571991,153581666,153583660,153587271,153590682,153592609,	153567155,153572115,153581812,153583868,153587393,153590835,153599046,
Mapre1	ENSMUST00000123795	chr2	+	153567337	153583820	153583820	153583820	4	153567337,153571991,153581666,153583660,	153567390,153572115,153581812,153583820,
Mapre1	ENSMUST00000123570	chr2	+	153571128	153581816	153581816	153581816	3	153571128,153571991,153581666,	153571546,153572115,153581816,
Matn4	ENSMUST00000103104	chr2	-	164215128	164230660	164215391	164227420	11	164215128,164215528,164218577,164218831,164222460,164222677,164222899,164225231,164226027,164227341,164230597,	164215450,164215636,164218730,164219245,164222583,164222800,164223022,164225354,164226597,164227462,164230660,
Matn4	ENSMUST00000103103	chr2	-	164215128	164230114	164215391	164227420	11	164215128,164215528,164218577,164218831,164222460,164222677,164222899,164225231,164226027,164227341,164229990,	164215450,164215636,164218730,164219245,164222583,164222800,164223022,164225354,164226597,164227462,164230114,
Matn4	ENSMUST00000109358	chr2	-	164215128	164230112	164215391	164227420	9	164215128,164215528,164218577,164218831,164222460,164222677,164226027,164227341,164229990,	164215450,164215636,164218730,164219245,164222583,164222800,164226597,164227462,164230112,
Matn4	ENSMUST00000109359	chr2	-	164215128	164230112	164215391	164227420	10	164215128,164215528,164218577,164218831,164222460,164222677,164222899,164226027,164227341,164229990,	164215450,164215636,164218730,164219245,164222583,164222800,164223022,164226597,164227462,164230112,
Matn4	ENSMUST00000109360	chr2	-	164215391	164230114	164215391	164227420	10	164215391,164215529,164218577,164218831,164222460,164222677,164222899,164225231,164227341,164229990,	164215451,164215636,164218730,164219245,164222583,164222800,164223022,164225354,164227462,164230114,
Matn4	ENSMUST00000154940	chr2	-	164219653	164230113	164230113	164230113	7	164219653,164222677,164222899,164225231,164226027,164227341,164229990,	164222583,164222800,164223022,164225354,164226597,164227462,164230113,
Mcts2	ENSMUST00000062148	chr2	+	152512883	152513676	152513006	152513552	1	152512883,	152513676,
Mkks	ENSMUST00000028730	chr2	-	136699515	136717118	136700001	136706971	6	136699515,136701824,136703350,136705986,136711208,136717014,	136700442,136701935,136703526,136707375,136711436,136717118,
Mkks	ENSMUST00000110089	chr2	-	136699515	136717125	136700001	136706971	6	136699515,136701824,136703350,136705986,136711208,136716778,	136700442,136701935,136703526,136707375,136711436,136717125,
Mkks	ENSMUST00000116405	chr2	-	136699518	136716895	136700001	136706971	7	136699518,136701824,136703350,136705986,136706266,136711208,136716778,	136700442,136701935,136703526,136706062,136707375,136711436,136716895,
Mkks	ENSMUST00000144275	chr2	-	136706954	136716890	136706954	136706971	4	136706954,136711208,136714094,136716778,	136707375,136711436,136714143,136716890,
Mmp24	ENSMUST00000029141	chr2	+	155601077	155644102	155601208	155641784	9	155601077,155618262,155623801,155625420,155633136,155636007,155637952,155639631,155641446,	155601373,155618411,155623918,155625725,155633298,155636222,155638091,155639898,155644102,
Mmp24	ENSMUST00000135945	chr2	+	155632759	155636115	155636115	155636115	2	155632759,155636007,	155633298,155636115,
Mmp9	ENSMUST00000137626	chr2	+	164766279	164774394	164773756	164774394	3	164766279,164773729,164774334,	164766467,164773897,164774394,
Mmp9	ENSMUST00000017881	chr2	+	164773718	164781350	164773756	164780406	13	164773718,164774334,164774782,164775208,164775446,164775800,164776324,164776606,164777919,164778354,164778763,164779018,164780272,	164773897,164774564,164774931,164775337,164775620,164775974,164776501,164776762,164778253,164778494,164778914,164779122,164781350,
Mmp9	ENSMUST00000134382	chr2	+	164776195	164776762	164776762	164776762	2	164776195,164776606,	164776501,164776762,
Mmp9	ENSMUST00000144917	chr2	+	164779885	164781350	164781350	164781350	2	164779885,164780272,	164779932,164781350,
Mocs3	ENSMUST00000099071	chr2	+	168056121	168058094	168056134	168057517	1	168056121,	168058094,
Mybl2	ENSMUST00000018005	chr2	+	162880422	162910424	162880564	162909030	14	162880422,162885236,162887259,162888192,162890015,162893891,162898359,162900117,162901371,162903522,162905329,162906453,162908285,162908901,	162880584,162885330,162887331,162888285,162890236,162894051,162898650,162900540,162901511,162903625,162905443,162906558,162908435,162910424,
Mybl2	ENSMUST00000137620	chr2	+	162885084	162890210	162890210	162890210	4	162885084,162887259,162888192,162890015,	162885330,162887331,162888285,162890210,
Mybl2	ENSMUST00000138414	chr2	+	162893947	162898879	162898879	162898879	2	162893947,162898359,	162894051,162898879,
Mybl2	ENSMUST00000142729	chr2	+	162900480	162908435	162900480	162908435	7	162900480,162901371,162901654,162903522,162905329,162906453,162908285,	162900540,162901511,162901771,162903625,162905443,162906558,162908435,
Mybl2	ENSMUST00000133322	chr2	+	162900888	162906515	162906515	162906515	4	162900888,162903522,162905329,162906453,	162901511,162903625,162905443,162906515,
Myh7b	ENSMUST00000092995	chr2	+	155436947	155460043	155437393	155459827	42	155436947,155437322,155438883,155439168,155439774,155440203,155441136,155443259,155443383,155443597,155444469,155445825,155446122,155446516,155446727,155447001,155447903,155448169,155448380,155448938,155449179,155451375,155451586,155452072,155453307,155454228,155454489,155454854,155455026,155455993,155456210,155456416,155456746,155457214,155457449,155457883,155458362,155458583,155458900,155459088…	155436997,155437484,155438990,155439312,155439931,155440231,155441233,155443283,155443476,155443661,155444568,155445929,155446261,155446635,155446877,155447172,155448083,155448302,155448457,155449026,155449297,155451499,155451723,155452328,155453550,155454405,155454635,155454945,155455416,155456120,155456329,155456613,155457096,155457339,155457565,155458280,155458488,155458754,155459005,155459184…
Myh7b	ENSMUST00000124415	chr2	+	155454795	155456120	155456120	155456120	3	155454795,155455026,155455993,	155454945,155455416,155456120,
Myh7b	ENSMUST00000154656	chr2	+	155459186	155459939	155459939	155459939	2	155459186,155459815,	155459736,155459939,
Myl9	ENSMUST00000088552	chr2	+	156601155	156607394	156604280	156606898	4	156601155,156604254,156606217,156606725,	156601242,156604464,156606379,156607394,
Myl9	ENSMUST00000145299	chr2	+	156601189	156607097	156607097	156607097	3	156601189,156606217,156606725,	156601274,156606379,156607097,
Myl9	ENSMUST00000132985	chr2	+	156601192	156606270	156606270	156606270	3	156601192,156604254,156606217,	156601274,156604464,156606270,
Myl9	ENSMUST00000131622	chr2	+	156604252	156606900	156606900	156606900	2	156604252,156606725,	156604464,156606900,
Mylk2	ENSMUST00000109814	chr2	+	152737087	152748801	152737283	152747891	13	152737087,152737775,152739180,152740865,152741392,152743069,152743260,152744884,152745060,152746021,152746256,152746875,152747810,	152737335,152738250,152739476,152740971,152741486,152743179,152743402,152744955,152745189,152746174,152746389,152746878,152748801,
Mylk2	ENSMUST00000028970	chr2	+	152737087	152748804	152737283	152747891	12	152737087,152737775,152739180,152740865,152741392,152743069,152743260,152744884,152745060,152746021,152746256,152747810,	152737335,152738250,152739476,152740971,152741486,152743179,152743402,152744955,152745189,152746174,152746389,152748804,
Naa20	ENSMUST00000150316	chr2	+	145727834	145738264	145737489	145738264	4	145727834,145734326,145737408,145738128,	145727924,145734351,145737499,145738264,
Naa20	ENSMUST00000002805	chr2	+	145728976	145742161	145729045	145741625	6	145728976,145734326,145737408,145738128,145741269,145741539,	145729098,145734351,145737529,145738264,145741415,145742161,
Naa20	ENSMUST00000110000	chr2	+	145728976	145742161	145729045	145741625	6	145728976,145734326,145737408,145738128,145741269,145741539,	145729098,145734351,145737499,145738264,145741415,145742161,
Naa20	ENSMUST00000149461	chr2	+	145728997	145741367	145729045	145738155	5	145728997,145734326,145737408,145738102,145741269,	145729098,145734351,145737499,145738264,145741367,
Naa20	ENSMUST00000134759	chr2	+	145729029	145736140	145729045	145734459	2	145729029,145734326,	145729098,145736140,
Naa20	ENSMUST00000136330	chr2	+	145729032	145737734	145737734	145737734	3	145729032,145734326,145737408,	145729098,145734351,145737734,
Naa20	ENSMUST00000129502	chr2	+	145737635	145741470	145741470	145741470	2	145737635,145741269,	145738264,145741470,
Nanp	ENSMUST00000066640	chr2	-	150855420	150865134	150855995	150865062	2	150855420,150864972,	150856652,150865134,
Nanp	ENSMUST00000140124	chr2	-	150856492	150865098	150865098	150865098	3	150856492,150864351,150864972,	150856652,150864445,150865098,
Napb	ENSMUST00000136513	chr2	-	148519720	148558149	148532706	148558099	10	148519720,148523918,148524666,148526108,148528796,148529005,148532681,148535052,148538410,148558001,	148523242,148523969,148524735,148526213,148528881,148529061,148532759,148535169,148538490,148558149,
Napb	ENSMUST00000028926	chr2	-	148519720	148558203	148523131	148558099	11	148519720,148523918,148524666,148526108,148528796,148529005,148532681,148532894,148535052,148538410,148558001,	148523242,148523969,148524735,148526213,148528881,148529061,148532759,148532941,148535169,148538490,148558203,
Napb	ENSMUST00000140647	chr2	-	148532153	148558127	148558127	148558127	4	148532153,148532894,148538410,148558001,	148532759,148535169,148538490,148558127,
Ncoa3	ENSMUST00000109252	chr2	+	165818135	165896970	165872974	165895643	23	165818135,165860384,165872955,165873282,165873954,165875565,165876811,165877113,165877854,165878253,165879781,165880270,165882588,165884141,165884663,165885194,165886256,165891257,165893061,165893831,165894704,165895310,165895631,	165818258,165860463,165873060,165873455,165874055,165875740,165876997,165877206,165877995,165878401,165880158,165881139,165882718,165884336,165884975,165885321,165886428,165891551,165893145,165894048,165894879,165895452,165896970,
Ncoa3	ENSMUST00000099082	chr2	+	165818136	165898742	165872974	165895643	25	165818136,165860384,165872955,165873282,165873954,165875565,165875719,165876811,165876870,165877113,165877854,165878253,165879781,165880270,165882588,165884141,165884663,165885194,165886256,165891257,165893061,165893831,165894704,165895310,165895631,	165818258,165860463,165873060,165873455,165874055,165875715,165875740,165876868,165876997,165877206,165877995,165878401,165880158,165881139,165882718,165884336,165884975,165885321,165886428,165891551,165893145,165894048,165894879,165895452,165898742,
Ncoa3	ENSMUST00000088095	chr2	+	165818136	165898742	165872974	165895643	23	165818136,165860384,165872955,165873282,165873954,165875565,165876811,165877113,165877854,165878253,165879781,165880270,165882588,165884141,165884663,165885194,165886256,165891257,165893061,165893828,165894704,165895310,165895631,	165818258,165860463,165873060,165873455,165874055,165875740,165876997,165877206,165877995,165878401,165880158,165881139,165882718,165884336,165884975,165885321,165886428,165891551,165893145,165894048,165894879,165895452,165898742,
Ncoa3	ENSMUST00000153507	chr2	+	165873417	165877898	165877898	165877898	7	165873417,165873954,165874737,165875565,165876811,165877113,165877854,	165873455,165874055,165874817,165875740,165876997,165877206,165877898,
Ncoa3	ENSMUST00000139658	chr2	+	165886319	165891702	165891702	165891702	2	165886319,165891257,	165886428,165891702,
Ncoa3	ENSMUST00000139394	chr2	+	165892929	165895700	165895700	165895700	5	165892929,165893828,165894704,165895310,165895631,	165893145,165894048,165894879,165895452,165895700,
Ncoa5	ENSMUST00000040381	chr2	-	164825856	164860367	164827081	164848683	8	164825856,164828138,164829596,164834822,164835950,164838335,164848645,164860182,	164827671,164828459,164829796,164834949,164836087,164838662,164848712,164860367,
Ncoa5	ENSMUST00000121377	chr2	-	164825859	164860317	164827081	164828448	6	164825859,164828138,164829588,164834822,164838335,164860182,	164827671,164828459,164829796,164834949,164838662,164860317,
Ncoa5	ENSMUST00000122070	chr2	-	164825862	164860288	164827623	164848683	8	164825862,164828115,164829596,164834822,164835950,164838335,164848645,164860182,	164827671,164828459,164829796,164834949,164836087,164838662,164848712,164860288,
Ncoa5	ENSMUST00000123347	chr2	-	164828180	164830163	164830163	164830163	2	164828180,164829596,	164828459,164830163,
Ncoa5	ENSMUST00000127545	chr2	-	164835619	164860303	164860303	164860303	3	164835619,164838335,164860182,	164836087,164838662,164860303,
Ncoa5	ENSMUST00000153905	chr2	-	164838496	164860329	164838496	164848683	3	164838496,164848645,164860182,	164838662,164848701,164860329,
Ncoa5	ENSMUST00000126685	chr2	-	164848171	164848713	164848713	164848713	2	164848171,164848645,	164848541,164848713,
Ncoa5	ENSMUST00000141663	chr2	-	164848441	164860287	164860287	164860287	2	164848441,164860182,	164848712,164860287,
Ncoa6	ENSMUST00000109670	chr2	-	155216400	155299542	155216912	155263830	16	155216400,155221455,155225390,155228407,155231210,155237260,155240547,155244613,155246702,155248546,155258551,155259668,155263595,155266423,155275018,155299375,	155216956,155221607,155225427,155228476,155234186,155237382,155241664,155244760,155247605,155248675,155258674,155259824,155263875,155266521,155275087,155299542,
Ncoa6	ENSMUST00000043126	chr2	-	155216404	155266519	155216912	155263830	14	155216404,155221455,155225390,155228407,155231210,155237260,155240547,155244613,155246702,155248546,155258551,155259668,155263595,155266423,	155216956,155221607,155225427,155228476,155234186,155237382,155241664,155244760,155247605,155248675,155258674,155259824,155263875,155266519,
Ncoa6	ENSMUST00000143909	chr2	-	155216404	155222562	155222562	155222562	2	155216404,155221455,	155216956,155222562,
Ncoa6	ENSMUST00000146942	chr2	-	155216404	155229297	155229297	155229297	4	155216404,155221455,155225390,155228407,	155216956,155221607,155225427,155229297,
Ncoa6	ENSMUST00000123293	chr2	-	155232568	155299630	155232568	155263830	10	155232568,155237260,155240547,155244613,155246702,155248546,155258551,155259668,155263595,155299375,	155234186,155237382,155241664,155244760,155247605,155248675,155258674,155259824,155263875,155299630,
Ncoa6	ENSMUST00000141928	chr2	-	155241122	155244639	155244639	155244639	3	155241122,155244174,155244613,	155241664,155244254,155244639,
Ncoa6	ENSMUST00000109669	chr2	-	155246012	155266521	155246688	155263830	6	155246012,155248546,155258551,155259668,155263595,155266423,	155247605,155248675,155258674,155259824,155263875,155266521,
Ncoa6	ENSMUST00000134508	chr2	-	155263745	155299560	155299560	155299560	3	155263745,155266423,155299375,	155263875,155266521,155299560,
Ndrg3	ENSMUST00000069600	chr2	-	156753080	156817779	156754435	156795829	17	156753080,156755667,156756951,156757165,156760677,156763062,156763221,156764286,156766092,156769722,156770120,156771752,156773977,156775769,156784202,156795772,156817734,	156754617,156755706,156757003,156757201,156760725,156763114,156763287,156764390,156766149,156769809,156770181,156771815,156774098,156775875,156784238,156795874,156817779,
Ndrg3	ENSMUST00000072298	chr2	-	156753080	156817792	156754435	156795829	16	156753080,156756951,156757165,156760677,156763062,156763221,156764286,156766092,156769722,156770120,156771752,156773977,156775769,156784202,156795772,156817734,	156754617,156757003,156757201,156760725,156763114,156763287,156764390,156766149,156769809,156770181,156771815,156774098,156775875,156784238,156795874,156817792,
Ndrg3	ENSMUST00000156491	chr2	-	156754138	156769802	156769802	156769802	9	156754138,156756977,156757165,156760677,156763062,156763221,156764286,156766092,156769722,	156754264,156757003,156757201,156760725,156763114,156763287,156764390,156766149,156769802,
Ndrg3	ENSMUST00000149599	chr2	-	156756887	156760741	156760741	156760741	3	156756887,156757165,156760677,	156757003,156757201,156760741,
Ndrg3	ENSMUST00000109558	chr2	-	156760038	156817771	156763217	156795829	11	156760038,156764286,156766092,156769722,156770120,156771752,156773977,156775769,156784202,156795772,156817734,	156763287,156764390,156766149,156769809,156770181,156771815,156774098,156775875,156784238,156795874,156817771,
Ndrg3	ENSMUST00000140297	chr2	-	156764311	156779129	156779129	156779129	8	156764311,156766092,156769722,156770120,156771752,156773977,156775769,156778997,	156764390,156766149,156769809,156770181,156771815,156774098,156775875,156779129,
Ndrg3	ENSMUST00000131955	chr2	-	156771753	156817736	156817736	156817736	6	156771753,156773977,156775769,156784202,156795772,156817497,	156771815,156774098,156775875,156784238,156795874,156817736,
Ndrg3	ENSMUST00000156651	chr2	-	156773996	156817663	156817663	156817663	4	156773996,156775769,156784202,156817497,	156774098,156775875,156784238,156817663,
Ndrg3	ENSMUST00000126627	chr2	-	156782078	156817783	156817783	156817783	3	156782078,156795772,156817734,	156784238,156795874,156817783,
Ndrg3	ENSMUST00000132748	chr2	-	156795796	156817732	156817732	156817732	3	156795796,156813411,156817497,	156795874,156813534,156817732,
Necab3	ENSMUST00000109716	chr2	-	154370134	154384587	154370874	154384575	12	154370134,154370990,154371761,154371963,154372536,154372772,154373160,154380382,154380635,154381319,154382792,154384473,	154370903,154371082,154371839,154372058,154372616,154372891,154373297,154380480,154380661,154381428,154382817,154384587,
Necab3	ENSMUST00000000895	chr2	-	154370134	154384602	154370874	154384575	13	154370134,154370990,154371761,154371963,154372405,154372536,154372772,154373160,154380382,154380635,154381319,154382792,154384473,	154370903,154371082,154371839,154372076,154372459,154372616,154372891,154373297,154380480,154380661,154381428,154382817,154384602,
Necab3	ENSMUST00000130824	chr2	-	154370780	154372530	154372530	154372530	5	154370780,154370990,154371761,154371963,154372405,	154370903,154371082,154371839,154372076,154372530,
Necab3	ENSMUST00000125793	chr2	-	154372781	154384626	154372781	154384575	6	154372781,154373160,154380382,154380635,154382785,154384473,	154372891,154373297,154380480,154380661,154382817,154384626,
Necab3	ENSMUST00000124382	chr2	-	154372876	154384580	154384580	154384580	7	154372876,154373160,154380382,154380635,154381630,154382792,154384473,	154372891,154373297,154380480,154380661,154381692,154382817,154384580,
Necab3	ENSMUST00000135530	chr2	-	154380025	154384588	154384588	154384588	5	154380025,154380635,154381319,154382792,154384473,	154380480,154380661,154381428,154382817,154384588,
Necab3	ENSMUST00000149725	chr2	-	154380403	154383015	154383015	154383015	4	154380403,154380635,154381319,154382792,	154380480,154380661,154381428,154383015,
Neurl2	ENSMUST00000042775	chr2	-	164656231	164658956	164656371	164658940	2	164656231,164658198,	164656487,164658956,
Nfatc2	ENSMUST00000074618	chr2	-	168301909	168415760	168305693	168415691	10	168301909,168329944,168332367,168332814,168348737,168360417,168361702,168392638,168396097,168415561,	168305749,168330634,168332494,168332870,168348878,168360590,168361905,168392810,168397133,168415760,
Nfatc2	ENSMUST00000109184	chr2	-	168301909	168415865	168312227	168415691	11	168301909,168312185,168329944,168332367,168332814,168348737,168360417,168361702,168392638,168396097,168415561,	168305749,168312271,168330634,168332494,168332870,168348878,168360590,168361905,168392810,168397133,168415865,
Nfatc2	ENSMUST00000099068	chr2	-	168301912	168427038	168312227	168427038	11	168301912,168312185,168329944,168332367,168332814,168348737,168360417,168361702,168392638,168396097,168426968,	168305749,168312271,168330634,168332494,168332870,168348878,168360590,168361905,168392810,168397133,168427038,
Nfatc2	ENSMUST00000151292	chr2	-	168301912	168377776	168377776	168377776	9	168301912,168312185,168329944,168332367,168332814,168348737,168360417,168361702,168377690,	168305749,168312271,168330634,168332494,168332870,168348878,168360590,168361905,168377776,
Nfatc2	ENSMUST00000109186	chr2	-	168305693	168415848	168305693	168361893	9	168305693,168329944,168332367,168332814,168348737,168360417,168361702,168392638,168415561,	168305749,168330634,168332494,168332870,168348878,168360590,168361905,168392810,168415848,
Nfatc2	ENSMUST00000109182	chr2	-	168329945	168415783	168329945	168415691	8	168329945,168344888,168348737,168360417,168361702,168392638,168396097,168415561,	168330254,168345052,168348878,168360590,168361905,168392810,168397133,168415783,
Nfatc2	ENSMUST00000099067	chr2	-	168343694	168427132	168427132	168427132	7	168343694,168348737,168360417,168361702,168392638,168396097,168426968,	168345052,168348878,168360590,168361905,168392810,168396613,168427132,
Nfatc2	ENSMUST00000029057	chr2	-	168344597	168415691	168344885	168415691	7	168344597,168348737,168360417,168361702,168392638,168396097,168415561,	168345052,168348878,168360590,168361905,168392810,168397133,168415691,
Nfatc2	ENSMUST00000137451	chr2	-	168344597	168427157	168344885	168427038	7	168344597,168348737,168360417,168361702,168392638,168396097,168426968,	168345052,168348878,168360590,168361905,168392810,168397133,168427157,
Nfatc2	ENSMUST00000140137	chr2	-	168358962	168415831	168415831	168415831	5	168358962,168361702,168392638,168396097,168415561,	168360590,168361905,168392810,168397133,168415831,
Nfatc2	ENSMUST00000138546	chr2	-	168391976	168415865	168415865	168415865	3	168391976,168396097,168415561,	168392810,168397133,168415865,
Nfs1	ENSMUST00000029147	chr2	-	155949374	155969922	155949999	155969876	13	155949374,155951016,155952054,155952746,155953401,155954173,155957388,155958368,155960141,155965464,155967861,155969102,155969755,	155950063,155951106,155952138,155952828,155953507,155954331,155957523,155958462,155960294,155965548,155967978,155969194,155969922,
Nfs1	ENSMUST00000125449	chr2	-	155964242	155969889	155969889	155969889	4	155964242,155967861,155969102,155969755,	155965548,155967978,155969194,155969889,
Nfs1	ENSMUST00000109600	chr2	-	155967522	155969916	155967744	155969876	3	155967522,155969102,155969755,	155967978,155969194,155969916,
Ninl	ENSMUST00000109896	chr2	-	150760254	150835134	150760983	150805916	24	150760254,150762682,150763289,150765588,150766407,150770316,150770819,150775074,150778220,150779041,150781307,150784291,150784486,150785503,150789090,150789869,150791813,150795715,150796759,150799839,150801525,150805168,150805733,150834966,	150761175,150762796,150763457,150765702,150766566,150770386,150770924,150776115,150778528,150779148,150781440,150784372,150784597,150785678,150789231,150790006,150791978,150795868,150796950,150799906,150801698,150805265,150805927,150835134,
Ninl	ENSMUST00000089169	chr2	-	150760258	150835134	150760983	150805916	21	150760258,150762682,150763289,150765588,150775370,150778220,150779041,150781307,150784291,150784486,150785503,150789090,150789869,150791813,150795715,150796759,150799839,150801525,150805168,150805733,150834966,	150761175,150762796,150763457,150765708,150776115,150778528,150779148,150781440,150784372,150784597,150785678,150789231,150790006,150791978,150795868,150796950,150799906,150801698,150805265,150805927,150835134,
Ninl	ENSMUST00000099238	chr2	-	150760258	150835134	150760983	150805916	23	150760258,150762682,150763289,150765588,150766407,150770316,150770819,150775074,150778220,150781370,150784291,150784486,150785503,150789090,150789869,150791813,150795715,150796759,150799839,150801525,150805168,150805733,150834966,	150761175,150762796,150763457,150765702,150766566,150770386,150770924,150776115,150778344,150781440,150784372,150784597,150785678,150789231,150790006,150791978,150795868,150796950,150799906,150801698,150805265,150805927,150835134,
Ninl	ENSMUST00000150036	chr2	-	150762775	150766645	150766645	150766645	4	150762775,150763289,150765588,150766407,	150762796,150763457,150765702,150766645,
Ninl	ENSMUST00000124135	chr2	-	150763289	150778528	150763289	150778528	6	150763289,150765588,150766407,150770316,150770819,150778220,	150763457,150765702,150766566,150770386,150770924,150778528,
Ninl	ENSMUST00000147293	chr2	-	150778226	150779660	150779660	150779660	2	150778226,150779041,	150778528,150779660,
Ninl	ENSMUST00000150595	chr2	-	150784294	150796816	150784294	150796816	7	150784294,150784486,150785503,150789090,150791813,150792059,150796759,	150784372,150784597,150785678,150789231,150791978,150792100,150796816,
Ninl	ENSMUST00000149268	chr2	-	150789105	150796950	150796950	150796950	4	150789105,150791813,150795715,150796759,	150789231,150792100,150795868,150796950,
Ninl	ENSMUST00000128564	chr2	-	150789197	150835068	150835068	150835068	6	150789197,150789869,150791813,150796759,150799839,150834966,	150789231,150790006,150791978,150796950,150799906,150835068,
Ninl	ENSMUST00000149979	chr2	-	150791918	150835112	150835112	150835112	5	150791918,150795715,150796759,150799839,150834966,	150791978,150795868,150796950,150799906,150835112,
Ninl	ENSMUST00000128627	chr2	-	150799858	150865118	150799858	150805916	5	150799858,150801525,150805168,150805733,150864972,	150799906,150801698,150805265,150805927,150865118,
Nkx2-2	ENSMUST00000109970	chr2	-	147003281	147012138	147003504	147011754	3	147003281,147009981,147011495,	147003680,147010293,147012138,
Nkx2-2	ENSMUST00000067075	chr2	-	147008818	147012138	147009730	147011754	2	147008818,147011495,	147010293,147012138,
Nkx2-2	ENSMUST00000109969	chr2	-	147012040	147019979	147019979	147019979	2	147012040,147019790,	147012191,147019979,
Nkx2-4	ENSMUST00000067020	chr2	-	146909051	146911181	146909611	146911081	2	146909051,146910630,	146910225,146911181,
Nnat	ENSMUST00000153739	chr2	+	157385813	157388240	157385924	157387370	2	157385813,157387277,	157385996,157388240,
Nnat	ENSMUST00000088485	chr2	+	157385845	157388253	157385924	157387755	7	157385845,157386948,157387277,157387350,157387429,157387466,157387518,	157385996,157387029,157387349,157387428,157387465,157387517,157388253,
Nnat	ENSMUST00000109526	chr2	+	157385845	157388258	157385924	157387370	3	157385845,157386948,157387277,	157385996,157387029,157388258,
Nnat	ENSMUST00000088484	chr2	+	157385865	157387516	157385924	157387507	3	157385865,157386183,157387277,	157385996,157386271,157387516,
Nnat	ENSMUST00000152605	chr2	+	157385875	157388253	157388253	157388253	3	157385875,157386948,157387277,	157386271,157387024,157388253,
Nnat	ENSMUST00000134513	chr2	+	157386744	157387591	157387591	157387591	2	157386744,157387277,	157387029,157387591,
Nrsn2	ENSMUST00000079278	chr2	-	152194490	152202374	152195236	152200017	3	152194490,152199831,152202283,	152195659,152200026,152202374,
Nsfl1c	ENSMUST00000089140	chr2	+	151319917	151337046	151320043	151336805	10	151319917,151322319,151326450,151328190,151328749,151329846,151331088,151331982,151335244,151336642,	151320148,151322417,151326525,151328196,151328915,151329939,151331198,151332120,151335409,151337046,
Nsfl1c	ENSMUST00000153333	chr2	+	151319924	151332841	151332841	151332841	8	151319924,151322319,151326450,151328190,151328749,151329846,151331088,151331982,	151320148,151322417,151326525,151328196,151328915,151329939,151331198,151332841,
Nsfl1c	ENSMUST00000125270	chr2	+	151320025	151326973	151326973	151326973	3	151320025,151322319,151326450,	151320148,151322417,151326973,
Nsfl1c	ENSMUST00000028949	chr2	+	151320028	151337041	151320043	151336805	9	151320028,151322319,151326450,151328749,151329846,151331088,151331982,151335244,151336642,	151320148,151322417,151326525,151328915,151329939,151331198,151332120,151335409,151337041,
Nsfl1c	ENSMUST00000103160	chr2	+	151320039	151337150	151320043	151336805	8	151320039,151322319,151326450,151328749,151331088,151331982,151335244,151336642,	151320148,151322417,151326525,151328915,151331198,151332120,151335409,151337150,
Nsfl1c	ENSMUST00000133197	chr2	+	151320046	151329159	151329159	151329159	4	151320046,151322319,151326450,151328749,	151320148,151322417,151326525,151329159,
Nsfl1c	ENSMUST00000156182	chr2	+	151328062	151335398	151335398	151335398	4	151328062,151328749,151329846,151335288,	151328196,151328915,151329883,151335398,
Nsfl1c	ENSMUST00000146695	chr2	+	151328715	151336725	151336725	151336725	6	151328715,151329846,151331088,151331982,151335244,151336642,	151328915,151329939,151331198,151332120,151335409,151336725,
Nsfl1c	ENSMUST00000134081	chr2	+	151329472	151335428	151335428	151335428	4	151329472,151331088,151331982,151335244,	151329939,151331198,151332120,151335428,
Nsfl1c	ENSMUST00000139229	chr2	+	151334835	151336998	151336998	151336998	2	151334835,151336642,	151335409,151336998,
Nxt1	ENSMUST00000109961	chr2	+	148498336	148501763	148501076	148501499	3	148498336,148500199,148501017,	148498571,148500334,148501763,
Nxt1	ENSMUST00000047177	chr2	+	148498361	148501763	148501076	148501499	2	148498361,148501017,	148498571,148501763,
Otor	ENSMUST00000028902	chr2	+	142904208	142907449	142904235	142906914	4	142904208,142904659,142905661,142906890,	142904350,142904799,142905769,142907449,
Ovol2	ENSMUST00000037423	chr2	-	144130910	144157882	144131338	144157596	4	144130910,144143446,144156639,144157496,	144131655,144143636,144156857,144157882,
Ovol2	ENSMUST00000103171	chr2	-	144130910	144157431	144131338	144157038	4	144130910,144143446,144156639,144157037,	144131655,144143636,144156857,144157431,
Ovol2	ENSMUST00000138582	chr2	-	144143512	144157062	144157062	144157062	2	144143512,144156639,	144143636,144157062,
Pabpc1l	ENSMUST00000067715	chr2	+	163851185	163876274	163851216	163875775	14	163851185,163853210,163856934,163857915,163858223,163860980,163862846,163868052,163869285,163869999,163871598,163873216,163875229,163875712,	163851409,163853404,163857050,163858055,163858318,163861118,163862942,163868301,163869376,163870116,163871705,163873310,163875360,163876274,
Pabpc1l	ENSMUST00000141671	chr2	+	163856906	163868056	163868056	163868056	6	163856906,163857915,163858223,163860980,163862846,163868052,	163857050,163858055,163858318,163861118,163862942,163868056,
Pabpc1l	ENSMUST00000156087	chr2	+	163862735	163868283	163868283	163868283	2	163862735,163868052,	163862942,163868283,
Pabpc1l	ENSMUST00000126272	chr2	+	163873122	163876274	163876274	163876274	2	163873122,163875712,	163873310,163876274,
Pabpc1l	ENSMUST00000150523	chr2	+	163873745	163875903	163875903	163875903	2	163873745,163875712,	163873882,163875903,
Pak7	ENSMUST00000035264	chr2	-	135906839	136213674	135908956	136000000	11	135906839,135911282,135913128,135923206,135924012,135926472,135941912,135999796,136095058,136159103,136213389,	135909112,135911417,135913254,135923333,135924146,135926964,135942698,136000011,136095213,136159223,136213674,
Pak7	ENSMUST00000077200	chr2	-	135907632	136213696	135908956	136000000	10	135907632,135911282,135913128,135923206,135924012,135926472,135941912,135999796,136095058,136213389,	135909112,135911417,135913254,135923333,135924146,135926964,135942698,136000011,136095213,136213696,
Pak7	ENSMUST00000143329	chr2	-	136093430	136213703	136213703	136213703	2	136093430,136213389,	136095213,136213703,
Pard6b	ENSMUST00000052125	chr2	+	167906503	167926703	167906793	167924710	3	167906503,167912841,167923883,	167906859,167913064,167926703,
Pax1	ENSMUST00000126068	chr2	+	147187660	147193614	147188036	147192098	4	147187660,147190752,147191468,147193612,	147188269,147191042,147192098,147193614,
Pax1	ENSMUST00000047382	chr2	+	147190729	147200785	147191038	147199541	5	147190729,147191468,147193612,147194114,147199449,	147191042,147192098,147193755,147194331,147200785,
Pax1	ENSMUST00000109968	chr2	+	147190729	147200789	147190783	147199541	5	147190729,147191468,147193612,147194114,147199449,	147191042,147192098,147193755,147194331,147200789,
Pax1	ENSMUST00000156584	chr2	+	147194017	147219031	147219031	147219031	2	147194017,147217888,	147194331,147219031,
Pcif1	ENSMUST00000145327	chr2	+	164704803	164708699	164708699	164708699	2	164704803,164708274,	164704989,164708699,
Pcif1	ENSMUST00000041643	chr2	+	164704864	164719954	164709595	164716617	17	164704864,164708274,164709576,164709804,164710858,164711175,164711407,164711994,164712223,164712558,164713850,164714593,164714885,164715053,164715914,164716098,164716376,	164704989,164708444,164709719,164709929,164710996,164711303,164711562,164712142,164712307,164712658,164714013,164714766,164714972,164715238,164716008,164716274,164719954,
Pcif1	ENSMUST00000122810	chr2	+	164705551	164708610	164708610	164708610	2	164705551,164708274,	164705598,164708610,
Pcif1	ENSMUST00000130213	chr2	+	164709432	164710194	164710194	164710194	2	164709432,164709804,	164709719,164710194,
Pcsk2	ENSMUST00000028905	chr2	+	143371891	143642021	143372226	143639547	12	143371891,143399178,143513299,143516062,143522392,143574860,143599636,143610263,143618824,143621679,143626739,143639060,	143372400,143399283,143513413,143516171,143522430,143574937,143599725,143610439,143619040,143621780,143626967,143642021,
Pcsk2	ENSMUST00000124751	chr2	+	143372006	143402470	143402470	143402470	2	143372006,143399178,	143372400,143402470,
Pdrg1	ENSMUST00000150545	chr2	-	152834625	152841163	152839814	152841056	5	152834625,152835993,152838116,152839745,152840943,	152835472,152836074,152838191,152839821,152841163,
Pdrg1	ENSMUST00000028972	chr2	-	152834625	152841163	152835389	152841056	5	152834625,152835993,152838116,152839745,152840969,	152835472,152836074,152838191,152839821,152841163,
Pdrg1	ENSMUST00000151392	chr2	-	152835205	152838226	152838226	152838226	3	152835205,152835993,152838116,	152835472,152836074,152838226,
Pdrg1	ENSMUST00000140853	chr2	-	152836028	152841102	152839814	152841056	5	152836028,152838116,152838958,152839745,152840943,	152836074,152838191,152839043,152839821,152841102,
Pdrg1	ENSMUST00000152072	chr2	-	152837948	152841082	152841082	152841082	3	152837948,152839745,152840969,	152838191,152839821,152841082,
Pdrg1	ENSMUST00000123083	chr2	-	152838118	152841098	152839845	152841056	3	152838118,152839745,152840969,	152838191,152839866,152841098,
Pdrg1	ENSMUST00000124220	chr2	-	152839086	152841113	152841113	152841113	2	152839086,152840969,	152839821,152841113,
Pdrg1	ENSMUST00000140325	chr2	-	152839750	152841078	152841078	152841078	2	152839750,152840969,	152840018,152841078,
Pfdn4	ENSMUST00000075087	chr2	+	170321927	170344567	170342088	170344304	4	170321927,170341238,170342049,170344172,	170322099,170341346,170342190,170344567,
Pfdn4	ENSMUST00000063682	chr2	+	170336734	170344623	170336945	170344304	4	170336734,170341238,170342049,170344172,	170336969,170341346,170342190,170344623,
Pfdn4	ENSMUST00000136839	chr2	+	170336944	170344362	170336945	170344304	4	170336944,170341238,170342061,170344172,	170336969,170341346,170342190,170344362,
Pfdn4	ENSMUST00000109148	chr2	+	170337019	170344623	170342088	170344304	4	170337019,170341238,170342049,170344172,	170337055,170341346,170342190,170344623,
Pfdn4	ENSMUST00000109147	chr2	+	170338057	170344218	170342088	170344218	5	170338057,170340204,170341238,170342049,170344172,	170338116,170340295,170341346,170342190,170344218,
Pfdn4	ENSMUST00000139328	chr2	+	170340389	170342133	170342088	170342133	2	170340389,170342049,	170341346,170342133,
Phf20	ENSMUST00000145731	chr2	+	156022201	156080046	156049102	156080046	4	156022201,156049070,156077511,156079961,	156022282,156049185,156077683,156080046,
Phf20	ENSMUST00000037401	chr2	+	156022377	156135688	156049102	156133172	18	156022377,156049070,156077511,156079961,156090016,156092890,156098277,156099418,156102224,156113536,156118201,156119149,156119832,156122384,156124256,156128518,156130366,156133029,	156022533,156049185,156077683,156080046,156090096,156093278,156098391,156099607,156102404,156113815,156118300,156119314,156120011,156122484,156124452,156128915,156130550,156135688,
Phf20	ENSMUST00000152617	chr2	+	156022469	156135685	156135685	156135685	17	156022469,156077511,156079961,156090016,156092890,156098277,156099418,156102224,156113536,156118201,156119149,156119832,156122391,156124256,156128518,156130366,156133029,	156022533,156077683,156080046,156090096,156093278,156098391,156099607,156102404,156113815,156118300,156119314,156120015,156122484,156124452,156128915,156130550,156135685,
Phf20	ENSMUST00000135796	chr2	+	156022489	156049728	156049728	156049728	2	156022489,156049070,	156022533,156049728,
Phf20	ENSMUST00000132129	chr2	+	156022491	156080250	156080250	156080250	3	156022491,156049070,156077511,	156022533,156049185,156080250,
Phf20	ENSMUST00000153822	chr2	+	156048615	156077546	156077546	156077546	2	156048615,156077511,	156049185,156077546,
Phf20	ENSMUST00000088600	chr2	+	156049102	156135685	156049102	156133172	19	156049102,156077511,156079961,156090016,156092890,156098277,156099418,156102224,156113536,156116108,156117185,156118217,156119149,156119832,156122384,156124256,156128518,156130366,156133029,	156049185,156077683,156080046,156090096,156093278,156098391,156099607,156102404,156113815,156116154,156117197,156118300,156119314,156120011,156122484,156124452,156128915,156130550,156135685,
Phf20	ENSMUST00000131479	chr2	+	156088920	156098360	156098360	156098360	4	156088920,156090016,156092890,156098277,	156088974,156090096,156093278,156098360,
Phf20	ENSMUST00000147234	chr2	+	156108366	156118264	156118264	156118264	3	156108366,156113536,156118201,	156108401,156113815,156118264,
Phf20	ENSMUST00000132352	chr2	+	156119480	156124335	156124335	156124335	3	156119480,156122391,156124256,	156120011,156122484,156124335,
Phf20	ENSMUST00000147242	chr2	+	156121764	156124427	156124427	156124427	3	156121764,156122384,156124256,	156121861,156122484,156124427,
Phf20	ENSMUST00000122814	chr2	+	156122140	156130428	156130428	156130428	5	156122140,156122384,156124256,156128518,156130366,	156122288,156122484,156124452,156128915,156130428,
Pigt	ENSMUST00000103101	chr2	+	164323019	164333801	164323058	164333027	12	164323019,164323365,164325294,164325690,164325931,164326580,164326773,164326984,164327977,164331882,164332149,164332774,	164323257,164323543,164325422,164325791,164326018,164326668,164326871,164327150,164328178,164332048,164332233,164333801,
Pigt	ENSMUST00000117066	chr2	+	164323034	164328620	164323058	164328240	9	164323034,164323365,164325294,164325690,164325931,164326580,164326773,164326984,164327977,	164323257,164323543,164325422,164325791,164326018,164326668,164326871,164327150,164328620,
Pigt	ENSMUST00000017865	chr2	+	164323042	164333800	164323058	164333027	13	164323042,164323365,164325294,164325690,164325931,164326580,164326773,164326984,164327977,164331882,164332149,164332774,164333383,	164323257,164323543,164325422,164325791,164326018,164326668,164326871,164327150,164328178,164332048,164332233,164333191,164333800,
Pigt	ENSMUST00000138038	chr2	+	164323045	164328896	164328896	164328896	7	164323045,164323365,164325294,164325690,164325931,164326580,164327977,	164323257,164323543,164325422,164325791,164326018,164327150,164328896,
Pigt	ENSMUST00000152522	chr2	+	164323060	164333801	164323060	164324044	13	164323060,164323365,164323989,164325294,164325690,164325931,164326580,164326773,164326984,164327977,164331882,164332149,164332774,	164323257,164323543,164324079,164325422,164325791,164326018,164326668,164326871,164327150,164328178,164332048,164332233,164333801,
Pigt	ENSMUST00000131976	chr2	+	164325415	164327139	164327139	164327139	5	164325415,164325931,164326580,164326773,164326984,	164325791,164326018,164326668,164326871,164327139,
Pigu	ENSMUST00000099167	chr2	-	155072731	155183134	155073241	155183131	12	155072731,155118425,155122818,155124781,155126936,155140237,155154316,155156884,155161096,155162417,155171383,155183001,	155073334,155118568,155122943,155124925,155127091,155140335,155154417,155156994,155161159,155162477,155171448,155183134,
Pigu	ENSMUST00000139854	chr2	-	155103978	155127038	155127038	155127038	4	155103978,155121845,155124781,155126936,	155108131,155122943,155124925,155127038,
Pigu	ENSMUST00000077626	chr2	-	155103978	155183166	155104271	155183131	12	155103978,155118425,155122818,155124781,155126936,155140237,155154316,155156884,155161096,155162417,155171383,155183001,	155104385,155118568,155122943,155124925,155127091,155140335,155154417,155156994,155161159,155162477,155171448,155183166,
Pigu	ENSMUST00000125334	chr2	-	155127001	155130428	155130428	155130428	2	155127001,155130172,	155127091,155130428,
Pigu	ENSMUST00000124419	chr2	-	155158381	155183155	155183155	155183155	4	155158381,155162417,155171383,155183001,	155161159,155162477,155171448,155183155,
Pkig	ENSMUST00000147385	chr2	+	163484121	163549494	163549494	163549494	3	163484121,163529221,163546863,	163484228,163529291,163549494,
Pkig	ENSMUST00000064703	chr2	+	163484134	163551890	163546886	163551272	4	163484134,163529221,163546863,163551192,	163484228,163529291,163547037,163551890,
Pkig	ENSMUST00000099105	chr2	+	163484150	163551424	163546886	163551272	5	163484150,163484885,163529221,163546863,163551192,	163484228,163484971,163529291,163547037,163551424,
Pkig	ENSMUST00000152418	chr2	+	163484193	163546934	163546886	163546934	4	163484193,163484885,163529221,163546863,	163484395,163484971,163529291,163546934,
Pkig	ENSMUST00000126182	chr2	+	163484212	163551527	163546886	163551272	4	163484212,163529221,163546863,163551192,	163484395,163529291,163547037,163551527,
Pkig	ENSMUST00000131228	chr2	+	163484215	163551254	163546886	163551254	3	163484215,163546863,163551192,	163484395,163547037,163551254,
Pkig	ENSMUST00000135537	chr2	+	163487234	163551209	163546886	163551209	4	163487234,163529221,163546863,163551192,	163487342,163529291,163547037,163551209,
Pkig	ENSMUST00000109400	chr2	+	163519773	163551888	163546886	163551272	4	163519773,163529221,163546863,163551192,	163519892,163529291,163547037,163551888,
Plagl2	ENSMUST00000056924	chr2	-	153053494	153067162	153057224	153061795	3	153053494,153061535,153067011,	153058455,153061908,153067162,
Plagl2	ENSMUST00000109795	chr2	-	153053507	153063644	153057224	153061795	3	153053507,153061535,153063394,	153058455,153061908,153063644,
Plagl2	ENSMUST00000068166	chr2	-	153054167	153067095	153056185	153061795	4	153054167,153058242,153061535,153067011,	153056309,153058455,153061908,153067095,
Plcb1	ENSMUST00000110116	chr2	+	134611894	135300994	134612268	135298016	32	134611894,134639336,134813859,135046453,135075706,135077468,135078510,135086234,135087843,135120584,135136656,135143521,135148345,135151358,135156035,135159083,135161163,135163172,135166395,135169893,135170758,135172032,135173102,135185389,135188119,135190503,135196156,135211829,135212008,135212871,135213533,135297788,	134612367,134639414,134813928,135046591,135075786,135077522,135078586,135086335,135088010,135120731,135136814,135143604,135148430,135151536,135156103,135159180,135161248,135163297,135166550,135170058,135170858,135172137,135173212,135185522,135188173,135190723,135196337,135211906,135212098,135212929,135213620,135300994,
Plcb1	ENSMUST00000070724	chr2	+	134612265	135225411	134612268	135225083	32	134612265,134639336,134813859,135046453,135075706,135077468,135078510,135086234,135087843,135120584,135136656,135143521,135148345,135151358,135156035,135159083,135161163,135163172,135166395,135169893,135170758,135172032,135173102,135185389,135188119,135190503,135196156,135211829,135212008,135212871,135213533,135224984,	134612367,134639414,134813928,135046591,135075786,135077522,135078586,135086335,135088010,135120731,135136814,135143604,135148430,135151536,135156103,135159180,135161248,135163297,135166550,135170058,135170858,135172137,135173212,135185522,135188173,135190723,135196337,135211906,135212098,135212929,135213620,135225411,
Plcb1	ENSMUST00000129382	chr2	+	135046453	135087993	135087993	135087993	7	135046453,135075706,135077256,135077468,135078510,135086234,135087843,	135046591,135075786,135077330,135077522,135078586,135086335,135087993,
Plcb1	ENSMUST00000131552	chr2	+	135196198	135297880	135196198	135225083	7	135196198,135211829,135212008,135212871,135213533,135224984,135297788,	135196337,135211906,135212098,135212929,135213620,135225102,135297880,
Plcb4	ENSMUST00000144931	chr2	+	135484746	135568487	135568487	135568487	2	135484746,135567565,	135485190,135568487,
Plcb4	ENSMUST00000139480	chr2	+	135485289	135568574	135568574	135568574	2	135485289,135567565,	135485466,135568574,
Plcb4	ENSMUST00000146018	chr2	+	135485350	135703557	135703557	135703557	3	135485350,135567565,135703118,	135485466,135567623,135703557,
Plcb4	ENSMUST00000134310	chr2	+	135485446	135808749	135703133	135808749	29	135485446,135567565,135703118,135733234,135734085,135735836,135755690,135757984,135763995,135764945,135765682,135772781,135775947,135777728,135780081,135780650,135783790,135784377,135787454,135790787,135792760,135793652,135794056,135796129,135797493,135798647,135801834,135807768,135808711,	135485466,135567623,135703217,135733315,135734145,135735980,135755770,135758038,135764077,135765046,135765740,135772890,135776158,135777822,135780161,135780735,135783881,135784473,135787555,135790823,135792902,135793737,135794181,135796181,135797596,135798812,135802039,135807857,135808749,
Plcb4	ENSMUST00000145076	chr2	+	135567565	135839005	135839005	135839005	37	135567565,135631284,135703118,135733234,135734085,135735836,135755690,135757984,135763995,135764945,135765682,135772781,135775947,135777728,135780081,135780650,135783790,135784377,135787454,135792760,135793652,135794056,135796129,135797493,135798647,135801834,135807768,135808711,135813215,135813572,135820029,135824412,135828294,135833075,135833558,135836671,135838701,	135567623,135631341,135703217,135733315,135734145,135735980,135755770,135758038,135764077,135765046,135765740,135772890,135776158,135777822,135780161,135780735,135783881,135784473,135787555,135792902,135793737,135794181,135796181,135797596,135798812,135802039,135807857,135808862,135813265,135813638,135820145,135824488,135828396,135833133,135833645,135836708,135839005,
Plcb4	ENSMUST00000137969	chr2	+	135567565	135736220	135736220	135736220	6	135567565,135631284,135703118,135733234,135734085,135735836,	135567623,135631341,135703217,135733315,135734145,135736220,
Plcb4	ENSMUST00000110109	chr2	+	135567565	135840329	135703133	135838770	37	135567565,135631284,135703118,135733234,135734085,135735836,135755690,135757984,135763995,135764945,135765682,135772781,135775947,135777728,135780081,135780650,135783790,135784377,135787454,135792760,135793652,135794056,135796129,135797493,135798647,135801834,135807768,135808711,135813215,135813572,135820029,135824412,135825869,135828294,135833075,135833558,135838701,	135567623,135631341,135703217,135733315,135734145,135735980,135755770,135758038,135764077,135765046,135765740,135772890,135776158,135777822,135780161,135780735,135783881,135784473,135787555,135792902,135793737,135794181,135796181,135797596,135798812,135802039,135807857,135808862,135813265,135813638,135820145,135824488,135826045,135828396,135833133,135833645,135840329,
Plcb4	ENSMUST00000127729	chr2	+	135590646	135734144	135734144	135734144	5	135590646,135631284,135703118,135733234,135734085,	135590791,135631341,135703217,135733315,135734144,
Plcb4	ENSMUST00000035646	chr2	+	135631283	135838804	135703133	135838770	36	135631283,135703118,135733234,135734085,135735836,135755690,135757984,135763995,135764945,135765682,135772781,135775947,135777728,135780081,135780650,135783790,135784377,135787454,135792760,135793652,135794056,135796129,135797493,135798647,135801834,135807768,135808711,135813215,135813572,135820029,135824412,135825869,135828294,135833075,135833558,135838701,	135631341,135703217,135733315,135734145,135735980,135755770,135758038,135764077,135765046,135765740,135772890,135776158,135777822,135780161,135780735,135783881,135784473,135787555,135792902,135793737,135794181,135796181,135797596,135798812,135802039,135807857,135808862,135813265,135813638,135820145,135824488,135826045,135828396,135833133,135833645,135838804,
Plcb4	ENSMUST00000127044	chr2	+	135713429	135765042	135765042	135765042	8	135713429,135733234,135734085,135735836,135755690,135757984,135763995,135764945,	135713500,135733315,135734145,135735980,135755770,135758038,135764077,135765042,
Plcb4	ENSMUST00000141025	chr2	+	135767808	135776089	135776089	135776089	4	135767808,135769056,135772781,135775947,	135767923,135769139,135772890,135776089,
Plcb4	ENSMUST00000132686	chr2	+	135772206	135776042	135776042	135776042	2	135772206,135775947,	135772890,135776042,
Plcb4	ENSMUST00000150072	chr2	+	135808764	135813932	135813932	135813932	3	135808764,135813215,135813572,	135808862,135813265,135813932,
Plcb4	ENSMUST00000147744	chr2	+	135813611	135840329	135813611	135838790	9	135813611,135820029,135824412,135825869,135828294,135833075,135833558,135836671,135838701,	135813638,135820145,135824488,135826045,135828396,135833133,135833645,135836708,135840329,
Plcb4	ENSMUST00000147122	chr2	+	135832965	135833779	135833779	135833779	2	135832965,135833558,	135833133,135833779,
Plcg1	ENSMUST00000151590	chr2	+	160557035	160588238	160557552	160579406	33	160557035,160557453,160573510,160573769,160574017,160576698,160576878,160577171,160577368,160577519,160577823,160578030,160578189,160578920,160579177,160579378,160579559,160580020,160580298,160580496,160581476,160582276,160582605,160582949,160583707,160585189,160585417,160585718,160586815,160587040,160587295,160587474,160587829,	160557080,160557769,160573663,160573863,160574065,160576783,160576962,160577206,160577441,160577621,160577942,160578116,160578310,160579089,160579305,160579480,160579747,160580221,160580418,160580677,160581554,160582380,160582702,160583019,160583865,160585286,160585642,160585867,160586930,160587202,160587384,160587659,160588238,
Plcg1	ENSMUST00000103115	chr2	+	160557045	160601496	160557552	160601104	34	160557045,160557453,160573510,160573769,160574017,160576698,160576878,160577171,160577368,160577519,160577823,160578030,160578189,160578920,160579177,160579378,160579559,160580020,160580298,160580496,160581476,160582276,160582605,160582949,160583707,160585189,160585417,160585718,160586815,160587040,160587295,160587474,160600263,160601085,	160557080,160557769,160573663,160573863,160574065,160576783,160576962,160577206,160577441,160577621,160577942,160578116,160578310,160579089,160579300,160579480,160579747,160580221,160580418,160580677,160581554,160582380,160582702,160583019,160583865,160585286,160585642,160585867,160586930,160587202,160587384,160587659,160600323,160601496,
Plcg1	ENSMUST00000109462	chr2	+	160557468	160589022	160557552	160587872	32	160557468,160573510,160573769,160574017,160576698,160576878,160577171,160577368,160577519,160577823,160578030,160578189,160578920,160579177,160579378,160579559,160580020,160580298,160580496,160581476,160582276,160582605,160582949,160583707,160585189,160585417,160585718,160586815,160587040,160587295,160587474,160587829,	160557769,160573663,160573863,160574065,160576783,160576962,160577206,160577441,160577621,160577942,160578116,160578310,160579089,160579300,160579480,160579747,160580221,160580418,160580677,160581554,160582380,160582702,160583019,160583865,160585286,160585642,160585867,160586930,160587202,160587384,160587659,160589022,
Plcg1	ENSMUST00000017077	chr2	+	160566722	160588242	160588242	160588242	32	160566722,160573510,160573769,160574017,160576698,160576878,160577171,160577368,160577519,160577823,160578030,160578189,160578920,160579177,160579378,160579559,160580020,160580298,160580496,160581476,160582276,160582605,160582949,160583707,160585189,160585417,160585718,160586815,160587040,160587295,160587474,160587829,	160566876,160573663,160573863,160574065,160576783,160576962,160577206,160577441,160577621,160577942,160578116,160578310,160579089,160579300,160579480,160579747,160580221,160580418,160580677,160581554,160582380,160582702,160583019,160583865,160585286,160585642,160585867,160586930,160587202,160587384,160587659,160588242,
Plcg1	ENSMUST00000129568	chr2	+	160580282	160580905	160580905	160580905	2	160580282,160580496,	160580418,160580905,
Plcg1	ENSMUST00000124652	chr2	+	160580307	160585183	160585183	160585183	7	160580307,160580496,160581476,160582276,160582949,160583707,160585158,	160580418,160580677,160581554,160582380,160583019,160583865,160585183,
Plcg1	ENSMUST00000147254	chr2	+	160580641	160582883	160582883	160582883	3	160580641,160581476,160582276,	160580677,160581554,160582883,
Plcg1	ENSMUST00000143997	chr2	+	160585853	160587953	160585853	160587402	4	160585853,160586815,160587040,160587295,	160585867,160586930,160587202,160587953,
Plk1s1	ENSMUST00000099278	chr2	+	146681599	146795833	146681657	146795796	14	146681599,146686855,146689442,146696501,146714756,146716716,146761538,146767745,146768652,146776258,146778713,146781935,146795279,146795692,	146681779,146686918,146689605,146696582,146715402,146717020,146761620,146767911,146768715,146776324,146778800,146782032,146795323,146795833,
Plk1s1	ENSMUST00000156232	chr2	+	146681644	146715031	146681657	146715031	4	146681644,146686855,146689442,146714756,	146681779,146686918,146689605,146715031,
Plk1s1	ENSMUST00000135595	chr2	+	146778618	146795828	146795828	146795828	4	146778618,146781935,146795279,146795692,	146778800,146782032,146795323,146795828,
Pltp	ENSMUST00000059954	chr2	-	164665017	164683211	164665205	164682486	16	164665017,164665613,164665820,164665994,164669934,164670094,164672093,164672239,164677012,164677972,164678116,164679765,164680426,164682203,164682386,164683083,	164665328,164665690,164665884,164666037,164670002,164670259,164672153,164672416,164677104,164678036,164678180,164679921,164680555,164682303,164682497,164683211,
Pltp	ENSMUST00000109317	chr2	-	164665017	164683133	164665205	164682486	15	164665017,164665613,164665820,164665994,164669934,164670094,164672093,164672239,164677012,164677972,164678116,164680426,164682203,164682386,164683083,	164665328,164665690,164665884,164666037,164670002,164670259,164672153,164672416,164677104,164678036,164678180,164680555,164682303,164682497,164683133,
Pltp	ENSMUST00000109316	chr2	-	164665017	164683042	164665205	164682486	15	164665017,164665613,164665820,164665994,164669934,164670094,164672093,164672239,164677012,164677972,164678116,164679765,164680426,164682203,164682386,	164665328,164665690,164665884,164666037,164670002,164670259,164672153,164672416,164677104,164678036,164678180,164679921,164680555,164682303,164683042,
Pltp	ENSMUST00000142603	chr2	-	164672312	164682296	164682296	164682296	5	164672312,164677012,164677972,164679765,164682203,	164672416,164677104,164678180,164679921,164682296,
Pltp	ENSMUST00000148912	chr2	-	164677972	164683126	164683126	164683126	8	164677972,164678116,164679765,164680426,164680827,164682203,164682386,164683083,	164678036,164678180,164679921,164680555,164680914,164682303,164682497,164683126,
Pltp	ENSMUST00000156255	chr2	-	164678109	164683120	164678109	164682486	5	164678109,164679765,164680426,164682203,164682446,	164678180,164679921,164680555,164682303,164683120,
Pltp	ENSMUST00000128110	chr2	-	164679809	164683130	164679809	164682486	5	164679809,164680426,164682203,164682386,164683044,	164679921,164680555,164682303,164682497,164683130,
Pofut1	ENSMUST00000049863	chr2	+	153067268	153095983	153067322	153091619	7	153067268,153069373,153074184,153075416,153085335,153086933,153091430,	153067461,153069495,153074367,153075529,153085528,153087176,153095983,
Pofut1	ENSMUST00000099191	chr2	+	153067276	153091648	153067322	153085451	4	153067276,153085335,153086933,153091430,	153067461,153085528,153087176,153091648,
Pofut1	ENSMUST00000099192	chr2	+	153067286	153087638	153067322	153087351	7	153067286,153069373,153074184,153075416,153085335,153086933,153087282,	153067461,153069495,153074367,153075529,153085528,153087176,153087638,
Pofut1	ENSMUST00000123158	chr2	+	153067304	153076318	153076318	153076318	3	153067304,153069373,153074184,	153067461,153069495,153076318,
Pofut1	ENSMUST00000109794	chr2	+	153067313	153092239	153067322	153091619	7	153067313,153069373,153074184,153075416,153085335,153086933,153091490,	153067461,153069495,153074367,153075529,153085528,153087113,153092239,
Pofut1	ENSMUST00000123487	chr2	+	153083217	153093022	153085063	153091619	3	153083217,153086936,153091430,	153085528,153087176,153093022,
Pofut1	ENSMUST00000152390	chr2	+	153083307	153093799	153085063	153091619	3	153083307,153086933,153091430,	153085528,153087176,153093799,
Polr3f	ENSMUST00000028914	chr2	+	144353453	144367731	144353599	144364425	9	144353453,144354438,144358089,144358893,144360034,144361676,144362018,144362901,144364347,	144353661,144354556,144358157,144358961,144360147,144361820,144362126,144363093,144367731,
Polr3f	ENSMUST00000136999	chr2	+	144353477	144356431	144356431	144356431	2	144353477,144354438,	144353661,144356431,
Polr3f	ENSMUST00000110017	chr2	+	144353483	144360909	144353599	144359819	5	144353483,144354438,144358089,144358893,144359709,	144353661,144354556,144358157,144358961,144360909,
Polr3f	ENSMUST00000155567	chr2	+	144353515	144360426	144360426	144360426	5	144353515,144354438,144358089,144358893,144360034,	144353661,144354556,144358157,144358961,144360426,
Polr3f	ENSMUST00000143292	chr2	+	144358095	144364530	144364530	144364530	7	144358095,144358893,144360034,144361676,144362018,144362901,144364347,	144358157,144358961,144360112,144361820,144362126,144363093,144364530,
Polr3f	ENSMUST00000152311	chr2	+	144361676	144362364	144362364	144362364	2	144361676,144362018,	144361820,144362364,
Polr3f	ENSMUST00000134051	chr2	+	144361911	144364630	144364630	144364630	3	144361911,144362901,144364347,	144362126,144363093,144364630,
Ppp1r16b	ENSMUST00000129902	chr2	+	158491133	158585070	158585070	158585070	11	158491133,158492365,158521597,158566471,158572253,158574902,158576809,158580879,158581548,158582655,158582873,	158491345,158492561,158521946,158566542,158572399,158575006,158576934,158581005,158581624,158582785,158585070,
Ppp1r16b	ENSMUST00000052927	chr2	+	158491133	158592070	158521696	158587599	12	158491133,158492365,158521597,158566471,158572253,158574902,158576809,158580879,158581548,158582655,158582873,158587089,	158491345,158492561,158521946,158566542,158572399,158575006,158576934,158581005,158581624,158582785,158583042,158592070,
Ppp1r16b	ENSMUST00000103116	chr2	+	158492468	158592070	158521696	158587599	11	158492468,158521597,158566471,158572253,158574902,158576809,158580879,158581548,158582655,158582873,158587089,	158492561,158521946,158566542,158572399,158575006,158576934,158581005,158581624,158582785,158583042,158592070,
Ppp1r16b	ENSMUST00000045503	chr2	+	158492854	158592070	158521696	158587599	11	158492854,158521597,158566471,158572253,158574902,158576809,158580879,158581548,158582655,158582873,158587089,	158492985,158521946,158566542,158572399,158575006,158576934,158581005,158581624,158582785,158583042,158592070,
Ppp1r16b	ENSMUST00000145073	chr2	+	158521870	158592070	158521870	158587599	9	158521870,158566471,158572253,158574902,158576809,158581548,158582655,158582873,158587089,	158521946,158566542,158572399,158575006,158576934,158581624,158582785,158583042,158592070,
Prex1	ENSMUST00000036719	chr2	-	166391841	166539332	166393307	166539218	40	166391841,166394551,166394845,166395834,166397029,166398438,166398654,166399620,166401045,166402163,166403377,166405716,166405916,166407406,166408609,166410531,166411232,166412022,166412546,166414453,166415009,166415933,166417700,166418295,166419259,166421785,166425105,166427026,166427223,166428315,166435237,166437127,166438641,166443332,166446671,166458865,166463814,166470248,166472473,166539014,	166393350,166394619,166394948,166396007,166397096,166398553,166398798,166399720,166401266,166402205,166403506,166405807,166405999,166407495,166408822,166410805,166411443,166412184,166412734,166414559,166415146,166416019,166417849,166418388,166419402,166421858,166425181,166427076,166427327,166428416,166435385,166437277,166438760,166443466,166446833,166458967,166463919,166470371,166472545,166539332,
Prex1	ENSMUST00000099080	chr2	-	166392459	166464468	166393307	166458961	38	166392459,166394551,166394845,166395834,166397029,166398438,166398654,166399620,166401045,166402163,166403377,166405716,166405916,166407406,166408609,166410531,166411232,166412022,166412546,166414453,166415009,166415933,166417700,166418295,166419259,166421785,166425105,166427026,166427223,166428315,166435237,166437127,166438641,166443332,166446671,166458865,166463814,166464052,	166393350,166394619,166394948,166396007,166397096,166398553,166398798,166399720,166401266,166402205,166403506,166405807,166405999,166407495,166408822,166410805,166411443,166412184,166412734,166414559,166415146,166416019,166417849,166418388,166419402,166421858,166425181,166427076,166427327,166428416,166435385,166437277,166438760,166443466,166446833,166458967,166463919,166464468,
Prex1	ENSMUST00000109246	chr2	-	166392465	166407571	166393307	166407416	14	166392465,166394551,166394845,166395834,166397029,166398438,166398654,166399620,166401045,166402163,166403377,166405716,166405916,166407406,	166393350,166394619,166394948,166396007,166397096,166398553,166398798,166399720,166401266,166402205,166403506,166405807,166405999,166407571,
Prex1	ENSMUST00000136974	chr2	-	166393816	166398477	166398477	166398477	6	166393816,166394551,166394845,166395834,166397029,166398438,	166394295,166394619,166394948,166396007,166397096,166398477,
Prex1	ENSMUST00000136564	chr2	-	166425177	166428587	166428587	166428587	4	166425177,166427026,166427223,166428315,	166425181,166427076,166427327,166428587,
Prex1	ENSMUST00000152238	chr2	-	166458922	166529094	166529094	166529094	5	166458922,166463814,166470248,166472473,166528972,	166458967,166463919,166470371,166472545,166529094,
Prex1	ENSMUST00000127553	chr2	-	166469881	166539291	166539291	166539291	2	166469881,166539014,	166472545,166539291,
Prex1	ENSMUST00000140624	chr2	-	166470094	166539102	166539102	166539102	3	166470094,166472473,166539014,	166470371,166472545,166539102,
Procr	ENSMUST00000029140	chr2	+	155576852	155581207	155577133	155580620	4	155576852,155579080,155579975,155580504,	155577200,155579338,155580263,155581207,
Procr	ENSMUST00000132608	chr2	+	155576858	155580064	155577133	155580064	4	155576858,155577080,155579080,155579975,	155576895,155577200,155579338,155580064,
Procr	ENSMUST00000155095	chr2	+	155576885	155579531	155579531	155579531	3	155576885,155577083,155579080,	155576895,155577200,155579531,
Procr	ENSMUST00000143493	chr2	+	155577079	155581204	155581204	155581204	3	155577079,155579080,155579975,	155577200,155579338,155581204,
Psmf1	ENSMUST00000042452	chr2	-	151541547	151567046	151544369	151566875	7	151541547,151545220,151546558,151555226,151559957,151561209,151566746,	151544421,151545379,151546612,151555412,151560040,151561362,151567046,
Psmf1	ENSMUST00000155939	chr2	-	151541797	151567029	151555403	151566875	5	151541797,151545220,151546558,151555226,151566746,	151544421,151545379,151546612,151555412,151567029,
Psmf1	ENSMUST00000125977	chr2	-	151541797	151546731	151546731	151546731	3	151541797,151545220,151546558,	151544421,151545379,151546731,
Psmf1	ENSMUST00000109869	chr2	-	151544000	151569922	151544369	151566875	8	151544000,151545220,151546558,151555226,151559957,151561209,151566746,151569738,	151544421,151545379,151546612,151555412,151560040,151561362,151566890,151569922,
Psmf1	ENSMUST00000151656	chr2	-	151545220	151555696	151555696	151555696	3	151545220,151546558,151555226,	151545379,151546612,151555696,
Psmf1	ENSMUST00000123449	chr2	-	151553181	151567029	151567029	151567029	3	151553181,151561209,151566746,	151555412,151561362,151567029,
Ptgis	ENSMUST00000088041	chr2	-	167017304	167066089	167017316	167065920	10	167017304,167032233,167032681,167033680,167040307,167046708,167049484,167050775,167052961,167065843,	167017485,167032385,167032863,167033849,167040489,167046860,167049628,167050954,167053085,167066089,
Ptgis	ENSMUST00000018113	chr2	-	167028406	167066104	167028823	167065920	10	167028406,167032233,167032681,167033680,167040307,167046708,167049484,167050775,167052961,167065843,	167028968,167032385,167032863,167033849,167040489,167046860,167049628,167050954,167053085,167066104,
Ptgis	ENSMUST00000136271	chr2	-	167032021	167033916	167033916	167033916	2	167032021,167033680,	167032385,167033916,
Ptpla	ENSMUST00000114755	chr2	-	162724629	162725247	162725247	162725247	1	162724629,	162725247,
Ptpn1	ENSMUST00000147210	chr2	+	167757556	167800237	167800237	167800237	7	167757556,167789127,167790509,167793228,167797192,167799559,167800228,	167757829,167789218,167790610,167793327,167797330,167799769,167800237,
Ptpn1	ENSMUST00000029053	chr2	+	167757826	167804885	167757993	167802138	9	167757826,167789127,167790509,167793228,167797192,167799559,167800228,167800808,167801924,	167758056,167789218,167790610,167793327,167797330,167799769,167800390,167801029,167804885,
Ptpn1	ENSMUST00000151705	chr2	+	167757871	167793285	167793285	167793285	4	167757871,167789127,167790509,167793196,	167758056,167789218,167790610,167793285,
Ptpn1	ENSMUST00000126839	chr2	+	167757871	167804885	167804885	167804885	10	167757871,167777455,167789127,167790509,167793228,167797192,167799559,167800228,167800808,167801924,	167758056,167777579,167789218,167790610,167793327,167797330,167799769,167800390,167801029,167804885,
Ptpn1	ENSMUST00000144249	chr2	+	167757894	167789187	167789187	167789187	3	167757894,167783661,167789127,	167758056,167784121,167789187,
Ptpn1	ENSMUST00000124039	chr2	+	167757894	167793233	167793233	167793233	5	167757894,167760863,167789127,167790509,167793228,	167758056,167761021,167789218,167790610,167793233,
Ptpn1	ENSMUST00000142717	chr2	+	167776547	167790567	167790567	167790567	4	167776547,167777455,167789127,167790509,	167776823,167777579,167789218,167790567,
Ptprt	ENSMUST00000109443	chr2	-	161347725	162486883	161355251	162486635	31	161347725,161356172,161359216,161360204,161373019,161377482,161379465,161381149,161384555,161385904,161390362,161391860,161401461,161413282,161432993,161481877,161512804,161523709,161558614,161591959,161636285,161637670,161727183,161753217,161960947,162063742,162079488,162093723,162103783,162188636,162486535,	161355305,161356308,161359380,161360330,161373151,161377656,161379615,161381285,161384710,161386021,161390460,161391897,161401538,161413370,161433184,161482026,161512834,161523845,161558651,161592233,161636388,161637872,161727293,161753514,161961241,162063917,162079604,162093805,162104055,162188762,162486883,
Ptprt	ENSMUST00000109445	chr2	-	161347725	162486883	161355251	162486635	30	161347725,161356172,161359216,161360204,161373019,161377482,161379465,161381149,161384555,161385904,161390362,161391860,161401461,161413282,161432993,161481877,161523709,161558614,161591959,161636285,161637670,161727183,161753217,161960947,162063742,162079488,162093723,162103783,162188636,162486535,	161355305,161356308,161359380,161360330,161373151,161377656,161379615,161381285,161384710,161386021,161390460,161391897,161401538,161413370,161433184,161482026,161523845,161558651,161592233,161636388,161637872,161727293,161753514,161961241,162063917,162079604,162093805,162104055,162188762,162486883,
Ptprt	ENSMUST00000109442	chr2	-	161352092	162486830	161355251	162486635	31	161352092,161356172,161359216,161360204,161373019,161377482,161379465,161381149,161384555,161385904,161390362,161391860,161401461,161413282,161432993,161481877,161523709,161544090,161558614,161591959,161636285,161637670,161727183,161753217,161960947,162063742,162079488,162093723,162103783,162188636,162486535,	161355305,161356308,161359380,161360330,161373151,161377656,161379615,161381285,161384710,161386021,161390460,161391897,161401538,161413370,161433184,161482026,161523845,161544147,161558651,161592233,161636388,161637872,161727293,161753514,161961241,162063917,162079604,162093805,162104055,162188762,162486830,
Ptprt	ENSMUST00000073084	chr2	-	161353244	161753514	161355251	161753514	24	161353244,161356172,161359216,161360204,161373019,161377482,161379465,161381149,161384555,161385904,161390362,161391860,161401461,161413282,161432993,161481877,161523709,161544090,161558614,161591959,161636285,161637670,161727183,161753217,	161355305,161356308,161359380,161360330,161373151,161377656,161379615,161381285,161384710,161386021,161390460,161391897,161401538,161413370,161433184,161482026,161523845,161544147,161558651,161592233,161636388,161637872,161727293,161753514,
Ptprt	ENSMUST00000109441	chr2	-	161353244	162486883	161355251	162486635	31	161353244,161356172,161359216,161360204,161373019,161377482,161379465,161381149,161384555,161385904,161386664,161390362,161391860,161401461,161413282,161432993,161481877,161523709,161558614,161591959,161636285,161637670,161727183,161753217,161960947,162063742,162079488,162093723,162103783,162188636,162486535,	161355305,161356308,161359380,161360330,161373151,161377656,161379615,161381285,161384710,161386021,161386724,161390460,161391897,161401538,161413370,161433184,161482026,161523845,161558651,161592233,161636388,161637872,161727293,161753514,161961241,162063917,162079604,162093805,162104055,162188762,162486883,
Ptprt	ENSMUST00000080004	chr2	-	161355251	162486635	161355251	162486635	31	161355251,161356172,161359216,161360204,161373019,161377482,161379465,161381149,161384555,161385904,161390362,161391860,161401461,161413282,161432993,161481877,161512804,161523709,161558614,161591959,161636285,161637670,161727183,161753217,161960947,162063742,162079488,162093723,162103783,162188636,162486535,	161355305,161356308,161359380,161360330,161373151,161377656,161379615,161381285,161384710,161386021,161390460,161391897,161401538,161413370,161433184,161482035,161512834,161523845,161558651,161592233,161636388,161637872,161727293,161753514,161961241,162063917,162079604,162093805,162104055,162188762,162486635,
Ptprt	ENSMUST00000153770	chr2	-	161523744	161625891	161625891	161625891	4	161523744,161558614,161591959,161625695,	161523845,161558651,161592233,161625891,
Ptprt	ENSMUST00000129015	chr2	-	161837750	161961187	161961187	161961187	2	161837750,161960947,	161837936,161961187,
Pxmp4	ENSMUST00000000896	chr2	-	154411493	154429444	154413564	154429365	4	154411493,154417900,154421937,154429252,	154413828,154418099,154422000,154429444,
Pxmp4	ENSMUST00000109703	chr2	-	154420981	154429424	154421203	154429365	3	154420981,154421937,154429252,	154421306,154422000,154429424,
Pygb	ENSMUST00000045441	chr2	+	150612470	150657494	150612603	150656250	20	150612470,150627273,150631928,150634532,150636989,150639126,150639656,150640721,150641353,150642485,150643373,150644581,150645609,150646470,150649711,150652064,150652840,150654179,150655363,150656097,	150612846,150627375,150632007,150634636,150637121,150639238,150639739,150640865,150641446,150642632,150643537,150644696,150645711,150646618,150649770,150652206,150653048,150654314,150655430,150657494,
Pygb	ENSMUST00000139938	chr2	+	150614741	150639737	150639737	150639737	7	150614741,150627273,150631928,150634532,150636989,150639126,150639656,	150614920,150627375,150632007,150634636,150637121,150639238,150639737,
Pygb	ENSMUST00000154366	chr2	+	150641057	150643496	150643496	150643496	3	150641057,150642485,150643373,	150641446,150642632,150643496,
Pygb	ENSMUST00000129610	chr2	+	150649342	150654209	150654209	150654209	4	150649342,150652064,150652840,150654179,	150649770,150652206,150653048,150654209,
Pygb	ENSMUST00000135717	chr2	+	150654123	150656370	150656370	150656370	3	150654123,150655363,150656097,	150654314,150655430,150656370,
R3hdml	ENSMUST00000109416	chr2	+	163318053	163328348	163318227	163328190	5	163318053,163321424,163324030,163325550,163328057,	163318488,163321543,163324163,163325666,163328348,
Rad21l	ENSMUST00000096439	chr2	-	151471139	151494269	151471139	151494269	13	151471139,151474811,151477623,151479195,151480338,151480848,151483162,151484094,151486378,151490085,151492064,151493641,151494125,	151471328,151474889,151477713,151479320,151480435,151481075,151483267,151484187,151486549,151490192,151492158,151493771,151494269,
Ralgapa2	ENSMUST00000109986	chr2	-	146065614	146337740	146073939	146337635	41	146065614,146073904,146086101,146140658,146153113,146159151,146160227,146166114,146167713,146171121,146172444,146172851,146174183,146178906,146182823,146183692,146187126,146212963,146213342,146214226,146230598,146232077,146235908,146237781,146238469,146247328,146250352,146254340,146257553,146260515,146261574,146269519,146273011,146274945,146276187,146277418,146279144,146286449,146305112,146310856…	146070771,146073944,146086223,146140786,146153272,146159307,146160351,146166186,146168485,146171305,146172582,146172920,146174294,146179015,146182882,146183821,146187255,146213119,146213441,146214420,146230775,146232168,146236006,146237895,146238604,146247493,146250590,146254452,146257702,146260653,146261742,146269747,146273211,146275084,146276303,146277596,146279188,146286507,146305165,146310967…
Ralgapa2	ENSMUST00000149499	chr2	-	146069711	146273028	146070694	146273028	31	146069711,146086101,146140658,146153113,146159151,146160227,146166114,146167713,146171121,146172444,146172851,146174183,146178906,146182823,146183692,146187126,146212963,146213342,146214226,146230598,146232077,146235908,146238469,146247328,146250352,146254340,146257553,146260515,146261574,146269519,146273011,	146070771,146086223,146140786,146153272,146159307,146160351,146166186,146168485,146171305,146172582,146172920,146174294,146179015,146182882,146183821,146187255,146213119,146213441,146214420,146230775,146232168,146236006,146238604,146247493,146250590,146254452,146257702,146260653,146261742,146269747,146273028,
Ralgapa2	ENSMUST00000124583	chr2	-	146070519	146087111	146087111	146087111	4	146070519,146073904,146086101,146086954,	146070771,146073944,146086846,146087111,
Ralgapa2	ENSMUST00000131824	chr2	-	146073934	146337635	146073939	146337635	39	146073934,146086101,146140658,146153113,146159151,146160227,146166114,146167713,146171121,146172444,146172851,146174183,146178906,146182823,146183692,146187126,146212963,146213342,146214226,146230598,146232077,146235908,146238469,146247328,146250352,146254340,146257553,146260515,146261574,146269519,146273011,146274945,146276187,146277418,146279144,146286449,146305112,146310856,146337529,	146073944,146086223,146140786,146153272,146159307,146160351,146166186,146168485,146171305,146172582,146172920,146174294,146179015,146182882,146183821,146187255,146213119,146213441,146214420,146230775,146232168,146236006,146238604,146247493,146250590,146254452,146257702,146260653,146261742,146269747,146273211,146275084,146276303,146277596,146279188,146286507,146305165,146310967,146337635,
Ralgapa2	ENSMUST00000146307	chr2	-	146084299	146213419	146140746	146213419	19	146084299,146086101,146140658,146143515,146153113,146159151,146160227,146166114,146167713,146171121,146172444,146172851,146174183,146178906,146182823,146183692,146187126,146212963,146213342,	146084680,146086223,146140786,146143535,146153272,146159307,146160351,146166186,146168485,146171305,146172582,146172920,146174294,146179015,146182882,146183821,146187255,146213119,146213419,
Ralgapa2	ENSMUST00000048623	chr2	-	146084300	146337635	146140746	146337635	40	146084300,146086101,146140658,146143515,146153113,146159151,146160227,146166114,146167713,146171121,146172444,146172851,146174183,146178906,146182823,146183692,146187126,146212963,146213342,146214226,146230598,146232077,146235908,146238469,146247328,146250352,146254340,146257553,146260515,146261574,146269519,146273011,146274945,146276187,146277418,146279144,146286449,146305112,146310856,146337529,	146084680,146086223,146140786,146143535,146153272,146159307,146160351,146166186,146168485,146171305,146172582,146172920,146174294,146179015,146182882,146183821,146187255,146213119,146213441,146214420,146230775,146232168,146236006,146238604,146247493,146250590,146254452,146257702,146260653,146261742,146269747,146273211,146275084,146276303,146277596,146279188,146286507,146305165,146310967,146337635,
Ralgapa2	ENSMUST00000109983	chr2	-	146084300	146337635	146140660	146337635	40	146084300,146086101,146140658,146153113,146159151,146160227,146166114,146167713,146171121,146172444,146172851,146174183,146178906,146182823,146183692,146187126,146212963,146213336,146214226,146230598,146232077,146235908,146237781,146238469,146247328,146250352,146254340,146257553,146260515,146261574,146269519,146273011,146274945,146276187,146277418,146279144,146286449,146305112,146310856,146337529,	146084680,146086223,146140786,146153272,146159307,146160351,146166186,146168485,146171305,146172582,146172920,146174294,146179015,146182882,146183821,146187255,146213119,146213441,146214420,146230775,146232168,146236006,146237895,146238604,146247493,146250590,146254452,146257702,146260653,146261742,146269747,146273211,146275084,146276303,146277596,146279188,146286507,146305165,146310967,146337635,
Ralgapa2	ENSMUST00000148784	chr2	-	146186421	146232019	146232019	146232019	5	146186421,146212963,146213342,146214226,146230598,	146187255,146213119,146213441,146214420,146232019,
Ralgapa2	ENSMUST00000146024	chr2	-	146230570	146238612	146238612	146238612	5	146230570,146232077,146235908,146237781,146238469,	146230775,146232168,146236006,146237895,146238612,
Ralgapa2	ENSMUST00000109982	chr2	-	146245813	146337647	146337647	146337647	16	146245813,146250352,146254340,146257553,146260515,146261574,146269519,146273011,146274945,146276187,146277418,146279144,146286449,146305112,146310856,146337529,	146247493,146250590,146254452,146257702,146260653,146261742,146269747,146273211,146275084,146276303,146277596,146279188,146286507,146305165,146310967,146337647,
Ralgapa2	ENSMUST00000135974	chr2	-	146255187	146337740	146337740	146337740	13	146255187,146260515,146261574,146269519,146273011,146274945,146276187,146277418,146279144,146286449,146305112,146310856,146337529,	146257702,146260653,146261742,146269747,146273211,146275084,146276303,146277596,146279188,146286507,146305165,146310967,146337740,
Ralgapa2	ENSMUST00000124709	chr2	-	146310603	146337762	146337762	146337762	2	146310603,146337529,	146310967,146337762,
Ralgapb	ENSMUST00000109486	chr2	+	158235583	158324989	158246579	158321380	30	158235583,158246549,158251900,158256152,158258469,158261193,158262225,158262738,158262995,158266505,158268973,158269562,158270308,158271864,158274055,158275912,158279859,158282186,158287806,158289807,158291554,158292471,158298858,158301840,158303376,158308100,158318099,158318670,158320360,158321186,	158235839,158246765,158252103,158256316,158258656,158261325,158262404,158262887,158263212,158266707,158269141,158269677,158270456,158271929,158274185,158276046,158280042,158282338,158287994,158289914,158291707,158292681,158299017,158302006,158303499,158308237,158318208,158318749,158320509,158324989,
Ralgapb	ENSMUST00000046274	chr2	+	158235588	158324989	158246579	158321380	30	158235588,158246549,158251900,158256152,158258469,158261193,158262225,158262738,158262995,158266505,158268973,158269562,158270308,158271864,158274055,158275924,158279859,158282186,158287806,158289807,158291554,158292471,158298858,158301840,158303376,158308100,158318099,158318670,158320360,158321186,	158235839,158246765,158252103,158256316,158258656,158261325,158262404,158262887,158263212,158266707,158269141,158269677,158270456,158271929,158274185,158276046,158280042,158282338,158287994,158289914,158291707,158292681,158299017,158302006,158303499,158308237,158318208,158318749,158320509,158324989,
Ralgapb	ENSMUST00000150789	chr2	+	158235611	158253788	158253788	158253788	3	158235611,158246549,158251900,	158235839,158246765,158253788,
Ralgapb	ENSMUST00000143394	chr2	+	158235614	158265382	158265382	158265382	9	158235614,158246549,158251900,158256152,158258469,158261193,158262225,158262738,158262995,	158235839,158246765,158252103,158256316,158258656,158261325,158262404,158262887,158265382,
Ralgapb	ENSMUST00000109485	chr2	+	158235686	158323382	158246579	158321380	31	158235686,158246549,158251900,158256152,158258469,158261193,158262225,158262738,158262995,158265264,158266505,158268973,158269562,158270308,158271864,158274055,158275912,158279859,158282186,158287806,158289807,158291554,158292471,158298858,158301840,158303376,158308100,158318099,158318670,158320360,158321186,	158235839,158246765,158252103,158256316,158258656,158261325,158262404,158262887,158263212,158265300,158266707,158269141,158269677,158270456,158271929,158274185,158276046,158280042,158282338,158287994,158289914,158291707,158292681,158299017,158302006,158303499,158308237,158318208,158318749,158320509,158323382,
Ralgapb	ENSMUST00000156281	chr2	+	158235837	158246636	158246579	158246636	2	158235837,158246549,	158236182,158246636,
Ralgapb	ENSMUST00000141497	chr2	+	158262289	158324989	158262289	158321380	25	158262289,158262738,158262995,158265264,158266505,158269039,158269562,158270308,158271864,158274055,158275912,158279859,158282186,158287806,158289807,158291554,158292471,158298858,158301840,158303376,158308100,158318099,158318670,158320360,158321186,	158262404,158262887,158263212,158265300,158266707,158269141,158269677,158270456,158271929,158274185,158276046,158280042,158282338,158287994,158289914,158291707,158292681,158299017,158302006,158303499,158308237,158318208,158318749,158320509,158324989,
Ralgapb	ENSMUST00000150420	chr2	+	158291630	158299141	158299141	158299141	3	158291630,158292471,158298858,	158291707,158292681,158299141,
Raly	ENSMUST00000109701	chr2	+	154616831	154692981	154683013	154691688	8	154616831,154683004,154685413,154687575,154689285,154689549,154691643,154692629,	154617284,154683269,154685486,154687742,154689399,154689785,154691692,154692981,
Raly	ENSMUST00000129137	chr2	+	154616841	154689572	154683013	154689572	7	154616841,154646742,154683004,154685413,154687575,154689285,154689549,	154616967,154646825,154683269,154685486,154687742,154689399,154689572,
Raly	ENSMUST00000116389	chr2	+	154616845	154692997	154683013	154691688	9	154616845,154683004,154685413,154685646,154687575,154689285,154689549,154691643,154692629,	154617284,154683269,154685486,154685694,154687742,154689399,154689785,154691692,154692997,
Raly	ENSMUST00000125872	chr2	+	154616853	154687669	154683013	154687669	4	154616853,154683004,154685413,154687575,	154616967,154683269,154685486,154687669,
Raly	ENSMUST00000029120	chr2	+	154616868	154692980	154683013	154691688	10	154616868,154646742,154683004,154685413,154685646,154687575,154689285,154689549,154691643,154692629,	154617284,154646825,154683269,154685486,154685694,154687742,154689399,154689785,154691692,154692980,
Raly	ENSMUST00000058089	chr2	+	154616892	154692997	154683013	154691688	9	154616892,154646742,154683004,154685413,154687575,154689285,154689549,154691643,154692629,	154617284,154646825,154683269,154685486,154687742,154689399,154689785,154691692,154692997,
Raly	ENSMUST00000140713	chr2	+	154617087	154689785	154683013	154689785	7	154617087,154683004,154685413,154685646,154687575,154689285,154689549,	154617284,154683269,154685486,154685694,154687742,154689399,154689785,
Raly	ENSMUST00000152038	chr2	+	154617089	154674227	154674227	154674227	4	154617089,154646742,154670181,154672984,	154617284,154646825,154670234,154674227,
Raly	ENSMUST00000145202	chr2	+	154617104	154683074	154683074	154683074	4	154617104,154620134,154646742,154683004,	154617284,154620203,154646825,154683074,
Raly	ENSMUST00000151578	chr2	+	154617450	154683187	154683187	154683187	3	154617450,154646742,154683004,	154617521,154646825,154683187,
Rbbp9	ENSMUST00000028915	chr2	-	144368000	144376605	144369518	144376514	5	144368000,144370109,144373729,144374839,144376415,	144369745,144370195,144373835,144374882,144376605,
Rbbp9	ENSMUST00000140340	chr2	-	144369556	144376526	144376526	144376526	6	144369556,144370109,144370919,144373729,144374839,144376415,	144369745,144370195,144371111,144373835,144374882,144376526,
Rbck1	ENSMUST00000130165	chr2	-	152142069	152148733	152148733	152148733	5	152142069,152144047,152144448,152144859,152147895,	152142650,152144191,152144547,152145039,152148733,
Rbck1	ENSMUST00000028964	chr2	-	152142069	152158389	152142569	152157791	13	152142069,152144047,152144448,152144859,152147895,152148907,152150002,152150260,152151951,152152982,152156695,152157769,152158231,	152142650,152144191,152144547,152145039,152148007,152149068,152150176,152150376,152152150,152153076,152156840,152157858,152158389,
Rbck1	ENSMUST00000109847	chr2	-	152142069	152158148	152142569	152157791	12	152142069,152144047,152144448,152144859,152147895,152148907,152150002,152150260,152151951,152152982,152156695,152157769,	152142650,152144191,152144547,152145039,152148007,152149068,152150176,152150376,152152150,152153076,152156840,152158148,
Rbck1	ENSMUST00000145889	chr2	-	152144047	152149234	152149234	152149234	5	152144047,152144448,152144859,152147895,152148907,	152144191,152144547,152145039,152148007,152149234,
Rbck1	ENSMUST00000144865	chr2	-	152144515	152150100	152144515	152150100	5	152144515,152144859,152147895,152148907,152150002,	152144547,152145156,152148007,152149068,152150100,
Rbck1	ENSMUST00000128645	chr2	-	152148673	152150352	152150352	152150352	2	152148673,152150260,	152150176,152150352,
Rbck1	ENSMUST00000131889	chr2	-	152150275	152153493	152153493	152153493	4	152150275,152151951,152152982,152153441,	152150376,152152150,152153076,152153493,
Rbck1	ENSMUST00000129590	chr2	-	152152139	152158120	152158120	152158120	5	152152139,152152791,152152982,152156695,152157769,	152152150,152152847,152153076,152156840,152158120,
Rbl1	ENSMUST00000029170	chr2	-	156971628	157030248	156973241	157030191	22	156971628,156976404,156978631,156985395,156987115,156989274,156992970,156995602,157000510,157001263,157002954,157013670,157013958,157017642,157018811,157019747,157021015,157021276,157021495,157021890,157025151,157030035,	156973412,156976569,156978780,156985474,156987187,156989451,156993182,156995866,157000643,157001428,157003092,157013774,157014071,157017809,157018998,157019797,157021176,157021405,157021560,157022091,157025285,157030248,
Rbl1	ENSMUST00000154721	chr2	-	156992713	157030270	157030270	157030270	16	156992713,156995602,157000510,157001263,157002954,157013670,157013958,157017642,157018811,157019747,157021015,157021276,157021495,157021890,157025151,157030035,	156993182,156995866,157000643,157001428,157003092,157013774,157014071,157017809,157018998,157019797,157021176,157021405,157021560,157022091,157025285,157030270,
Rbl1	ENSMUST00000124518	chr2	-	157000721	157030262	157030262	157030262	13	157000721,157002954,157013670,157013958,157017642,157018811,157019747,157021015,157021276,157021495,157021890,157025151,157030035,	157001428,157003092,157013774,157014071,157017809,157018998,157019797,157021176,157021405,157021560,157022091,157025285,157030262,
Rbl1	ENSMUST00000141296	chr2	-	157013998	157018119	157018119	157018119	2	157013998,157017642,	157014071,157018119,
Rbm39	ENSMUST00000109587	chr2	-	155972974	156005974	155973826	156004963	17	155972974,155974020,155974971,155976470,155979974,155984135,155984772,155987303,155987563,155988464,155990541,155993273,155993420,155998563,156003071,156004912,156005622,	155973927,155974099,155975077,155976552,155980025,155984213,155984977,155987369,155987701,155988617,155990659,155993327,155993486,155998758,156003121,156004976,156005974,
Rbm39	ENSMUST00000146297	chr2	-	155972981	156005316	155973826	156004963	17	155972981,155974020,155974971,155976470,155979974,155984135,155984772,155987303,155987563,155988464,155990541,155993273,155993420,155998563,156003071,156004912,156005169,	155973927,155974099,155975077,155976552,155980007,155984213,155984977,155987369,155987701,155988617,155990659,155993327,155993486,155998758,156003121,156004976,156005316,
Rbm39	ENSMUST00000142071	chr2	-	155972984	156005885	155978208	156004963	18	155972984,155974020,155974971,155976470,155978198,155979974,155984135,155984772,155987303,155987563,155988464,155990541,155993273,155993420,155998563,156003071,156004912,156005622,	155973927,155974099,155975077,155976552,155978249,155980007,155984213,155984977,155987369,155987701,155988617,155990659,155993327,155993486,155998758,156003121,156004976,156005885,
Rbm39	ENSMUST00000029149	chr2	-	155972984	156005903	155973826	156004963	17	155972984,155974020,155974971,155976470,155979974,155984135,155984772,155987303,155987563,155988464,155990541,155993273,155993420,155998563,156003071,156004912,156005622,	155973927,155974099,155975077,155976552,155980007,155984213,155984977,155987369,155987701,155988617,155990659,155993327,155993486,155998758,156003121,156004976,156005903,
Rbm39	ENSMUST00000153514	chr2	-	155973675	156005920	155999861	156004963	18	155973675,155974020,155974971,155976470,155979974,155984135,155984772,155987303,155987563,155988464,155990541,155993273,155993420,155998563,155999832,156003071,156004912,156005622,	155973927,155974099,155975077,155976552,155980025,155984213,155984977,155987369,155987701,155988617,155990659,155993327,155993486,155998758,155999904,156003121,156004976,156005920,
Rbm39	ENSMUST00000155837	chr2	-	155973675	156005912	156004616	156004963	18	155973675,155974020,155974971,155976470,155979974,155984135,155984772,155987303,155987563,155988464,155990541,155993273,155993420,155998563,156003071,156004615,156004912,156005622,	155973927,155974099,155975077,155976552,155980025,155984213,155984977,155987369,155987701,155988617,155990659,155993327,155993486,155998758,156003121,156004688,156004976,156005912,
Rbm39	ENSMUST00000148794	chr2	-	155974971	155990659	155974971	155990659	8	155974971,155976470,155979974,155984135,155984772,155987563,155988464,155990541,	155975077,155976552,155980025,155984213,155984977,155987701,155988617,155990659,
Rbm39	ENSMUST00000126992	chr2	-	155987564	156005878	155987564	156004963	9	155987564,155988464,155990541,155993273,155993420,155998563,156003071,156004912,156005622,	155987701,155988617,155990659,155993324,155993486,155998758,156003121,156004976,156005878,
Rbm39	ENSMUST00000135274	chr2	-	155987566	155990948	155990948	155990948	3	155987566,155988464,155990541,	155987701,155988617,155990948,
Rbm39	ENSMUST00000131625	chr2	-	155988548	155994967	155994967	155994967	5	155988548,155990541,155993273,155993420,155994728,	155988617,155990659,155993327,155993486,155994967,
Rbm39	ENSMUST00000130516	chr2	-	155989721	155993884	155993884	155993884	3	155989721,155993273,155993420,	155990659,155993327,155993884,
Rbm39	ENSMUST00000146288	chr2	-	155990541	156005895	155990541	156004963	6	155990541,155993273,155998563,156003071,156004912,156005622,	155990659,155993327,155998758,156003121,156004976,156005895,
Rbm39	ENSMUST00000150272	chr2	-	155990655	155998697	155998697	155998697	5	155990655,155993273,155993420,155993664,155998563,	155990659,155993327,155993486,155993903,155998697,
Rbm39	ENSMUST00000138381	chr2	-	155993273	156003467	156003467	156003467	4	155993273,155993420,155998563,156003071,	155993327,155993486,155998758,156003467,
Rbm39	ENSMUST00000140001	chr2	-	155995775	156003119	156003119	156003119	3	155995775,155998563,156003071,	155996217,155998758,156003119,
Rbm39	ENSMUST00000146549	chr2	-	155998568	156005897	156004616	156004963	6	155998568,156002138,156003071,156004615,156004912,156005622,	155998758,156002193,156003121,156004688,156004976,156005897,
Rbm39	ENSMUST00000147098	chr2	-	155998667	156005883	156002174	156004963	6	155998667,155999832,156002138,156003071,156004912,156005622,	155998758,155999904,156002193,156003121,156004976,156005883,
Rbm39	ENSMUST00000137297	chr2	-	155998689	156003637	156003637	156003637	3	155998689,155999832,156003071,	155998758,155999904,156003637,
Rbm39	ENSMUST00000154677	chr2	-	156000420	156005648	156003504	156004963	5	156000420,156003071,156003487,156004912,156005622,	156000710,156003121,156003642,156004976,156005648,
Rbm39	ENSMUST00000137566	chr2	-	156000424	156005892	156004616	156004963	5	156000424,156003071,156004615,156004912,156005622,	156000710,156003121,156004688,156004976,156005892,
Rbm39	ENSMUST00000109584	chr2	-	156000509	156005974	156000694	156004963	4	156000509,156003071,156004912,156005622,	156000710,156003121,156004976,156005974,
Rbm39	ENSMUST00000132929	chr2	-	156002896	156005932	156005932	156005932	4	156002896,156004615,156004912,156005622,	156003121,156004688,156004976,156005932,
Rbm39	ENSMUST00000152919	chr2	-	156003096	156005885	156004616	156004963	5	156003096,156003368,156004615,156004912,156005622,	156003121,156003642,156004688,156004976,156005885,
Rbm39	ENSMUST00000128243	chr2	-	156004294	156005948	156005948	156005948	2	156004294,156005622,	156004976,156005948,
Rbm39	ENSMUST00000137340	chr2	-	156004296	156005881	156005881	156005881	3	156004296,156004912,156005622,	156004688,156004976,156005881,
Rbpjl	ENSMUST00000137427	chr2	+	164228640	164240291	164240291	164240291	10	164228640,164229958,164230635,164233231,164233484,164236279,164236518,164239351,164239675,164239869,	164228818,164230515,164231379,164233302,164235897,164236389,164236671,164239507,164239779,164240291,
Rbpjl	ENSMUST00000017151	chr2	+	164228693	164240948	164228796	164240143	12	164228693,164229958,164231253,164233231,164233484,164233867,164235759,164236279,164236518,164239351,164239675,164239869,	164228818,164230061,164231379,164233302,164233600,164234042,164235897,164236389,164236671,164239507,164239779,164240948,
Rbpjl	ENSMUST00000109356	chr2	+	164228708	164236838	164236838	164236838	9	164228708,164229958,164231253,164233231,164233484,164233867,164235759,164236279,164236518,	164228818,164230061,164231379,164233302,164233600,164233993,164235897,164236389,164236838,
Rem1	ENSMUST00000000369	chr2	+	152452686	152460930	152453831	152460453	5	152452686,152453635,152454912,152459191,152460181,	152452782,152454171,152454992,152459393,152460930,
Rem1	ENSMUST00000150913	chr2	+	152452688	152454039	152453831	152454039	2	152452688,152453794,	152452782,152454039,
Rem1	ENSMUST00000139370	chr2	+	152458702	152460934	152460934	152460934	2	152458702,152460181,	152459393,152460934,
Rims4	ENSMUST00000044734	chr2	-	163685486	163744419	163689638	163744419	6	163685486,163690601,163691188,163691527,163704829,163744322,	163689857,163690741,163691290,163691640,163704968,163744419,
Rin2	ENSMUST00000142847	chr2	+	145610469	145648038	145612093	145648038	3	145610469,145612057,145648000,	145610672,145612150,145648038,
Rin2	ENSMUST00000110005	chr2	+	145611715	145713352	145612093	145711659	12	145611715,145612057,145648000,145670446,145674500,145676914,145684176,145685749,145702126,145704579,145709057,145711338,	145611915,145612150,145648101,145670639,145674612,145676987,145684268,145686910,145702432,145704711,145709221,145713352,
Rin2	ENSMUST00000094480	chr2	+	145611851	145713352	145648474	145711659	13	145611851,145612057,145648000,145648345,145670446,145674500,145676914,145684176,145685749,145702126,145704579,145709057,145711338,	145611915,145612150,145648101,145648497,145670639,145674612,145676987,145684268,145686910,145702432,145704711,145709221,145713352,
Rin2	ENSMUST00000147976	chr2	+	145611851	145713352	145612093	145648418	13	145611851,145612057,145648000,145648345,145670446,145674500,145676914,145684176,145685749,145702126,145704579,145709057,145711338,	145611915,145612150,145648101,145648497,145670639,145674612,145676987,145684268,145686910,145702432,145704711,145709221,145713352,
Rin2	ENSMUST00000150449	chr2	+	145611897	145648440	145612093	145648418	3	145611897,145648000,145648345,	145612150,145648101,145648440,
Rin2	ENSMUST00000144278	chr2	+	145647885	145670554	145670554	145670554	4	145647885,145648000,145648345,145670446,	145647908,145648101,145648497,145670554,
Rin2	ENSMUST00000149269	chr2	+	145648024	145670823	145670823	145670823	2	145648024,145670446,	145648101,145670823,
Rin2	ENSMUST00000145874	chr2	+	145688379	145704710	145704710	145704710	3	145688379,145702126,145704579,	145688433,145702432,145704710,
Rnf114	ENSMUST00000109214	chr2	+	167318144	167341666	167328958	167340231	8	167318144,167325310,167328936,167332546,167336375,167336711,167338016,167340165,	167318843,167325465,167329101,167332697,167336482,167336826,167338124,167341666,
Rnf114	ENSMUST00000078050	chr2	+	167328588	167341673	167328958	167340231	6	167328588,167332546,167336375,167336711,167338016,167340165,	167329101,167332697,167336482,167336826,167338124,167341673,
Rnf114	ENSMUST00000127939	chr2	+	167328945	167341664	167341664	167341664	5	167328945,167336375,167336711,167338016,167340165,	167329101,167336482,167336826,167338124,167341664,
Rnf114	ENSMUST00000081763	chr2	+	167328952	167341664	167328958	167340193	8	167328952,167332546,167336375,167336711,167336804,167338016,167338041,167340165,	167329101,167332697,167336482,167336802,167336826,167338039,167338124,167341664,
Rnu6	ENSMUST00000082510	chr2	-	135851886	135851987	135851987	135851987	1	135851886,	135851987,
Rnu6	ENSMUST00000083835	chr2	-	140266276	140266383	140266383	140266383	1	140266276,	140266383,
Rnu6	ENSMUST00000083413	chr2	+	141466225	141466332	141466332	141466332	1	141466225,	141466332,
Rnu6	ENSMUST00000122468	chr2	+	157551735	157551834	157551834	157551834	1	157551735,	157551834,
Rnu6	ENSMUST00000083857	chr2	-	147700507	147700614	147700614	147700614	1	147700507,	147700614,
Rnu6	ENSMUST00000083863	chr2	+	164427435	164427542	164427542	164427542	1	164427435,	164427542,
Rny1	ENSMUST00000122695	chr2	+	158313337	158313423	158313423	158313423	1	158313337,	158313423,
Rny3	ENSMUST00000122695	chr2	+	158313337	158313423	158313423	158313423	1	158313337,	158313423,
Romo1	ENSMUST00000088610	chr2	+	155969774	155971533	155970194	155971446	3	155969774,155970194,155971337,	155970016,155970325,155971533,
Romo1	ENSMUST00000109597	chr2	+	155969968	155971530	155970194	155971446	2	155969968,155971337,	155970325,155971530,
Romo1	ENSMUST00000109598	chr2	+	155969972	155971519	155970194	155971446	3	155969972,155970194,155971337,	155970021,155970325,155971519,
Romo1	ENSMUST00000119950	chr2	+	155969975	155971530	155970194	155971446	3	155969975,155970180,155971337,	155970016,155970325,155971530,
Rpl21-ps9	ENSMUST00000119897	chr2	+	156212476	156212958	156212958	156212958	1	156212476,	156212958,
Rpl26-ps4	ENSMUST00000077729	chr2	+	142396243	142396702	142396702	142396702	1	142396243,	142396702,
Rpl29	ENSMUST00000119175	chr2	-	161308298	161308774	161308774	161308774	1	161308298,	161308774,
Rpl29-ps5	ENSMUST00000119175	chr2	-	161308298	161308774	161308774	161308774	1	161308298,	161308774,
Rpn2	ENSMUST00000142463	chr2	+	157104752	157115297	157115297	157115297	3	157104752,157109319,157115263,	157104948,157109513,157115297,
Rpn2	ENSMUST00000116380	chr2	+	157104794	157152055	157105058	157151459	17	157104794,157109319,157115263,157116272,157119888,157120989,157123117,157125276,157128141,157135936,157138212,157140513,157141858,157143682,157145856,157147478,157151446,	157105071,157109513,157115359,157116448,157119964,157121124,157123294,157125395,157128247,157136028,157138327,157140708,157141945,157143778,157145932,157147608,157152055,
Rpn2	ENSMUST00000029171	chr2	+	157104881	157152055	157105058	157151459	17	157104881,157109319,157116272,157119888,157120989,157123117,157125276,157128141,157135936,157138212,157140513,157141858,157143682,157145856,157147478,157148958,157151446,	157105071,157109513,157116448,157119964,157121124,157123294,157125395,157128247,157136028,157138327,157140708,157141945,157143778,157145932,157147608,157149006,157152055,
Rpn2	ENSMUST00000127252	chr2	+	157105161	157151792	157151792	157151792	17	157105161,157109319,157115263,157116272,157119888,157120989,157123117,157125276,157128141,157135936,157138212,157140513,157141858,157143682,157145856,157147478,157151446,	157105259,157109513,157115359,157116448,157119964,157121124,157123294,157125395,157128247,157136028,157138327,157140708,157141945,157143778,157145932,157147608,157151792,
Rpn2	ENSMUST00000150349	chr2	+	157105304	157116447	157116447	157116447	4	157105304,157109319,157115263,157116272,	157105509,157109513,157115359,157116447,
Rpn2	ENSMUST00000156007	chr2	+	157107678	157116328	157116328	157116328	4	157107678,157109319,157115263,157116272,	157107897,157109513,157115359,157116328,
Rpn2	ENSMUST00000126248	chr2	+	157109318	157151471	157151471	157151471	17	157109318,157115263,157116272,157119888,157120989,157123117,157125276,157128141,157135936,157138212,157140513,157141858,157143682,157145856,157147478,157148958,157151446,	157109513,157115359,157116448,157119964,157121124,157123294,157125395,157128247,157136028,157138327,157140708,157141945,157143778,157145932,157147608,157149006,157151471,
Rpn2	ENSMUST00000125311	chr2	+	157120577	157121089	157121089	157121089	2	157120577,157120989,	157120616,157121089,
Rpn2	ENSMUST00000123639	chr2	+	157140286	157141944	157141944	157141944	3	157140286,157140513,157141858,	157140371,157140708,157141944,
Rpn2	ENSMUST00000141934	chr2	+	157141912	157148207	157148207	157148207	4	157141912,157143682,157145856,157147478,	157141945,157143778,157145932,157148207,
Rpn2	ENSMUST00000149924	chr2	+	157145518	157147896	157147896	157147896	2	157145518,157147478,	157145932,157147896,
Rprd1b	ENSMUST00000103123	chr2	+	157854232	157903943	157854630	157900815	7	157854232,157861731,157869141,157873654,157875822,157884387,157900665,	157854781,157861861,157869275,157873764,157875949,157884563,157903943,
Rprd1b	ENSMUST00000109519	chr2	+	157854243	157874446	157874446	157874446	4	157854243,157861731,157869141,157873651,	157854781,157861861,157869275,157874446,
Rprd1b	ENSMUST00000099135	chr2	+	157854260	157896350	157854630	157896350	7	157854260,157861731,157869141,157873651,157875822,157884387,157896296,	157854781,157861861,157869275,157873764,157875949,157884563,157896350,
Rprd1b	ENSMUST00000156552	chr2	+	157854427	157903943	157903943	157903943	6	157854427,157869141,157873654,157875822,157884387,157900665,	157854781,157869275,157873764,157875949,157884563,157903943,
Rprd1b	ENSMUST00000109518	chr2	+	157854436	157903943	157854630	157896350	8	157854436,157861731,157869141,157873651,157875822,157884387,157896296,157900665,	157854781,157861861,157869275,157873764,157875949,157884563,157896392,157903943,
Rprd1b	ENSMUST00000029180	chr2	+	157854456	157903943	157854630	157900815	7	157854456,157861731,157869141,157873651,157875822,157884387,157900665,	157854781,157861861,157869275,157873764,157875949,157884563,157903943,
Rprd1b	ENSMUST00000152452	chr2	+	157854534	157958033	157854630	157956894	6	157854534,157861731,157869141,157873651,157875822,157956874,	157854781,157861861,157869275,157873764,157875949,157958033,
Rprd1b	ENSMUST00000128206	chr2	+	157869158	157900803	157869158	157896350	6	157869158,157873654,157875822,157884387,157896296,157900665,	157869275,157873764,157875949,157884563,157896392,157900803,
Rprd1b	ENSMUST00000135603	chr2	+	157873694	157896246	157873694	157896246	4	157873694,157875822,157884387,157896191,	157873764,157875949,157884563,157896246,
Rps19	ENSMUST00000048156	chr2	-	139898732	139899222	139899222	139899222	1	139898732,	139899222,
Rps19-ps1	ENSMUST00000048156	chr2	-	139898732	139899222	139899222	139899222	1	139898732,	139899222,
Rps19-ps10	ENSMUST00000048156	chr2	-	139898732	139899222	139899222	139899222	1	139898732,	139899222,
Rps19-ps2	ENSMUST00000048156	chr2	-	139898732	139899222	139899222	139899222	1	139898732,	139899222,
Rps19-ps3	ENSMUST00000048156	chr2	-	139898732	139899222	139899222	139899222	1	139898732,	139899222,
Rps19-ps4	ENSMUST00000048156	chr2	-	139898732	139899222	139899222	139899222	1	139898732,	139899222,
Rps19-ps7	ENSMUST00000048156	chr2	-	139898732	139899222	139899222	139899222	1	139898732,	139899222,
Rps19-ps8	ENSMUST00000048156	chr2	-	139898732	139899222	139899222	139899222	1	139898732,	139899222,
Rps27a	ENSMUST00000121742	chr2	-	145335929	145336393	145336393	145336393	1	145335929,	145336393,
Rps27a-ps2	ENSMUST00000121742	chr2	-	145335929	145336393	145336393	145336393	1	145335929,	145336393,
Rrbp1	ENSMUST00000154649	chr2	-	143773130	143778017	143778017	143778017	6	143773130,143774071,143775005,143775407,143776163,143777927,	143773665,143774215,143775104,143775491,143776259,143778017,
Rrbp1	ENSMUST00000016072	chr2	-	143773130	143836999	143773626	143815981	24	143773130,143774071,143775005,143775407,143776163,143777927,143778969,143779677,143779851,143780470,143780692,143780849,143782503,143783290,143788839,143788981,143790497,143793175,143794252,143795145,143799204,143800196,143813883,143836734,	143773665,143774215,143775104,143775491,143776259,143778011,143779065,143779749,143779944,143780560,143780773,143780942,143782596,143783381,143788874,143789151,143790636,143793329,143794371,143795298,143799327,143800345,143816002,143836999,
Rrbp1	ENSMUST00000135367	chr2	-	143773863	143775472	143775472	143775472	3	143773863,143775005,143775407,	143774215,143775104,143775472,
Rrbp1	ENSMUST00000140511	chr2	-	143776227	143780918	143780918	143780918	7	143776227,143777927,143778969,143779677,143779851,143780470,143780692,	143776259,143778011,143779065,143779749,143779944,143780560,143780918,
Rrbp1	ENSMUST00000155539	chr2	-	143782118	143783381	143783381	143783381	2	143782118,143783290,	143782596,143783381,
Rrbp1	ENSMUST00000132434	chr2	-	143786441	143793329	143793329	143793329	4	143786441,143788981,143790497,143793175,	143788874,143789151,143790636,143793329,
Rrbp1	ENSMUST00000136068	chr2	-	143790574	143808901	143808901	143808901	8	143790574,143793175,143794252,143795145,143799204,143800196,143807201,143808870,	143790636,143793329,143794371,143795298,143799327,143800345,143807389,143808901,
Rrbp1	ENSMUST00000037875	chr2	-	143811588	143836999	143811897	143815981	3	143811588,143813883,143836734,	143811905,143816002,143836999,
Rspo4	ENSMUST00000042217	chr2	+	151668662	151700404	151668809	151698867	5	151668662,151693491,151694306,151695504,151698775,	151668888,151693680,151694447,151695690,151700404,
Sall4	ENSMUST00000075044	chr2	-	168573831	168592529	168575528	168592529	3	168573831,168577953,168592411,	168575960,168578240,168592529,
Sall4	ENSMUST00000103074	chr2	-	168573831	168592701	168575528	168592529	4	168573831,168577953,168581265,168592411,	168575960,168578240,168582300,168592701,
Sall4	ENSMUST00000029061	chr2	-	168573831	168592701	168575528	168592529	4	168573831,168577953,168579933,168592411,	168575960,168578240,168582300,168592701,
Sall4	ENSMUST00000150588	chr2	-	168580414	168581443	168580414	168581443	2	168580414,168581265,	168580629,168581443,
Sall4	ENSMUST00000137536	chr2	-	168581680	168590746	168581680	168590618	2	168581680,168590593,	168582300,168590746,
Sall4	ENSMUST00000125138	chr2	-	168582113	168593443	168593443	168593443	2	168582113,168593207,	168582300,168593443,
Sall4	ENSMUST00000130640	chr2	-	168582252	168592617	168592617	168592617	3	168582252,168587048,168592411,	168582300,168587122,168592617,
Samhd1	ENSMUST00000109550	chr2	-	156923264	156960958	156925134	156960825	16	156923264,156927456,156930567,156931966,156933164,156935152,156936283,156938535,156939957,156942087,156946217,156947566,156949024,156952507,156955585,156960614,	156925239,156927594,156930672,156932059,156933301,156935268,156936375,156938677,156940058,156942243,156946288,156947682,156949185,156952580,156955652,156960958,
Samhd1	ENSMUST00000057725	chr2	-	156923268	156961001	156925134	156960918	16	156923268,156927456,156930567,156931966,156933164,156935152,156936283,156938535,156939957,156942087,156946217,156947566,156949024,156952507,156955585,156960614,	156925239,156927594,156930672,156932059,156933301,156935268,156936375,156938677,156940058,156942243,156946288,156947682,156949185,156952580,156955652,156961001,
Samhd1	ENSMUST00000139263	chr2	-	156925136	156960856	156927095	156960856	17	156925136,156927056,156927456,156930567,156931966,156933164,156935152,156936283,156938535,156939957,156942087,156946217,156947566,156949024,156952507,156955585,156960614,	156925239,156927179,156927594,156930672,156932059,156933301,156935268,156936375,156938677,156940058,156942243,156946288,156947682,156949185,156952580,156955652,156960856,
Samhd1	ENSMUST00000123932	chr2	-	156925136	156960829	156947668	156960825	15	156925136,156927456,156930567,156931966,156933164,156935152,156936283,156938535,156939957,156942087,156946217,156947566,156949024,156955585,156960614,	156927179,156927594,156930672,156932059,156933301,156935268,156936375,156938677,156940058,156942243,156946288,156947682,156949185,156955652,156960829,
Samhd1	ENSMUST00000088523	chr2	-	156927095	156960958	156927095	156960918	16	156927095,156927456,156930567,156931966,156933164,156935152,156936283,156938535,156939957,156942087,156946217,156947566,156949024,156952507,156955585,156960614,	156927179,156927594,156930672,156932059,156933301,156935268,156936375,156938677,156940058,156942243,156946288,156947682,156949185,156952580,156955652,156960958,
Samhd1	ENSMUST00000109549	chr2	-	156929080	156960942	156930552	156960918	14	156929080,156931966,156933164,156935152,156936283,156938535,156939957,156942087,156946217,156947566,156949024,156952507,156955585,156960614,	156930672,156932059,156933301,156935268,156936375,156938677,156940058,156942243,156946288,156947682,156949185,156952580,156955652,156960942,
Samhd1	ENSMUST00000139149	chr2	-	156933247	156935776	156935776	156935776	2	156933247,156935152,	156933301,156935776,
Samhd1	ENSMUST00000142508	chr2	-	156934859	156936347	156936347	156936347	2	156934859,156936283,	156935268,156936347,
Samhd1	ENSMUST00000149313	chr2	-	156945299	156960673	156960673	156960673	7	156945299,156946217,156947566,156949024,156952507,156955585,156960614,	156946127,156946288,156947682,156949185,156952580,156955652,156960673,
Samhd1	ENSMUST00000152866	chr2	-	156947582	156955793	156955793	156955793	4	156947582,156949024,156952507,156955585,	156947682,156949185,156952580,156955793,
Scand1	ENSMUST00000079125	chr2	-	156137582	156138440	156137655	156138084	2	156137582,156138237,	156138138,156138440,
Scrt2	ENSMUST00000064061	chr2	+	151907264	151921538	151907785	151919600	2	151907264,151918797,	151907918,151921538,
Sdc4	ENSMUST00000017153	chr2	-	164249746	164268686	164251585	164268664	5	164249746,164254392,164255179,164256686,164268589,	164251737,164254588,164255226,164256813,164268686,
Sdc4	ENSMUST00000142909	chr2	-	164251399	164269387	164269387	164269387	5	164251399,164254392,164255179,164256686,164269298,	164251737,164254588,164255226,164256813,164269387,
Sdcbp2	ENSMUST00000028950	chr2	+	151398357	151415741	151408447	151415323	9	151398357,151408428,151409669,151410544,151412062,151412802,151413057,151414940,151415268,	151398440,151408501,151409739,151410645,151412221,151412978,151413229,151415032,151415741,
Sec23b	ENSMUST00000143573	chr2	+	144381964	144393763	144384956	144393763	7	144381964,144384942,144387867,144390301,144392498,144392836,144393618,	144382060,144385177,144387925,144390388,144392735,144392922,144393763,
Sec23b	ENSMUST00000028916	chr2	+	144381991	144416485	144384956	144416111	20	144381991,144384942,144387867,144390301,144392498,144392836,144393618,144394351,144394835,144398214,144400402,144404067,144405032,144407679,144409426,144411333,144412109,144412601,144413237,144416021,	144382078,144385177,144387925,144390388,144392735,144392922,144393763,144394510,144394951,144398338,144400483,144404157,144405139,144407833,144409504,144411495,144412196,144412757,144413303,144416485,
Sec23b	ENSMUST00000099288	chr2	+	144382016	144416472	144384956	144416170	8	144382016,144384942,144387867,144390301,144392498,144392836,144393618,144416109,	144382060,144385177,144387925,144390388,144392735,144392922,144393756,144416472,
Sec23b	ENSMUST00000155258	chr2	+	144382016	144385132	144384956	144385132	3	144382016,144383543,144384942,	144382078,144383644,144385132,
Sec23b	ENSMUST00000143921	chr2	+	144382047	144385241	144385241	144385241	2	144382047,144384942,	144382383,144385241,
Sec23b	ENSMUST00000155876	chr2	+	144382054	144392546	144384956	144392546	5	144382054,144384942,144387867,144390301,144392498,	144382149,144385177,144387925,144390388,144392546,
Sec23b	ENSMUST00000149697	chr2	+	144382069	144390388	144384956	144390388	4	144382069,144384942,144387867,144390301,	144382383,144385177,144387925,144390388,
Sec23b	ENSMUST00000128210	chr2	+	144390634	144416485	144416485	144416485	17	144390634,144392498,144392836,144393618,144394351,144394835,144398214,144400402,144404067,144405032,144407679,144409426,144411333,144412109,144412601,144413237,144416021,	144390739,144392735,144392922,144393763,144394510,144394951,144398338,144400483,144404157,144405139,144407833,144409504,144411495,144412196,144412757,144413303,144416485,
Sec23b	ENSMUST00000146487	chr2	+	144402858	144406851	144406851	144406851	2	144402858,144405032,	144404157,144406851,
Sel1l2	ENSMUST00000122367	chr2	-	140055590	140215440	140055667	140215368	20	140055590,140056502,140066634,140069649,140069835,140071081,140073672,140074289,140081015,140082707,140088402,140089104,140091433,140091601,140092095,140101136,140110939,140130344,140165837,140215310,	140055787,140056631,140066807,140069724,140070001,140071230,140073760,140074352,140081093,140082776,140088459,140089259,140091515,140091661,140092149,140101299,140111042,140130513,140165893,140215440,
Sel1l2	ENSMUST00000134475	chr2	-	140119583	140122564	140122564	140122564	3	140119583,140121729,140122421,	140119810,140121880,140122564,
Sel1l2	ENSMUST00000120133	chr2	-	140119588	140215442	140119808	140215368	4	140119588,140130344,140165837,140215310,	140119810,140130513,140165893,140215442,
Serinc3	ENSMUST00000017851	chr2	-	163449007	163470867	163451176	163470772	10	163449007,163451988,163453607,163454862,163456661,163457841,163460170,163462546,163464901,163470733,	163451315,163452213,163453788,163454953,163456831,163457979,163460250,163462740,163465063,163470867,
Serinc3	ENSMUST00000099107	chr2	-	163451153	163470848	163451153	163470772	11	163451153,163451275,163451988,163453607,163454862,163456661,163457841,163460170,163462546,163464901,163470733,	163451273,163451315,163452213,163453788,163454953,163456831,163457979,163460250,163462740,163465063,163470848,
Serinc3	ENSMUST00000129854	chr2	-	163462566	163470861	163470861	163470861	4	163462566,163464901,163468877,163470733,	163462740,163465063,163469034,163470861,
Sgk2	ENSMUST00000018012	chr2	+	162813065	162839863	162818700	162838810	14	162813065,162817150,162818676,162819625,162820200,162820405,162821422,162823569,162823965,162824917,162829007,162829882,162832529,162838645,	162813331,162817396,162818736,162819675,162820258,162820489,162821554,162823682,162824002,162825004,162829103,162830038,162832619,162839863,
Sgk2	ENSMUST00000109433	chr2	+	162813216	162839862	162818700	162838810	13	162813216,162817150,162818676,162819625,162820200,162820405,162821422,162823569,162823965,162829007,162829882,162832529,162838645,	162813331,162817396,162818736,162819675,162820258,162820489,162821554,162823682,162824002,162829103,162830038,162832619,162839862,
Sgk2	ENSMUST00000117123	chr2	+	162813237	162839862	162818700	162838810	13	162813237,162817150,162818676,162819625,162820200,162820405,162821422,162823569,162823965,162829007,162829882,162832529,162838645,	162813932,162817396,162818736,162819675,162820258,162820489,162821554,162823682,162824002,162829103,162830038,162832619,162839862,
Sgk2	ENSMUST00000139053	chr2	+	162823847	162832569	162832569	162832569	4	162823847,162829007,162829882,162832529,	162824002,162829103,162830038,162832569,
Sla2	ENSMUST00000029164	chr2	-	156698192	156712814	156700155	156709412	8	156698192,156700612,156701557,156704439,156705177,156705581,156709324,156712615,	156700273,156700745,156701707,156704543,156705264,156705681,156709443,156712814,
Sla2	ENSMUST00000109561	chr2	-	156698657	156712928	156700155	156709412	8	156698657,156700612,156701557,156704439,156705177,156705581,156709324,156712615,	156700273,156700745,156701707,156704543,156705264,156705681,156709455,156712928,
Slc12a5	ENSMUST00000124372	chr2	+	164786315	164800040	164798982	164800040	4	164786315,164798975,164799186,164799947,	164786503,164799061,164799281,164800040,
Slc12a5	ENSMUST00000017884	chr2	+	164793482	164825227	164793902	164822971	26	164793482,164799186,164799947,164800406,164801383,164801932,164804778,164805654,164808311,164808705,164809003,164812104,164812610,164813033,164814029,164814501,164815743,164817810,164819139,164819479,164820429,164821606,164821821,164822363,164822609,164822879,	164793954,164799281,164800079,164800553,164801438,164802063,164805020,164805866,164808482,164808804,164809061,164812279,164812729,164813132,164814149,164814606,164815912,164818006,164819309,164819611,164820537,164821729,164822018,164822378,164822743,164825227,
Slc12a5	ENSMUST00000099092	chr2	+	164793487	164825228	164819276	164822971	25	164793487,164799186,164799947,164800406,164801383,164801932,164804778,164805654,164808311,164808705,164809003,164812104,164812610,164813033,164814029,164814501,164815743,164817810,164819139,164819479,164820429,164821606,164821821,164822609,164822879,	164793954,164799281,164800079,164800553,164801438,164802063,164805020,164805866,164808482,164808804,164809061,164812279,164812729,164813132,164814149,164814606,164815912,164818006,164819309,164819611,164820537,164821729,164822018,164822743,164825228,
Slc12a5	ENSMUST00000109311	chr2	+	164793740	164825227	164793902	164824539	8	164793740,164799186,164799947,164800406,164801383,164801932,164804778,164824392,	164793954,164799281,164800079,164800553,164801438,164802063,164804943,164825227,
Slc12a5	ENSMUST00000135918	chr2	+	164807936	164812145	164812145	164812145	4	164807936,164808705,164809003,164812104,	164808482,164808804,164809061,164812145,
Slc12a5	ENSMUST00000137302	chr2	+	164822090	164825227	164825227	164825227	2	164822090,164822879,	164822743,164825227,
Slc13a3	ENSMUST00000029208	chr2	-	165230527	165298730	165232179	165298661	13	165230527,165234321,165237369,165245485,165250029,165251449,165252537,165255707,165259536,165262781,165270991,165274021,165298550,	165232356,165234459,165237531,165245598,165250127,165251554,165252633,165255833,165259716,165262848,165271155,165274287,165298730,
Slc13a3	ENSMUST00000109279	chr2	-	165230794	165298730	165232179	165298661	12	165230794,165234321,165237369,165245485,165250029,165251449,165252537,165259536,165262781,165270991,165274021,165298550,	165232356,165234459,165237531,165245598,165250127,165251554,165252633,165259716,165262848,165271155,165274287,165298730,
Slc13a3	ENSMUST00000145513	chr2	-	165232204	165234566	165234566	165234566	2	165232204,165234321,	165232356,165234566,
Slc13a3	ENSMUST00000143136	chr2	-	165237383	165245793	165245793	165245793	2	165237383,165245485,	165237531,165245793,
Slc13a3	ENSMUST00000147107	chr2	-	165269602	165298699	165298699	165298699	3	165269602,165274021,165298550,	165271155,165274287,165298699,
Slc24a3	ENSMUST00000110007	chr2	+	144993489	145467902	144993794	145466097	17	144993489,145070696,145274241,145338489,145344137,145344579,145406707,145416893,145424076,145428207,145430157,145432332,145439258,145442334,145443569,145461108,145465950,	144993933,145070825,145274318,145338564,145344222,145344683,145406782,145416919,145424130,145428341,145430318,145432603,145439425,145442449,145443682,145461174,145467902,
Slc24a3	ENSMUST00000153249	chr2	+	144993654	145344683	145344683	145344683	5	144993654,145274241,145338489,145344137,145344579,	144993933,145274318,145338564,145344222,145344683,
Slc24a3	ENSMUST00000137908	chr2	+	145068346	145467902	145467902	145467902	17	145068346,145070696,145274241,145338489,145344137,145344579,145406707,145416893,145424076,145428207,145430157,145432332,145439258,145442334,145443569,145461108,145465950,	145068391,145070825,145274318,145338564,145344222,145344683,145406782,145416919,145424130,145428341,145430318,145432603,145439425,145442449,145443682,145461174,145467902,
Slc24a3	ENSMUST00000081121	chr2	+	145070707	145467673	145070707	145466097	16	145070707,145274241,145338489,145344137,145344579,145406707,145416893,145424076,145428207,145430157,145432332,145439258,145442334,145443569,145461108,145465950,	145070825,145274318,145338564,145344222,145344683,145406782,145416919,145424130,145428341,145430318,145432603,145439425,145442449,145443682,145461174,145467673,
Slc24a3	ENSMUST00000131123	chr2	+	145432553	145439896	145439896	145439896	2	145432553,145439258,	145432603,145439896,
Slc2a10	ENSMUST00000029196	chr2	+	165329286	165345417	165329544	165343742	5	165329286,165339925,165341732,165343116,165343666,	165329548,165341197,165341855,165343252,165345417,
Slc2a10	ENSMUST00000148463	chr2	+	165334280	165340277	165340277	165340277	2	165334280,165339925,	165334306,165340277,
Slc32a1	ENSMUST00000109483	chr2	+	158436493	158441115	158436977	158441115	3	158436493,158439552,158441085,	158437367,158440698,158441115,
Slc32a1	ENSMUST00000045738	chr2	+	158436502	158441484	158436977	158440740	2	158436502,158439552,	158437367,158441484,
Slc35c2	ENSMUST00000125550	chr2	-	165102053	165103341	165103341	165103341	2	165102053,165102951,	165102773,165103341,
Slc35c2	ENSMUST00000109298	chr2	-	165102053	165113255	165102645	165108868	10	165102053,165102951,165103740,165106116,165106285,165106807,165107580,165108282,165108748,165113183,	165102773,165103081,165103916,165106200,165106454,165106880,165107644,165108433,165109100,165113255,
Slc35c2	ENSMUST00000109299	chr2	-	165102053	165113255	165102645	165108868	10	165102053,165102951,165103740,165106116,165106285,165106807,165107580,165108282,165108748,165113183,	165102773,165103081,165103916,165106200,165106454,165106880,165107644,165108433,165109035,165113255,
Slc35c2	ENSMUST00000109300	chr2	-	165102053	165113369	165102645	165108868	10	165102053,165102951,165103740,165106116,165106285,165106807,165107580,165108282,165108748,165113283,	165102773,165103081,165103916,165106200,165106454,165106880,165107644,165108433,165109103,165113369,
Slc35c2	ENSMUST00000017808	chr2	-	165102053	165113327	165102645	165108868	11	165102053,165102951,165103740,165106116,165106285,165106807,165107580,165108282,165108748,165109027,165113283,	165102773,165103081,165103916,165106200,165106454,165106880,165107644,165108433,165108907,165109100,165113327,
Slc35c2	ENSMUST00000132270	chr2	-	165102053	165113324	165107625	165108868	10	165102053,165102951,165103740,165106116,165106285,165106807,165107580,165108282,165108748,165113283,	165102773,165103081,165103916,165106200,165106454,165106880,165107644,165108362,165109103,165113324,
Slc35c2	ENSMUST00000154608	chr2	-	165102951	165107723	165107723	165107723	6	165102951,165103740,165106116,165106285,165106807,165107580,	165103081,165103916,165106200,165106454,165106880,165107723,
Slc35c2	ENSMUST00000129336	chr2	-	165103853	165108868	165103853	165108868	6	165103853,165106116,165106285,165107580,165108282,165108748,	165103916,165106200,165106391,165107644,165108433,165108868,
Slc35c2	ENSMUST00000145301	chr2	-	165103889	165109100	165107625	165108868	7	165103889,165106116,165106285,165106807,165107580,165108282,165108748,	165103916,165106200,165106391,165106880,165107644,165108362,165109100,
Slc35c2	ENSMUST00000155289	chr2	-	165106116	165109100	165106116	165108868	6	165106116,165106285,165106807,165107580,165108282,165108748,	165106200,165106391,165106880,165107644,165108433,165109100,
Slc35c2	ENSMUST00000156134	chr2	-	165106285	165113335	165106285	165108868	6	165106285,165106807,165107580,165108282,165108748,165113283,	165106454,165106880,165107644,165108433,165109035,165113335,
Slc35c2	ENSMUST00000133961	chr2	-	165106285	165113336	165106285	165108868	6	165106285,165106807,165107580,165108282,165108748,165113283,	165106454,165106880,165107644,165108433,165109100,165113336,
Slc35c2	ENSMUST00000129210	chr2	-	165106373	165112052	165106373	165108868	6	165106373,165106807,165107580,165108282,165108748,165111980,	165106454,165106880,165107644,165108433,165109035,165112052,
Slc35c2	ENSMUST00000131409	chr2	-	165106378	165113327	165106378	165108868	5	165106378,165107580,165108282,165108748,165113283,	165106454,165107644,165108433,165109103,165113327,
Slc35c2	ENSMUST00000147247	chr2	-	165107048	165113338	165113338	165113338	2	165107048,165113283,	165109035,165113338,
Slc35c2	ENSMUST00000130393	chr2	-	165108378	165113272	165108378	165108868	4	165108378,165108748,165109027,165113183,	165108433,165108907,165109100,165113272,
Slc9a8	ENSMUST00000047815	chr2	+	167247211	167302500	167247251	167299635	17	167247211,167249618,167260281,167266628,167268948,167271005,167272001,167276706,167282826,167285148,167290840,167293184,167294463,167296881,167298933,167299527,167299790,	167247265,167249797,167260362,167266687,167269032,167271107,167272036,167276850,167282965,167285254,167290957,167293267,167294575,167297102,167299080,167299675,167302500,
Slc9a8	ENSMUST00000109217	chr2	+	167247220	167302498	167276774	167299635	15	167247220,167249618,167260281,167266628,167268948,167271005,167272001,167276706,167290840,167293184,167294463,167296881,167298933,167299527,167299790,	167247265,167249797,167260362,167266687,167269032,167271107,167272036,167276850,167290957,167293267,167294575,167297102,167299080,167299675,167302498,
Slc9a8	ENSMUST00000073873	chr2	+	167247220	167302498	167247251	167299635	16	167247220,167249618,167266628,167268948,167271005,167272001,167276706,167282826,167285148,167290840,167293184,167294463,167296881,167298933,167299527,167299790,	167247265,167249797,167266687,167269032,167271107,167272036,167276850,167282965,167285254,167290957,167293267,167294575,167297102,167299080,167299675,167302498,
Slc9a8	ENSMUST00000109218	chr2	+	167247220	167300136	167247251	167299635	16	167247220,167249618,167266628,167268948,167271005,167272001,167276706,167282826,167285160,167290840,167293184,167294463,167296881,167298933,167299527,167299790,	167247265,167249797,167266687,167269032,167271107,167272036,167276850,167282965,167285254,167290957,167293267,167294575,167297102,167299080,167299675,167300136,
Slc9a8	ENSMUST00000150326	chr2	+	167247222	167251634	167251634	167251634	2	167247222,167249618,	167247265,167251634,
Slc9a8	ENSMUST00000135353	chr2	+	167247229	167272450	167272450	167272450	6	167247229,167249618,167260281,167266628,167268948,167271005,	167247265,167249797,167260362,167266687,167269032,167272450,
Slc9a8	ENSMUST00000131956	chr2	+	167247231	167302499	167302499	167302499	17	167247231,167249618,167260281,167266628,167268948,167271005,167272001,167276706,167282826,167285148,167290840,167293184,167294463,167296881,167298933,167299527,167299790,	167247265,167250149,167260362,167266687,167269032,167271107,167272036,167276850,167282965,167285254,167290957,167293267,167294575,167297102,167299080,167299675,167302499,
Slc9a8	ENSMUST00000124139	chr2	+	167247236	167261549	167261549	167261549	3	167247236,167249618,167260281,	167247265,167249797,167261549,
Slc9a8	ENSMUST00000141400	chr2	+	167247237	167293199	167293199	167293199	9	167247237,167249618,167260281,167266628,167268948,167271005,167276706,167290840,167293184,	167247265,167249797,167260362,167266687,167269032,167271107,167276850,167290957,167293199,
Slc9a8	ENSMUST00000139673	chr2	+	167247241	167302499	167302499	167302499	14	167247241,167249618,167260281,167266628,167268948,167276706,167282826,167285148,167290840,167293184,167296881,167298933,167299527,167299790,	167247265,167249797,167260362,167266687,167269032,167276850,167282965,167285254,167290957,167293267,167297102,167299080,167299675,167302499,
Slc9a8	ENSMUST00000149607	chr2	+	167249618	167293226	167293226	167293226	7	167249618,167266628,167268948,167271005,167276706,167290840,167293184,	167249797,167266687,167269032,167271107,167276850,167290957,167293226,
Slc9a8	ENSMUST00000125855	chr2	+	167276465	167293224	167293224	167293224	5	167276465,167282826,167285148,167290840,167293184,	167276850,167282965,167285254,167290957,167293224,
Slc9a8	ENSMUST00000155585	chr2	+	167276554	167294576	167294576	167294576	7	167276554,167276706,167282826,167285148,167290840,167293184,167294463,	167276585,167276850,167282965,167285254,167290957,167293267,167294576,
Slc9a8	ENSMUST00000148454	chr2	+	167276654	167302499	167302499	167302499	8	167276654,167290840,167293184,167294463,167296881,167298933,167299527,167299790,	167276850,167290957,167293267,167294575,167297102,167299080,167299675,167302499,
Slpi	ENSMUST00000109367	chr2	-	164179805	164182243	164180612	164182008	4	164179805,164180611,164181186,164181923,	164180049,164180761,164181348,164182243,
Snai1	ENSMUST00000052631	chr2	+	167363694	167368314	167363789	167367583	3	167363694,167364170,167367398,	167363871,167364698,167368314,
Snap25	ENSMUST00000028727	chr2	+	136539188	136608164	136581865	136606879	8	136539188,136581803,136584046,136589308,136595792,136599630,136603071,136606810,	136539336,136581937,136584088,136589357,136595910,136599756,136603216,136608164,
Snap25	ENSMUST00000125486	chr2	+	136539189	136588645	136588645	136588645	3	136539189,136581803,136584046,	136539336,136581937,136588645,
Snap25	ENSMUST00000110098	chr2	+	136539213	136607087	136581865	136606879	8	136539213,136581803,136584046,136589308,136595478,136599630,136603071,136606810,	136539336,136581937,136584088,136589357,136595596,136599756,136603216,136607087,
Snhg11	ENSMUST00000109488	chr2	+	158201373	158211881	158201935	158206564	5	158201373,158201816,158202729,158206506,158206674,	158201624,158202062,158202808,158206587,158211881,
Snhg11	ENSMUST00000148965	chr2	+	158201396	158202942	158202942	158202942	3	158201396,158201816,158202729,	158201624,158202062,158202942,
Snhg11	ENSMUST00000059573	chr2	+	158201397	158207331	158201935	158206737	6	158201397,158201816,158202036,158202729,158206506,158206674,	158201624,158202034,158202062,158202808,158206587,158207331,
Snhg11	ENSMUST00000149303	chr2	+	158201433	158207326	158201935	158202557	6	158201433,158201816,158202480,158202729,158206506,158206674,	158201624,158202062,158202560,158202808,158206587,158207326,
Snhg11	ENSMUST00000137320	chr2	+	158201450	158204798	158204798	158204798	2	158201450,158201816,	158201624,158204798,
Snhg11	ENSMUST00000138307	chr2	+	158201460	158206798	158201935	158202557	6	158201460,158201816,158202468,158202729,158206506,158206674,	158201624,158202062,158202560,158202808,158206587,158206798,
Snora70	ENSMUST00000083791	chr2	-	144087324	144087462	144087462	144087462	1	144087324,	144087462,
Snph	ENSMUST00000028951	chr2	-	151416284	151458309	151419155	151426763	6	151416284,151422844,151425992,151426713,151457883,151458191,	151420335,151422994,151426199,151426810,151457990,151458309,
Snph	ENSMUST00000094456	chr2	-	151416284	151458285	151419155	151426763	6	151416284,151422844,151425992,151426713,151457883,151458191,	151420335,151422994,151426100,151426810,151457990,151458285,
Snph	ENSMUST00000109875	chr2	-	151416299	151458303	151419155	151426763	5	151416299,151422844,151425992,151426713,151457883,	151420335,151422994,151426199,151426810,151458303,
Snph	ENSMUST00000109877	chr2	-	151417460	151458329	151419155	151426763	5	151417460,151422844,151426713,151457883,151458191,	151420335,151422994,151426810,151457990,151458329,
Snph	ENSMUST00000137936	chr2	-	151422890	151458207	151422890	151426763	4	151422890,151425992,151426713,151457883,	151422994,151426100,151426810,151458207,
Snph	ENSMUST00000145434	chr2	-	151426551	151458262	151458262	151458262	3	151426551,151457883,151458191,	151426810,151457990,151458262,
Snph	ENSMUST00000146172	chr2	-	151426714	151458276	151458276	151458276	3	151426714,151457883,151458191,	151427367,151457990,151458276,
Snph	ENSMUST00000148755	chr2	-	151426731	151458297	151458297	151458297	5	151426731,151427333,151428116,151457883,151458191,	151426810,151427367,151428144,151457990,151458297,
Snph	ENSMUST00000141692	chr2	-	151426939	151458309	151458309	151458309	4	151426939,151428116,151457883,151458191,	151427367,151428144,151457990,151458309,
Snph	ENSMUST00000143367	chr2	-	151446993	151458303	151458303	151458303	3	151446993,151457883,151458191,	151448741,151457990,151458303,
Snph	ENSMUST00000133378	chr2	-	151457468	151458289	151458289	151458289	2	151457468,151458191,	151457990,151458289,
Snrpb2	ENSMUST00000008477	chr2	+	142888774	142898589	142890302	142897291	7	142888774,142890277,142890911,142893996,142895109,142896623,142897131,	142888834,142890366,142891084,142894137,142895160,142896712,142898589,
Snrpb2	ENSMUST00000139114	chr2	+	142888796	142891470	142891470	142891470	3	142888796,142890277,142890911,	142888834,142890366,142891470,
Snrpb2	ENSMUST00000126763	chr2	+	142888866	142895160	142890302	142895160	5	142888866,142890277,142890911,142893996,142895109,	142889048,142890366,142891084,142894137,142895160,
Snrpb2	ENSMUST00000127760	chr2	+	142890137	142895160	142895160	142895160	4	142890137,142890911,142893996,142895109,	142890366,142891084,142894137,142895160,
Snrpb2	ENSMUST00000134091	chr2	+	142893908	142898589	142898589	142898589	4	142893908,142895109,142896623,142897131,	142894137,142895160,142896712,142898589,
Snta1	ENSMUST00000028991	chr2	-	154202048	154233817	154202551	154233707	8	154202048,154202742,154203743,154206409,154206646,154209515,154229457,154233415,	154202644,154202930,154203952,154206540,154206854,154209720,154229643,154233817,
Snta1	ENSMUST00000109728	chr2	-	154202048	154233835	154202551	154233707	8	154202048,154202742,154203743,154206409,154206646,154209515,154229457,154233415,	154202644,154202930,154203940,154206540,154206854,154209720,154229643,154233835,
Snta1	ENSMUST00000133018	chr2	-	154225064	154233716	154233716	154233716	3	154225064,154229457,154233415,	154226015,154229643,154233716,
Snx21	ENSMUST00000056181	chr2	+	164611490	164619310	164611565	164617887	3	164611490,164612197,164617212,	164611824,164612355,164619310,
Snx21	ENSMUST00000152471	chr2	+	164611516	164613132	164611565	164612394	2	164611516,164612197,	164611824,164613132,
Snx21	ENSMUST00000140519	chr2	+	164612293	164618124	164612293	164617887	2	164612293,164617803,	164612355,164618124,
Snx5	ENSMUST00000028909	chr2	-	144075858	144096308	144076917	144096163	13	144075858,144078180,144079397,144080461,144080638,144081075,144081234,144082835,144083605,144084792,144086460,144087655,144096112,	144076968,144078266,144079557,144080548,144080678,144081151,144081340,144082931,144083729,144084914,144086571,144087760,144096308,
Snx5	ENSMUST00000110030	chr2	-	144075858	144096642	144076917	144096163	14	144075858,144078180,144079397,144080461,144080638,144081075,144081234,144082835,144083605,144084792,144086460,144087655,144096112,144096436,	144076968,144078266,144079557,144080548,144080678,144081151,144081340,144082931,144083729,144084914,144086571,144087760,144096195,144096642,
Snx5	ENSMUST00000138745	chr2	-	144076799	144079441	144079441	144079441	4	144076799,144078180,144078838,144079397,	144076968,144078266,144078908,144079441,
Snx5	ENSMUST00000125285	chr2	-	144076851	144078413	144078413	144078413	2	144076851,144078180,	144076968,144078413,
Snx5	ENSMUST00000156936	chr2	-	144079460	144081139	144081139	144081139	3	144079460,144080461,144081075,	144079557,144080678,144081139,
Snx5	ENSMUST00000124389	chr2	-	144080426	144081118	144081118	144081118	2	144080426,144080638,	144080548,144081118,
Snx5	ENSMUST00000153033	chr2	-	144080529	144086498	144086498	144086498	7	144080529,144080638,144081075,144081234,144082835,144084792,144086460,	144080549,144080678,144081151,144081340,144083729,144084914,144086498,
Snx5	ENSMUST00000155509	chr2	-	144095189	144096520	144096520	144096520	3	144095189,144096112,144096436,	144095328,144096195,144096520,
Sox12	ENSMUST00000063332	chr2	-	152219346	152223782	152222489	152223434	2	152219346,152222341,	152222077,152223782,
Spag4	ENSMUST00000133511	chr2	+	155890910	155895237	155895237	155895237	10	155890910,155891869,155892824,155893047,155893190,155893482,155893672,155894106,155894872,155895055,	155891388,155892602,155892868,155893073,155893299,155893558,155893788,155894274,155894962,155895237,
Spag4	ENSMUST00000125996	chr2	+	155890933	155896353	155896353	155896353	7	155890933,155892824,155893482,155893672,155894106,155894872,155895055,	155892602,155893299,155893558,155893788,155894274,155894962,155896353,
Spag4	ENSMUST00000136765	chr2	+	155890962	155894960	155894960	155894960	9	155890962,155891869,155892302,155892540,155892824,155893047,155893190,155893482,155893672,	155891388,155891974,155892369,155892602,155892868,155893073,155893299,155893558,155894960,
Spag4	ENSMUST00000038860	chr2	+	155890979	155895237	155891097	155895214	12	155890979,155891869,155892302,155892540,155892824,155893047,155893190,155893482,155893672,155894106,155894872,155895055,	155891407,155891974,155892369,155892602,155892868,155893073,155893299,155893558,155893788,155894274,155894962,155895237,
Spag4	ENSMUST00000138178	chr2	+	155891172	155893058	155891172	155891890	5	155891172,155891869,155892540,155892824,155893047,	155891388,155891974,155892602,155892868,155893058,
Spag4	ENSMUST00000131144	chr2	+	155891288	155893264	155891288	155891890	6	155891288,155891869,155892540,155892824,155893047,155893190,	155891388,155891933,155892602,155892868,155893073,155893264,
Spag4	ENSMUST00000137966	chr2	+	155891477	155893786	155891593	155893786	9	155891477,155891869,155892302,155892540,155892824,155893047,155893190,155893482,155893672,	155891621,155891974,155892369,155892602,155892868,155893073,155893299,155893558,155893786,
Spag4	ENSMUST00000149139	chr2	+	155892470	155895114	155895114	155895114	7	155892470,155893047,155893482,155893672,155894106,155894872,155895055,	155892602,155893073,155893558,155893788,155894274,155894962,155895114,
Spata2	ENSMUST00000057627	chr2	-	167306632	167318387	167308849	167310975	3	167306632,167310657,167318258,	167310079,167311093,167318387,
Spata2	ENSMUST00000109211	chr2	-	167306932	167318345	167307013	167310975	4	167306932,167309197,167310657,167318258,	167307058,167310079,167311093,167318345,
Spata2	ENSMUST00000147051	chr2	-	167310019	167311330	167311330	167311330	2	167310019,167310657,	167310079,167311330,
Spata2	ENSMUST00000126389	chr2	-	167310854	167318372	167318372	167318372	3	167310854,167311931,167318258,	167311093,167311992,167318372,
Spata2	ENSMUST00000155875	chr2	-	167310905	167318345	167318345	167318345	3	167310905,167314668,167318258,	167311093,167314868,167318345,
Spata2	ENSMUST00000154770	chr2	-	167311012	167318378	167318378	167318378	4	167311012,167311931,167314668,167318258,	167311093,167311992,167314868,167318378,
Spinlw1	ENSMUST00000103100	chr2	-	164413842	164419094	164414137	164419016	4	164413842,164414813,164417163,164418925,	164414151,164414981,164417295,164419094,
Spint3	ENSMUST00000099097	chr2	-	164395194	164398959	164395320	164398795	2	164395194,164398719,	164395511,164398959,
Spint4	ENSMUST00000017454	chr2	+	164524000	164527953	164524050	164526468	4	164524000,164525645,164526293,164527744,	164524165,164525835,164526480,164527953,
Sptlc3	ENSMUST00000110083	chr2	+	139319648	139462792	139319941	139462550	12	139319648,139363294,139372128,139372895,139392309,139394493,139407249,139415227,139421675,139451538,139456983,139462403,	139320058,139363480,139372283,139373044,139392434,139394587,139407355,139415447,139421802,139451674,139457113,139462792,
Sptlc3	ENSMUST00000047370	chr2	+	139319655	139463410	139319941	139462550	13	139319655,139319837,139363294,139372128,139372895,139392309,139394493,139407249,139415227,139421675,139451538,139456983,139462403,	139319758,139320058,139363480,139372283,139373044,139392434,139394587,139407355,139415447,139421802,139451674,139457113,139463410,
Src	ENSMUST00000109531	chr2	+	157281406	157297574	157282820	157295697	12	157281406,157282816,157284269,157288445,157288714,157290364,157291608,157293166,157294218,157294860,157295125,157295488,	157281503,157283067,157284369,157288544,157288818,157290514,157291764,157293346,157294295,157295014,157295257,157297574,
Src	ENSMUST00000109529	chr2	+	157282820	157296091	157282820	157295697	12	157282820,157284269,157284578,157288445,157288714,157290364,157291608,157293166,157294218,157294860,157295125,157295488,	157283067,157284369,157284596,157288544,157288818,157290514,157291764,157293346,157294295,157295014,157295257,157296091,
Src	ENSMUST00000109533	chr2	+	157244179	157297571	157282820	157295697	14	157244179,157264936,157281326,157282812,157284269,157288445,157288714,157290364,157291608,157293166,157294218,157294860,157295125,157295488,	157244248,157265013,157281503,157283067,157284369,157288544,157288818,157290514,157291764,157293346,157294295,157295014,157295257,157297571,
Src	ENSMUST00000145715	chr2	+	157249851	157281443	157281443	157281443	2	157249851,157281326,	157250150,157281443,
Src	ENSMUST00000029175	chr2	+	157250015	157297598	157282820	157295697	14	157250015,157264936,157281326,157282812,157284269,157288445,157288714,157290364,157291608,157293166,157294218,157294860,157295125,157295488,	157250150,157265013,157281503,157283067,157284369,157288544,157288818,157290514,157291764,157293346,157294295,157295014,157295257,157297598,
Src	ENSMUST00000092576	chr2	+	157250024	157297573	157282820	157295697	15	157250024,157264936,157281326,157282812,157284269,157284578,157288445,157288714,157290364,157291608,157293166,157294218,157294860,157295125,157295488,	157250150,157265013,157281503,157283067,157284369,157284596,157288544,157288818,157290514,157291764,157293346,157294295,157295014,157295257,157297573,
Src	ENSMUST00000129770	chr2	+	157250127	157284336	157284336	157284336	5	157250127,157250563,157281326,157282812,157284269,	157250150,157250671,157281503,157283067,157284336,
Src	ENSMUST00000133900	chr2	+	157250127	157281342	157281342	157281342	4	157250127,157257345,157264936,157281326,	157250150,157257451,157265013,157281342,
Srsf6	ENSMUST00000130411	chr2	+	162757263	162762857	162757406	162760493	6	162757263,162757729,162759161,162759389,162759963,162760147,	162757513,162757878,162759286,162759598,162760047,162762857,
Srsf6	ENSMUST00000017065	chr2	+	162757297	162760762	162760762	162760762	7	162757297,162757729,162758550,162759161,162759389,162759963,162760147,	162757513,162757878,162758818,162759286,162759598,162760047,162760762,
Srsf6	ENSMUST00000126163	chr2	+	162757396	162759245	162759245	162759245	4	162757396,162757729,162758550,162759161,	162757513,162757878,162758715,162759245,
Srxn1	ENSMUST00000128882	chr2	+	151931251	151935058	151935058	151935058	2	151931251,151934724,	151931292,151935058,
Srxn1	ENSMUST00000137751	chr2	+	151931251	151934947	151934947	151934947	2	151931251,151934724,	151931474,151934947,
Srxn1	ENSMUST00000041500	chr2	+	151931259	151937112	151931419	151934928	2	151931259,151934724,	151931683,151937112,
Srxn1	ENSMUST00000099225	chr2	+	151931465	151937089	151931476	151934928	2	151931465,151934724,	151931683,151937089,
Sstr4	ENSMUST00000109962	chr2	+	148221112	148222500	148221206	148222364	1	148221112,	148222500,
Sstr4	ENSMUST00000047292	chr2	+	148221133	148226239	148221206	148222364	2	148221133,148226222,	148223290,148226239,
Stau1	ENSMUST00000109235	chr2	-	166773048	166821778	166774843	166790158	12	166773048,166775243,166775730,166776280,166776770,166777825,166778707,166780399,166785522,166788928,166790078,166821533,	166774859,166775329,166775853,166776600,166776846,166777972,166778851,166780612,166785621,166789094,166790217,166821778,
Stau1	ENSMUST00000109238	chr2	-	166773646	166821765	166774843	166790158	12	166773646,166775243,166775730,166776280,166776770,166777825,166778707,166780399,166785522,166788928,166790078,166821533,	166774859,166775329,166775853,166776600,166776846,166777972,166778851,166780630,166785621,166789094,166790217,166821765,
Stau1	ENSMUST00000049412	chr2	-	166773646	166821603	166775239	166790158	12	166773646,166775199,166775730,166776280,166776770,166777825,166778707,166780399,166785522,166788928,166790078,166821533,	166774859,166775329,166775853,166776600,166776846,166777972,166778851,166780612,166785621,166789094,166790217,166821603,
Stau1	ENSMUST00000142481	chr2	-	166773646	166780884	166780884	166780884	7	166773646,166775243,166775730,166776280,166776770,166778707,166780399,	166774859,166775329,166775853,166776600,166777972,166778851,166780884,
Stau1	ENSMUST00000109236	chr2	-	166773772	166821799	166774843	166790158	12	166773772,166775243,166775730,166776280,166776770,166777825,166778707,166780399,166785522,166788928,166790078,166821533,	166774859,166775329,166775853,166776600,166776846,166777972,166778845,166780612,166785621,166789094,166790217,166821799,
Stau1	ENSMUST00000149454	chr2	-	166774745	166776731	166776731	166776731	4	166774745,166775243,166775730,166776280,	166774859,166775329,166775853,166776731,
Stau1	ENSMUST00000127663	chr2	-	166774791	166790216	166790216	166790216	12	166774791,166775243,166775730,166776280,166776439,166776770,166777825,166778707,166780399,166785522,166788928,166790078,	166774859,166775329,166775853,166776354,166776600,166776846,166777972,166778851,166780630,166785621,166789094,166790216,
Stau1	ENSMUST00000134664	chr2	-	166775193	166776456	166776456	166776456	2	166775193,166775730,	166775329,166776456,
Stau1	ENSMUST00000154506	chr2	-	166777803	166785822	166785822	166785822	4	166777803,166778707,166780399,166785522,	166777972,166778851,166780612,166785822,
Stau1	ENSMUST00000130790	chr2	-	166778406	166788941	166788941	166788941	4	166778406,166780399,166785522,166788928,	166778851,166780630,166785621,166788941,
Stau1	ENSMUST00000130104	chr2	-	166789006	166802271	166802271	166802271	3	166789006,166790078,166802157,	166789094,166790217,166802271,
Stk4	ENSMUST00000134078	chr2	+	163896057	163912327	163896146	163912327	4	163896057,163905248,163909365,163912230,	163896178,163905329,163909494,163912327,
Stk4	ENSMUST00000018353	chr2	+	163899873	163981260	163899948	163977567	11	163899873,163905248,163909365,163912230,163914576,163922474,163924174,163925432,163926145,163943704,163977408,	163899983,163905329,163909494,163912345,163914741,163922642,163924312,163925561,163926332,163943862,163981260,
Stk4	ENSMUST00000153319	chr2	+	163907332	163922593	163922593	163922593	5	163907332,163909365,163912230,163914576,163922474,	163907508,163909494,163912345,163914741,163922593,
Stk4	ENSMUST00000137866	chr2	+	163925455	163944105	163925455	163944015	3	163925455,163926145,163943704,	163925561,163926332,163944105,
Stk4	ENSMUST00000088291	chr2	+	163935936	163981260	163935960	163977567	3	163935936,163943704,163977408,	163936024,163943862,163981260,
Sulf2	ENSMUST00000109249	chr2	-	165898588	165981163	165900287	165958262	21	165898588,165900994,165901271,165903017,165904536,165904959,165905516,165906296,165906786,165906977,165908073,165909355,165909885,165911182,165912485,165914697,165918954,165919977,165942371,165958087,165981002,	165900318,165901048,165901305,165903141,165904679,165905129,165905576,165906391,165906883,165907206,165908284,165909485,165909942,165911311,165912661,165914848,165919124,165920129,165942611,165958354,165981163,
Sulf2	ENSMUST00000088086	chr2	-	165899419	165980785	165900287	165958262	21	165899419,165900994,165901271,165903017,165904536,165904959,165905516,165906296,165906786,165906977,165908073,165909355,165909885,165911182,165912485,165914697,165918954,165919977,165942371,165958087,165980446,	165900318,165901048,165901305,165903141,165904679,165905129,165905576,165906391,165906883,165907206,165908284,165909485,165909942,165911311,165912661,165914848,165919124,165920129,165942611,165958354,165980785,
Sulf2	ENSMUST00000146497	chr2	-	165899649	165981105	165981105	165981105	12	165899649,165900994,165901271,165903017,165904536,165904959,165905516,165906296,165906786,165906977,165958300,165981002,	165900318,165901048,165901305,165903141,165904679,165905129,165905576,165906391,165906883,165907176,165958354,165981105,
Sulf2	ENSMUST00000125503	chr2	-	165900169	165901518	165901518	165901518	3	165900169,165900994,165901271,	165900318,165901048,165901518,
Sulf2	ENSMUST00000143996	chr2	-	165900314	165903619	165903619	165903619	4	165900314,165900994,165901271,165903017,	165900318,165901048,165901305,165903619,
Sulf2	ENSMUST00000139266	chr2	-	165919015	165980306	165980306	165980306	5	165919015,165919977,165942371,165958087,165980177,	165919124,165920129,165942611,165958354,165980306,
Sulf2	ENSMUST00000133395	chr2	-	165958092	165979923	165979923	165979923	2	165958092,165979844,	165958354,165979923,
Sun5	ENSMUST00000028982	chr2	-	153681923	153696820	153681947	153696734	12	153681923,153684158,153684692,153686322,153687164,153691039,153691705,153692637,153693245,153693954,153695150,153696660,	153682091,153684245,153684860,153686438,153687243,153691148,153691740,153692687,153693307,153694021,153695206,153696820,
Sun5	ENSMUST00000124414	chr2	-	153687197	153696820	153696820	153696820	6	153687197,153691039,153691705,153692637,153693245,153696660,	153687243,153691148,153691740,153692687,153693307,153696820,
Sun5	ENSMUST00000129011	chr2	-	153691134	153696820	153696820	153696820	8	153691134,153691705,153692637,153693245,153693954,153694919,153695150,153696660,	153691148,153691740,153692687,153693307,153694021,153694994,153695206,153696820,
Svs2	ENSMUST00000099101	chr2	-	164061664	164064077	164061815	164063979	4	164061664,164062553,164062644,164063906,	164061968,164062640,164063648,164064077,
Svs2	ENSMUST00000044953	chr2	-	164061664	164064202	164062593	164063979	3	164061664,164062553,164063906,	164061968,164063648,164064202,
Svs2	ENSMUST00000109374	chr2	-	164062263	164064000	164062593	164063979	2	164062263,164063906,	164063648,164064000,
Svs3a	ENSMUST00000017147	chr2	+	164115003	164117227	164115024	164116044	3	164115003,164115319,164116895,	164115097,164116084,164117227,
Svs3a	ENSMUST00000109370	chr2	+	164115005	164117236	164115024	164116044	3	164115005,164115322,164116895,	164115097,164116084,164117236,
Svs3b	ENSMUST00000063132	chr2	-	164080098	164082376	164081337	164082357	3	164080098,164081297,164082284,	164080490,164082062,164082376,
Svs4	ENSMUST00000017142	chr2	-	164101687	164104195	164102808	164104021	3	164101687,164102769,164103945,	164101863,164103074,164104195,
Svs5	ENSMUST00000017148	chr2	+	164158475	164160132	164158521	164159334	3	164158475,164159035,164159959,	164158591,164159374,164160132,
Svs5	ENSMUST00000149370	chr2	+	164159185	164160132	164159185	164159334	2	164159185,164159941,	164159374,164160132,
Svs6	ENSMUST00000017144	chr2	+	164142486	164144189	164142503	164143354	4	164142486,164143041,164143177,164144011,	164142579,164143088,164143394,164144189,
Sys1	ENSMUST00000142347	chr2	+	164282463	164286436	164286436	164286436	2	164282463,164286262,	164282529,164286436,
Sys1	ENSMUST00000109352	chr2	+	164282475	164291012	164286867	164290098	6	164282475,164283468,164286262,164286792,164288800,164289857,	164282529,164283597,164286620,164287029,164288868,164291012,
Sys1	ENSMUST00000155250	chr2	+	164282587	164286808	164286808	164286808	4	164282587,164283468,164286262,164286792,	164282622,164283597,164286620,164286808,
Sys1	ENSMUST00000072452	chr2	+	164286470	164291008	164286867	164290098	4	164286470,164286792,164288800,164289857,	164286620,164287029,164288868,164291008,
Sys1	ENSMUST00000054527	chr2	+	164286495	164291012	164286867	164290085	5	164286495,164286792,164286995,164288800,164289857,	164286620,164286993,164287029,164288868,164291012,
Sys1	ENSMUST00000138268	chr2	+	164286499	164299967	164286867	164292648	6	164286499,164286792,164288800,164292647,164297637,164299140,	164286620,164287029,164288868,164292827,164297822,164299967,
Sys1	ENSMUST00000142892	chr2	+	164286552	164305138	164286867	164297638	5	164286552,164286792,164288800,164297637,164305055,	164286620,164287029,164288868,164297822,164305138,
Sys1	ENSMUST00000125086	chr2	+	164286808	164299967	164286867	164290098	5	164286808,164288800,164289857,164297637,164299140,	164287029,164288868,164292827,164297822,164299967,
Tasp1	ENSMUST00000099304	chr2	-	139659215	139892521	139660090	139883167	13	139659215,139683437,139709507,139772892,139777195,139803342,139810864,139821808,139834434,139867829,139873977,139883022,139892489,	139660183,139683511,139709618,139772971,139777315,139803449,139810944,139821893,139834555,139867898,139874045,139883235,139892521,
Tasp1	ENSMUST00000046656	chr2	-	139659215	139892496	139660090	139883167	14	139659215,139683437,139709507,139736268,139772892,139777195,139803342,139810864,139821808,139834434,139867829,139873977,139883022,139892222,	139660183,139683511,139709618,139736379,139772971,139777315,139803449,139810944,139821893,139834555,139867898,139874045,139883235,139892496,
Tasp1	ENSMUST00000110079	chr2	-	139659215	139892541	139660090	139883167	14	139659215,139683437,139709507,139736268,139772892,139777195,139803342,139810864,139821808,139834434,139867829,139873977,139883022,139892489,	139660183,139683511,139709618,139736379,139772971,139777315,139803449,139810944,139821893,139834555,139867898,139874045,139883235,139892541,
Tasp1	ENSMUST00000124949	chr2	-	139802267	139867950	139867950	139867950	5	139802267,139810864,139821808,139834434,139867829,	139803449,139810944,139821893,139834555,139867950,
Tbc1d20	ENSMUST00000028963	chr2	+	152119563	152139732	152119709	152137701	8	152119563,152127887,152130681,152133724,152134065,152136121,152137052,152137445,	152119776,152128073,152130762,152133911,152134167,152136263,152137240,152139732,
Tbc1d20	ENSMUST00000144252	chr2	+	152119586	152133818	152119709	152133818	3	152119586,152130681,152133724,	152119776,152130762,152133818,
Tbc1d20	ENSMUST00000140482	chr2	+	152119607	152139732	152139732	152139732	7	152119607,152127887,152130681,152133724,152136121,152137052,152137445,	152119776,152128073,152130762,152134167,152136263,152137240,152139732,
Tbc1d20	ENSMUST00000147591	chr2	+	152119915	152134164	152127973	152134164	5	152119915,152127887,152130681,152133724,152134065,	152120255,152128073,152130762,152133911,152134164,
Tbc1d20	ENSMUST00000141373	chr2	+	152133934	152136554	152136554	152136554	2	152133934,152136121,	152134167,152136554,
Tcf15	ENSMUST00000089112	chr2	+	151969296	151974833	151969361	151974506	2	151969296,151974431,	151969874,151974833,
Terf2ip	ENSMUST00000098390	chr2	-	144300285	144353033	144300659	144351424	20	144300285,144301808,144304750,144305340,144307370,144307866,144309092,144310347,144314356,144315848,144327162,144328653,144330075,144331894,144335903,144337226,144339131,144348148,144351315,144353015,	144300825,144301883,144304878,144305421,144307471,144307963,144309167,144310451,144314564,144316013,144327255,144328767,144330193,144331980,144336028,144337323,144339246,144348302,144351432,144353033,
Tgif2	ENSMUST00000081335	chr2	+	156665812	156681306	156669925	156679386	3	156665812,156669891,156678864,	156665974,156670117,156681306,
Tgif2	ENSMUST00000073352	chr2	+	156665835	156681306	156669925	156679386	4	156665835,156669891,156678864,156679081,	156665974,156670117,156678964,156681306,
Tgif2	ENSMUST00000109564	chr2	+	156666701	156681306	156669925	156679386	3	156666701,156669891,156678864,	156666826,156670117,156681306,
Tgif2	ENSMUST00000150078	chr2	+	156666757	156673410	156673410	156673410	4	156666757,156669891,156672759,156673340,	156666826,156670117,156672878,156673410,
Tgm2	ENSMUST00000103122	chr2	-	157942137	157972172	157943536	157972036	13	157942137,157944582,157945860,157949856,157952847,157954374,157955058,157957066,157958164,157959986,157964442,157968730,157972026,	157943687,157944719,157946021,157950126,157953090,157954478,157955194,157957244,157958293,157960105,157964685,157968910,157972172,
Tgm2	ENSMUST00000140923	chr2	-	157956115	157972102	157972102	157972102	6	157956115,157958164,157959986,157964442,157968730,157972026,	157957244,157958293,157960105,157964685,157968910,157972102,
Tgm2	ENSMUST00000152690	chr2	-	157960057	157965472	157965472	157965472	3	157960057,157964442,157965411,	157960105,157964685,157965472,
Thbd	ENSMUST00000099270	chr2	-	148230206	148233924	148231948	148233682	1	148230206,	148233924,
Tm9sf4	ENSMUST00000089027	chr2	+	152987038	153036202	152987292	153034492	18	152987038,153004624,153008123,153012998,153013266,153014689,153016566,153016786,153017665,153020012,153021046,153021225,153024085,153026378,153028073,153029517,153030270,153034342,	152987307,153004738,153008223,153013167,153013399,153014813,153016685,153016898,153017736,153020145,153021128,153021301,153024169,153026554,153028137,153029637,153030360,153036202,
Tm9sf4	ENSMUST00000137446	chr2	+	152987038	153030598	153030598	153030598	17	152987038,153004624,153008123,153012998,153013266,153014689,153016566,153016786,153017665,153020012,153021046,153021225,153024085,153026378,153028073,153029517,153030270,	152987307,153004738,153008223,153013167,153013399,153014813,153016685,153016898,153017736,153020145,153021128,153021301,153024169,153026554,153028137,153029637,153030598,
Tm9sf4	ENSMUST00000141220	chr2	+	152987276	153014796	153014796	153014796	6	152987276,153004621,153008123,153012998,153013266,153014689,	152987307,153004738,153008223,153013167,153013399,153014796,
Tm9sf4	ENSMUST00000147978	chr2	+	152987283	153019271	153019271	153019271	9	152987283,153004624,153008123,153012998,153013266,153014689,153016566,153016786,153017665,	152987307,153004738,153008223,153013167,153013399,153014785,153016685,153016898,153019271,
Tm9sf4	ENSMUST00000140988	chr2	+	153016134	153017923	153017923	153017923	3	153016134,153016786,153017665,	153016685,153016898,153017923,
Tm9sf4	ENSMUST00000145010	chr2	+	153016661	153026497	153026497	153026497	9	153016661,153016786,153017665,153020012,153020321,153021046,153021225,153024085,153026378,	153016685,153016898,153017736,153020153,153020406,153021128,153021301,153024169,153026497,
Tm9sf4	ENSMUST00000134922	chr2	+	153020076	153029638	153029638	153029638	7	153020076,153021046,153021225,153024089,153026378,153028073,153029517,	153020145,153021128,153021301,153024169,153026554,153028137,153029638,
Tm9sf4	ENSMUST00000146477	chr2	+	153021265	153024653	153024653	153024653	2	153021265,153024085,	153021301,153024653,
Tm9sf4	ENSMUST00000152807	chr2	+	153025983	153036202	153036202	153036202	5	153025983,153028073,153029517,153030270,153034342,	153026554,153028137,153029637,153030360,153036202,
Tm9sf4	ENSMUST00000149390	chr2	+	153027869	153036202	153036202	153036202	4	153027869,153029517,153030270,153034342,	153028137,153029637,153030360,153036202,
Tmem90b	ENSMUST00000144179	chr2	+	149654946	149725450	149725231	149725450	2	149654946,149725153,	149655062,149725450,
Tmem90b	ENSMUST00000109935	chr2	+	149656523	149830128	149725231	149829071	4	149656523,149725153,149756640,149828912,	149656661,149725711,149756778,149830128,
Tmem90b	ENSMUST00000109934	chr2	+	149656578	149830128	149725231	149829071	5	149656578,149722050,149725153,149756640,149828912,	149656661,149722136,149725711,149756778,149830128,
Tmem90b	ENSMUST00000140870	chr2	+	149656604	149725491	149725231	149725491	3	149656604,149666738,149725153,	149656661,149666797,149725491,
Tmem90b	ENSMUST00000137280	chr2	+	149656636	149725487	149725231	149725487	3	149656636,149666738,149725153,	149656813,149666797,149725487,
Tmem90b	ENSMUST00000149705	chr2	+	149656657	149725617	149725231	149725617	2	149656657,149725153,	149656813,149725617,
Tnnc2	ENSMUST00000103095	chr2	-	164602660	164605241	164602801	164605165	6	164602660,164602971,164603230,164603443,164603675,164605162,	164602833,164603108,164603345,164603587,164603727,164605241,
Tnnc2	ENSMUST00000155443	chr2	-	164603443	164605467	164605467	164605467	3	164603443,164603675,164605367,	164603587,164603727,164605467,
Tomm34	ENSMUST00000132602	chr2	-	163879275	163891451	163891451	163891451	4	163879275,163880436,163886574,163890627,	163880243,163880563,163886744,163891451,
Tomm34	ENSMUST00000018466	chr2	-	163879275	163896838	163880138	163896329	7	163879275,163880436,163884401,163886574,163890627,163892305,163896202,	163880243,163880563,163884549,163886744,163890780,163892405,163896838,
Tomm34	ENSMUST00000109384	chr2	-	163879275	163896905	163880138	163896775	7	163879275,163880436,163884401,163886574,163890627,163892305,163896648,	163880243,163880563,163884549,163886744,163890780,163892405,163896905,
Top1	ENSMUST00000109468	chr2	+	160471623	160548500	160471965	160547290	21	160471623,160472343,160495835,160508386,160510183,160513383,160516012,160519431,160523859,160528437,160529307,160530518,160530912,160538380,160539816,160540781,160541448,160543122,160546314,160546662,160547187,	160471998,160472368,160495938,160508510,160510239,160513479,160516088,160519538,160523975,160528559,160529430,160530706,160531057,160538524,160540002,160540850,160541563,160543250,160546409,160546812,160548500,
Top1	ENSMUST00000133262	chr2	+	160471715	160475843	160475843	160475843	2	160471715,160472343,	160471998,160475843,
Top1	ENSMUST00000017078	chr2	+	160495269	160529323	160495269	160529322	10	160495269,160495827,160508386,160510183,160513383,160516012,160519431,160523859,160528437,160529307,	160495292,160495938,160508510,160510239,160513479,160516088,160519538,160523975,160528559,160529323,
Top1	ENSMUST00000129289	chr2	+	160495868	160510687	160510687	160510687	3	160495868,160508386,160510183,	160495938,160508510,160510687,
Top1	ENSMUST00000150039	chr2	+	160543204	160547120	160547120	160547120	3	160543204,160546314,160546662,	160543250,160546409,160547120,
Tox2	ENSMUST00000109428	chr2	+	163028860	163149906	163028899	163148516	9	163028860,163073502,163101704,163140057,163141530,163145297,163146033,163147156,163148479,	163028998,163073568,163101950,163140297,163141758,163145378,163146426,163147284,163149906,
Tox2	ENSMUST00000128999	chr2	+	163030288	163101834	163030340	163101834	3	163030288,163073502,163101704,	163030517,163073568,163101834,
Tox2	ENSMUST00000099110	chr2	+	163051098	163149038	163051098	163148516	9	163051098,163073502,163101704,163140057,163141530,163145297,163146033,163147156,163148479,	163051323,163073568,163101950,163140297,163141758,163145378,163146426,163147284,163149038,
Tox2	ENSMUST00000148599	chr2	+	163146113	163148838	163146113	163148746	3	163146113,163147156,163148679,	163146426,163147284,163148838,
Tpx2	ENSMUST00000109816	chr2	+	152673713	152720390	152692987	152719427	18	152673713,152680656,152692919,152695388,152698825,152701276,152702302,152705839,152706750,152707929,152709909,152710746,152713838,152714881,152716226,152717178,152717848,152719319,	152673845,152680738,152693093,152695511,152698952,152701408,152702428,152705961,152706902,152708098,152710048,152710963,152713931,152715058,152716373,152717290,152718036,152720390,
Tpx2	ENSMUST00000028969	chr2	+	152673730	152720390	152692987	152719427	18	152673730,152680656,152692919,152695388,152698825,152701276,152702302,152705839,152706750,152707929,152709909,152710746,152713838,152714881,152716226,152717178,152717848,152719319,	152674033,152680738,152693093,152695511,152698952,152701408,152702428,152705961,152706902,152708098,152710048,152710963,152713931,152715058,152716373,152717290,152718036,152720390,
Tpx2	ENSMUST00000136407	chr2	+	152673817	152680685	152680685	152680685	3	152673817,152674112,152680656,	152674033,152674247,152680685,
Tpx2	ENSMUST00000144848	chr2	+	152695336	152706801	152706801	152706801	6	152695336,152698825,152701276,152702302,152705839,152706750,	152695511,152698952,152701408,152702428,152705961,152706801,
Tpx2	ENSMUST00000143740	chr2	+	152708004	152710173	152710173	152710173	2	152708004,152709909,	152708098,152710173,
Trib3	ENSMUST00000040312	chr2	-	152163157	152169768	152163942	152169063	4	152163157,152165450,152168772,152169592,	152164423,152165743,152169063,152169768,
Trib3	ENSMUST00000099213	chr2	-	152163167	152169653	152163942	152169063	6	152163167,152165450,152165687,152168772,152168916,152169592,	152164423,152165686,152165743,152168914,152169063,152169653,
Trib3	ENSMUST00000123145	chr2	-	152165483	152169724	152169724	152169724	3	152165483,152168772,152169592,	152165743,152169019,152169724,
Trib3	ENSMUST00000124995	chr2	-	152168673	152169706	152169706	152169706	2	152168673,152169592,	152169063,152169706,
Trp53inp2	ENSMUST00000151466	chr2	+	155206794	155211793	155211076	155211793	3	155206794,155211025,155211616,	155206928,155211200,155211793,
Trp53inp2	ENSMUST00000043237	chr2	+	155207549	155215586	155211076	155212528	4	155207549,155211025,155211616,155212275,	155207753,155211200,155211905,155215586,
Trp53inp2	ENSMUST00000134218	chr2	+	155207937	155211704	155211076	155211704	3	155207937,155211025,155211616,	155208665,155211200,155211704,
Trp53rk	ENSMUST00000065753	chr2	+	166618030	166619888	166619240	166619675	2	166618030,166618690,	166618207,166619888,
Trp53rk	ENSMUST00000151826	chr2	+	166619266	166625005	166619312	166621360	2	166619266,166620881,	166619568,166625005,
Trp53rk	ENSMUST00000051923	chr2	+	166619498	166621415	166621415	166621415	2	166619498,166620625,	166619568,166621415,
Trp53tg5	ENSMUST00000017864	chr2	-	164295800	164299224	164296536	164299150	5	164295800,164296511,164298427,164298748,164299102,	164295918,164296999,164298558,164298823,164299224,
Trpc4ap	ENSMUST00000041059	chr2	-	155460006	155518120	155460738	155518042	19	155460006,155460971,155461931,155463393,155463783,155465208,155466209,155467324,155469127,155470663,155476154,155479228,155483471,155489392,155491937,155494147,155496775,155498725,155517874,	155460876,155461178,155462044,155463502,155463924,155465299,155466293,155467426,155469186,155470795,155476321,155479414,155483679,155489521,155491993,155494205,155496892,155498854,155518120,
Trpc4ap	ENSMUST00000103140	chr2	-	155460043	155518068	155460738	155518042	19	155460043,155460971,155461931,155463393,155463783,155465208,155466209,155467324,155469127,155470663,155476154,155479228,155483471,155489392,155491937,155494147,155496775,155498725,155517874,	155460876,155461178,155462044,155463502,155463924,155465299,155466293,155467426,155469186,155470795,155476297,155479414,155483679,155489521,155491993,155494205,155496892,155498854,155518068,
Trpc4ap	ENSMUST00000153246	chr2	-	155460480	155463472	155463472	155463472	3	155460480,155461931,155463393,	155461178,155462044,155463472,
Trpc4ap	ENSMUST00000143115	chr2	-	155461331	155463518	155463518	155463518	2	155461331,155463393,	155462044,155463518,
Trpc4ap	ENSMUST00000152548	chr2	-	155464711	155498787	155498787	155498787	11	155464711,155469127,155470663,155476154,155479228,155483471,155489392,155491937,155494147,155496775,155498725,	155467426,155469204,155470795,155476321,155479414,155483679,155489521,155491993,155494205,155496892,155498787,
Trpc4ap	ENSMUST00000146484	chr2	-	155464718	155466276	155466276	155466276	2	155464718,155466209,	155465299,155466276,
Trpc4ap	ENSMUST00000140370	chr2	-	155469329	155489558	155489558	155489558	4	155469329,155479228,155483471,155489392,	155470795,155479414,155483679,155489558,
Trpc4ap	ENSMUST00000130755	chr2	-	155478839	155518118	155518118	155518118	8	155478839,155483471,155489392,155491937,155494147,155496775,155498725,155517874,	155479414,155483679,155489521,155491993,155494205,155496892,155498854,155518118,
Trpc4ap	ENSMUST00000147913	chr2	-	155491617	155494214	155494214	155494214	2	155491617,155494147,	155491993,155494214,
Trpc4ap	ENSMUST00000136764	chr2	-	155498792	155517859	155517859	155517859	2	155498792,155517566,	155498854,155517859,
Tshz2	ENSMUST00000109159	chr2	+	169458670	169738593	169459239	169712078	3	169458670,169709025,169738107,	169459279,169712086,169738593,
Tshz2	ENSMUST00000099062	chr2	+	169458802	169738592	169459239	169712078	4	169458802,169616465,169709012,169738107,	169459246,169616488,169712086,169738592,
Tshz2	ENSMUST00000109157	chr2	+	169459175	169714004	169459239	169712078	2	169459175,169709025,	169459279,169714004,
Tshz2	ENSMUST00000123300	chr2	+	169710392	169897316	169710392	169895769	2	169710392,169895767,	169711959,169897316,
Tshz2	ENSMUST00000140699	chr2	+	169711334	169738593	169711334	169738109	2	169711334,169738107,	169711959,169738593,
Tshz2	ENSMUST00000087966	chr2	+	169711472	169897012	169711619	169712078	2	169711472,169895767,	169712086,169897012,
Tshz2	ENSMUST00000123482	chr2	+	169711472	169897012	169711472	169712078	2	169711472,169895767,	169712086,169897012,
Tspyl3	ENSMUST00000099194	chr2	-	153048115	153051177	153050047	153051052	1	153048115,	153051177,
Tspyl3	ENSMUST00000103153	chr2	-	153050047	153051016	153050047	153051016	1	153050047,	153051016,
Tti1	ENSMUST00000029179	chr2	-	157807538	157854169	157808009	157835053	8	157807538,157818703,157819089,157821116,157822812,157826355,157832754,157854109,	157808196,157818791,157819294,157821257,157822961,157826544,157835094,157854169,
Tti1	ENSMUST00000109522	chr2	-	157807547	157835098	157808009	157835053	7	157807547,157818703,157819089,157821116,157822812,157826355,157832754,	157808196,157818791,157819294,157821257,157822961,157826544,157835098,
Tti1	ENSMUST00000126541	chr2	-	157821015	157832948	157832948	157832948	4	157821015,157822812,157826355,157832754,	157821257,157822961,157826544,157832948,
Tti1	ENSMUST00000124338	chr2	-	157834505	157837034	157834505	157835053	2	157834505,157836840,	157835094,157837034,
Ttll9	ENSMUST00000154388	chr2	+	152788220	152828844	152788232	152828844	12	152788220,152801886,152808790,152815329,152815759,152817313,152818904,152819799,152825034,152825836,152827979,152828633,	152788291,152801979,152808902,152815398,152815834,152817404,152818945,152819887,152825093,152826033,152828093,152828844,
Ttll9	ENSMUST00000099197	chr2	+	152788220	152833076	152788276	152832721	15	152788220,152798023,152801886,152808790,152809871,152815329,152815759,152817313,152818904,152819799,152825034,152825836,152827979,152828633,152832644,	152788291,152798067,152801979,152808902,152810057,152815398,152815834,152817404,152818945,152819887,152825093,152826033,152828093,152828758,152833076,
Ttll9	ENSMUST00000103155	chr2	+	152788241	152828966	152788276	152828844	14	152788241,152798023,152801886,152808790,152809871,152815329,152815759,152817313,152818904,152819799,152825034,152825836,152827979,152828633,	152788291,152798067,152801979,152808902,152810057,152815398,152815834,152817404,152818945,152819887,152825093,152826033,152828093,152828966,
Ttll9	ENSMUST00000146626	chr2	+	152788241	152828922	152788276	152808793	12	152788241,152801886,152808790,152815329,152815759,152817313,152818904,152819799,152825034,152825836,152827979,152828633,	152788291,152801979,152808902,152815398,152815834,152817404,152818945,152819887,152825093,152826033,152828093,152828922,
Ttll9	ENSMUST00000152158	chr2	+	152788241	152828915	152788276	152809933	14	152788241,152798023,152801886,152808790,152809816,152815329,152815759,152817313,152818904,152819799,152825034,152825836,152827979,152828633,	152788291,152798067,152801979,152808902,152810057,152815398,152815834,152817404,152818945,152819887,152825093,152826033,152828093,152828915,
Ttll9	ENSMUST00000109801	chr2	+	152788246	152832707	152788276	152825088	13	152788246,152798023,152801886,152808790,152809871,152815329,152817313,152818904,152825034,152825836,152827979,152828633,152832644,	152788291,152798067,152801979,152808902,152810057,152815398,152817404,152818945,152825093,152826033,152828093,152828758,152832707,
Ttll9	ENSMUST00000155631	chr2	+	152799303	152810057	152799314	152810057	4	152799303,152801886,152808790,152809871,	152799340,152801979,152808902,152810057,
Ttll9	ENSMUST00000151641	chr2	+	152815194	152825061	152825061	152825061	6	152815194,152815759,152817313,152818904,152819799,152825034,	152815398,152815834,152817404,152818945,152819887,152825061,
Ttll9	ENSMUST00000130021	chr2	-	152815752	152817367	152817367	152817367	2	152815752,152817202,	152816082,152817367,
Ttll9	ENSMUST00000150218	chr2	+	152828516	152834218	152834218	152834218	2	152828516,152832644,	152828758,152834218,
Ttpal	ENSMUST00000109408	chr2	+	163428057	163442236	163432962	163441377	5	163428057,163432947,163437494,163439470,163441098,	163428150,163433410,163437688,163439581,163442236,
Ttpal	ENSMUST00000152135	chr2	+	163428084	163433027	163432962	163433027	2	163428084,163432763,	163428150,163433027,
Ttpal	ENSMUST00000144729	chr2	+	163428084	163438589	163438589	163438589	3	163428084,163432947,163437494,	163428150,163433410,163438589,
Ttpal	ENSMUST00000109405	chr2	+	163428086	163444749	163432962	163439529	4	163428086,163432947,163439470,163441098,	163428150,163433410,163439581,163444749,
Ttpal	ENSMUST00000156839	chr2	+	163428298	163437633	163432962	163437633	3	163428298,163432947,163437494,	163428405,163433410,163437633,
Ttpal	ENSMUST00000132904	chr2	+	163437255	163441162	163441162	163441162	3	163437255,163439470,163441098,	163437688,163439581,163441162,
Uba52	ENSMUST00000121742	chr2	-	145335929	145336393	145336393	145336393	1	145335929,	145336393,
Ubb	ENSMUST00000121742	chr2	-	145335929	145336393	145336393	145336393	1	145335929,	145336393,
Ubc	ENSMUST00000121742	chr2	-	145335929	145336393	145336393	145336393	1	145335929,	145336393,
Ube2c	ENSMUST00000088248	chr2	+	164595397	164598407	164595479	164598062	6	164595397,164595866,164596792,164597353,164597666,164598003,	164595580,164595894,164596879,164597558,164597726,164598407,
Ube2c	ENSMUST00000001439	chr2	+	164595402	164604322	164595479	164602724	6	164595402,164595866,164596792,164597353,164597666,164602689,	164595580,164595894,164596879,164597558,164597726,164604322,
Ube2v1	ENSMUST00000109207	chr2	-	167433137	167457595	167434600	167457461	4	167433137,167435803,167443328,167457439,	167434747,167435929,167443477,167457595,
Ube2v1	ENSMUST00000060645	chr2	-	167433343	167457472	167434600	167457461	3	167433343,167443328,167457439,	167434747,167443477,167457472,
Ube2v1	ENSMUST00000125544	chr2	-	167433349	167486996	167434600	167486996	8	167433349,167435803,167443328,167470263,167471531,167472467,167480107,167486872,	167434747,167435929,167443477,167470476,167471676,167472559,167480227,167486996,
Ube2v1	ENSMUST00000151365	chr2	-	167434265	167457487	167434600	167454769	5	167434265,167435803,167443328,167454669,167457439,	167434747,167435929,167443477,167454788,167457487,
Ube2v1	ENSMUST00000130284	chr2	-	167434434	167457467	167457467	167457467	5	167434434,167435803,167443328,167454568,167457439,	167434747,167435929,167443477,167454788,167457467,
Ube2v1	ENSMUST00000144628	chr2	-	167434445	167436148	167436148	167436148	2	167434445,167435803,	167434747,167436148,
Ube2v1	ENSMUST00000140216	chr2	-	167435807	167457479	167435807	167454769	4	167435807,167443328,167454666,167457439,	167435929,167443477,167454788,167457479,
Ube2v1	ENSMUST00000144830	chr2	-	167443087	167457482	167457482	167457482	2	167443087,167457439,	167443477,167457482,
Ube2v1	ENSMUST00000006587	chr2	-	167468107	167487056	167469560	167486996	6	167468107,167470263,167471531,167472467,167480107,167486872,	167469682,167470476,167471676,167472559,167480227,167487056,
Ube2v1	ENSMUST00000148262	chr2	-	167468727	167515322	167515322	167515322	6	167468727,167470263,167471531,167472467,167480107,167515010,	167469682,167470476,167471676,167472559,167480227,167515322,
Ube2v1	ENSMUST00000142148	chr2	-	167469235	167470677	167470677	167470677	2	167469235,167470263,	167469682,167470677,
Ube2v1	ENSMUST00000125874	chr2	-	167479684	167487054	167487054	167487054	2	167479684,167486872,	167480227,167487054,
Uqcc	ENSMUST00000152818	chr2	-	155672629	155755796	155747449	155755772	6	155672629,155677094,155683847,155737481,155747370,155755748,	155674262,155677208,155683867,155737572,155747461,155755796,
Uqcc	ENSMUST00000136933	chr2	-	155672629	155755796	155736200	155755772	10	155672629,155677094,155683847,155712844,155727033,155735088,155736092,155737476,155747370,155755748,	155674262,155677208,155683925,155712953,155727091,155735161,155736203,155737572,155747463,155755796,
Uqcc	ENSMUST00000088667	chr2	-	155672631	155756042	155674127	155736128	10	155672631,155677094,155683847,155712844,155727033,155735088,155736092,155737476,155747370,155755748,	155674262,155677208,155683925,155712953,155727091,155735161,155736200,155737572,155747463,155756042,
Uqcc	ENSMUST00000151078	chr2	-	155672631	155755772	155727049	155755772	7	155672631,155677094,155683847,155712844,155727033,155747370,155755748,	155674262,155677208,155683925,155712953,155727091,155747463,155755772,
Uqcc	ENSMUST00000109632	chr2	-	155672631	155755779	155674127	155755772	9	155672631,155677094,155712844,155727033,155735088,155736092,155737476,155747370,155755748,	155674262,155677208,155712953,155727091,155735161,155736200,155737572,155747463,155755779,
Uqcc	ENSMUST00000109633	chr2	-	155672632	155755786	155674127	155755772	6	155672632,155677094,155683847,155737481,155747370,155755748,	155674262,155677208,155683867,155737572,155747463,155755786,
Uqcc	ENSMUST00000109636	chr2	-	155672656	155756046	155674127	155755772	10	155672656,155677094,155683847,155712844,155727033,155735088,155736092,155737476,155747370,155755748,	155674262,155677208,155683925,155712953,155727091,155735161,155736200,155737572,155747463,155756046,
Uqcc	ENSMUST00000152766	chr2	-	155673682	155755754	155674127	155755754	9	155673682,155677094,155683847,155712844,155727033,155736100,155737476,155747370,155755748,	155674262,155677208,155683925,155712953,155727091,155736200,155737572,155747463,155755754,
Uqcc	ENSMUST00000006036	chr2	-	155673975	155755780	155674127	155755772	7	155673975,155677094,155683847,155736092,155737476,155747370,155755748,	155674262,155677208,155683925,155736200,155737572,155747463,155755780,
Uqcc	ENSMUST00000109631	chr2	-	155673994	155756046	155674127	155755772	8	155673994,155677094,155683847,155712844,155727033,155735088,155747370,155755748,	155674262,155677208,155683925,155712953,155727091,155735161,155747463,155756046,
Uqcc	ENSMUST00000139232	chr2	-	155674185	155755768	155674185	155755768	9	155674185,155677094,155683847,155712844,155727033,155735088,155736092,155747370,155755748,	155674262,155677208,155683925,155712953,155727091,155735161,155736200,155747463,155755768,
Uqcc	ENSMUST00000123790	chr2	-	155676638	155755999	155755999	155755999	9	155676638,155683847,155712844,155727033,155735088,155736092,155737476,155747370,155755748,	155677208,155683925,155712953,155727091,155735161,155736200,155737572,155747463,155755999,
Uqcc	ENSMUST00000133726	chr2	-	155677102	155755779	155727049	155755772	8	155677102,155683847,155712844,155727033,155736092,155737476,155747370,155755748,	155677208,155683925,155712953,155727091,155736200,155737572,155747463,155755779,
Uqcc	ENSMUST00000141501	chr2	-	155683743	155755786	155755786	155755786	8	155683743,155712844,155727033,155735088,155736092,155737476,155747370,155755748,	155683925,155712953,155727091,155735161,155736200,155737572,155747463,155755786,
Uqcc	ENSMUST00000146995	chr2	-	155696499	155755792	155755792	155755792	8	155696499,155712844,155727033,155735088,155736092,155737476,155747370,155755748,	155696548,155712953,155727091,155735161,155736200,155737572,155747463,155755792,
Uqcc	ENSMUST00000155680	chr2	-	155733701	155755782	155755782	155755782	4	155733701,155736092,155747370,155755748,	155735161,155737572,155747463,155755782,
Uqcc	ENSMUST00000142655	chr2	-	155735096	155755786	155750241	155755772	6	155735096,155736092,155737476,155747370,155750193,155755748,	155735161,155736200,155737572,155747463,155750280,155755786,
Vstm2l	ENSMUST00000109523	chr2	+	157740388	157770455	157740546	157769859	4	157740388,157761060,157762926,157769592,	157740667,157761230,157762977,157770455,
Vstm2l	ENSMUST00000047411	chr2	+	157740500	157770453	157740546	157770116	5	157740500,157761060,157762926,157769592,157769896,	157740667,157761230,157762977,157769693,157770453,
Vsx1	ENSMUST00000046095	chr2	-	150506437	150515096	150508736	150514696	5	150506437,150510146,150511329,150511883,150514251,	150509002,150510324,150511453,150511962,150515096,
Wfdc10	ENSMUST00000109334	chr2	+	164481439	164482864	164481439	164482846	2	164481439,164482562,	164481698,164482864,
Wfdc10	ENSMUST00000094344	chr2	+	164481545	164482868	164481607	164482846	2	164481545,164482562,	164481698,164482868,
Wfdc11	ENSMUST00000109332	chr2	-	164488393	164499587	164488536	164491035	5	164488393,164489896,164490950,164494452,164499514,	164488557,164490039,164491086,164494553,164499587,
Wfdc12	ENSMUST00000051272	chr2	-	164014966	164016344	164015394	164016255	3	164014966,164015871,164016173,	164015419,164016022,164016344,
Wfdc13	ENSMUST00000088260	chr2	+	164510606	164513206	164510718	164512490	2	164510606,164512332,	164510806,164513206,
Wfdc15a	ENSMUST00000063251	chr2	-	164024598	164025866	164025394	164025772	3	164024598,164025393,164025687,	164024748,164025552,164025866,
Wfdc15b	ENSMUST00000018355	chr2	-	164040189	164047367	164040849	164041205	4	164040189,164040849,164041120,164047322,	164040330,164041007,164041286,164047367,
Wfdc15b	ENSMUST00000109376	chr2	-	164040189	164047396	164040849	164041205	4	164040189,164040849,164041120,164047322,	164040330,164041007,164041318,164047396,
Wfdc16	ENSMUST00000124697	chr2	-	164460206	164464302	164464302	164464302	5	164460206,164460838,164461347,164463943,164464264,	164460423,164460968,164461497,164464115,164464302,
Wfdc16	ENSMUST00000109336	chr2	-	164460206	164464296	164460912	164464073	4	164460206,164461347,164463943,164464264,	164460968,164461497,164464115,164464296,
Wfdc2	ENSMUST00000146270	chr2	+	164387912	164389050	164389050	164389050	3	164387912,164388211,164388807,	164387974,164388304,164389050,
Wfdc2	ENSMUST00000017867	chr2	+	164388078	164394010	164388225	164391437	5	164388078,164388807,164389556,164391291,164393834,	164388304,164388951,164389712,164391438,164394010,
Wfdc2	ENSMUST00000109344	chr2	+	164388198	164394010	164388225	164391437	3	164388198,164391291,164393834,	164388304,164391438,164394010,
Wfdc2	ENSMUST00000109345	chr2	+	164388213	164394010	164388225	164391437	4	164388213,164388807,164391291,164393834,	164388304,164388951,164391438,164394010,
Wfdc2	ENSMUST00000125051	chr2	+	164388518	164389679	164388521	164389679	3	164388518,164388807,164389556,	164388648,164388951,164389679,
Wfdc3	ENSMUST00000109328	chr2	-	164556679	164571431	164556971	164557637	4	164556679,164557507,164559679,164571332,	164556988,164557693,164559811,164571431,
Wfdc3	ENSMUST00000103096	chr2	-	164556679	164568812	164556971	164568586	4	164556679,164557507,164559679,164568528,	164556988,164557693,164559811,164568812,
Wfdc3	ENSMUST00000130227	chr2	-	164569064	164571431	164571431	164571431	2	164569064,164571332,	164570584,164571431,
Wfdc5	ENSMUST00000045127	chr2	-	164002062	164008478	164004225	164008389	4	164002062,164004212,164004471,164008304,	164003901,164004377,164004615,164008478,
Wfdc5	ENSMUST00000131974	chr2	-	164003202	164008334	164003896	164008334	3	164003202,164004471,164008304,	164003901,164004615,164008334,
Wfdc6a	ENSMUST00000109342	chr2	-	164405018	164410947	164405325	164410590	5	164405018,164405786,164409326,164410499,164410885,	164405345,164405954,164409458,164410606,164410947,
Wfdc6a	ENSMUST00000099096	chr2	-	164405018	164410677	164405325	164410590	4	164405018,164405786,164409326,164410499,	164405345,164405954,164409458,164410677,
Wfdc6b	ENSMUST00000094346	chr2	+	164439021	164443712	164439252	164443406	4	164439021,164440390,164442775,164443386,	164439373,164440525,164442946,164443712,
Wfdc8	ENSMUST00000094351	chr2	-	164421957	164439126	164422289	164434395	8	164421957,164423189,164425448,164428652,164431265,164434067,164434281,164438924,	164422313,164423278,164425589,164428820,164431406,164434185,164434596,164439126,
Wfdc8	ENSMUST00000109339	chr2	-	164421965	164438886	164422679	164434395	7	164421965,164425448,164428652,164431265,164434067,164434281,164437855,	164423278,164425589,164428820,164431406,164434185,164434596,164438886,
Wfdc8	ENSMUST00000109338	chr2	-	164422712	164439126	164424499	164434395	8	164422712,164424496,164425448,164428652,164431265,164434067,164434281,164438924,	164423278,164424639,164425589,164428820,164431406,164434185,164434596,164439126,
Wfdc9	ENSMUST00000109335	chr2	-	164475130	164482083	164475286	164477263	5	164475130,164475984,164477184,164480382,164482070,	164475317,164476126,164477305,164480466,164482083,
Wfdc9	ENSMUST00000099095	chr2	-	164475286	164477263	164475286	164477263	3	164475286,164475984,164477184,	164475317,164476126,164477263,
Wisp2	ENSMUST00000138730	chr2	+	163646596	163654754	163654754	163654754	5	163646596,163647024,163650876,163651213,163654587,	163646845,163647117,163651093,163651390,163654754,
Wisp2	ENSMUST00000029188	chr2	+	163646624	163658882	163647057	163658173	5	163646624,163647024,163650876,163654587,163657952,	163646845,163647117,163651093,163654845,163658882,
Xkr7	ENSMUST00000037235	chr2	+	152857587	152881511	152857750	152880706	3	152857587,152878449,152879750,	152858334,152878652,152881511,
Xrn2	ENSMUST00000028921	chr2	+	146838731	146903736	146838857	146903284	30	146838731,146850243,146850450,146850930,146852116,146852250,146853042,146853330,146853828,146855073,146855230,146855462,146855604,146860589,146862399,146863904,146866551,146867723,146867909,146868595,146873370,146875027,146875718,146877448,146886984,146887141,146888968,146894527,146900620,146903218,	146838932,146850371,146850562,146851042,146852175,146852340,146853115,146853381,146853986,146855148,146855364,146855520,146855712,146860634,146862531,146864023,146866687,146867831,146867999,146868668,146873454,146875125,146875798,146877505,146887053,146887273,146889096,146894591,146900762,146903736,
Xrn2	ENSMUST00000147057	chr2	+	146855287	146864023	146864023	146864023	5	146855287,146855462,146860589,146862399,146863904,	146855364,146855712,146860634,146862531,146864023,
Xrn2	ENSMUST00000136136	chr2	+	146868281	146873558	146873558	146873558	2	146868281,146873370,	146868668,146873558,
Xrn2	ENSMUST00000137358	chr2	+	146887175	146894636	146894636	146894636	3	146887175,146888968,146894527,	146887273,146889096,146894636,
[truncated: 74 more rows]

## Sheet: Table S1b  chr19Gene_position
Genesymbol	name	chrom	strand	txStart	txEnd	cdsStart	cdsEnd	exonCount	exonStarts	exonEnds
[truncated: 120 more rows]
