# Supplementary material for: Integrative Analysis of a Cross-Loci Regulation Network Identifies App as a Gene Regulating Insulin Secretion from Pancreatic Islets
Source: PLoS Genet. 2012 Dec 6;8(12):e1003107. doi: 10.1371/journal.pgen.1003107 (PMC3516550; doi:10.1371/journal.pgen.1003107)
Supplement: Table S2 — Causal and reactive genes function enrichment based on DAVID tool. (XLSX) [file pgen.1003107.s010.xlsx]

## Sheet: islet_chr2_CR_genes
Category	Term	Count	%	PValue	Genes	List Total	Pop Hits	Pop Total	Fold Enrichment	Bonferroni	Benjamini	FDR
SP_PIR_KEYWORDS	glycoprotein	387	3.11569	3.97534e-18	445564, 464728, 462923, 441528, 448668, 426314, 481677, 478513, 481531, 434103, 449660, 472900, 479350, 469547, 422028, 481547, 462937, 479784, 476693, 480697, 470493, 429458, 446586, 476785, 451574, 443077, 472338, 465462, 438795, 443179, 425597, 457733, 425598, 472334, 479914, 452023, 429428, 469237, 433235, 453171, 454957, 467234, 443040, 450175, 426444, 427114, 482407, 445408, 434105, 481370,…	1299	3600	17854	1.47753	2.02345e-15	2.02345e-15	5.73901e-15
UP_SEQ_FEATURE	glycosylation site:N-linked (GlcNAc...)	369	2.97078	1.36181e-14	469019, 430698, 432648, 448906, 445564, 432748, 477937, 474004, 464728, 462923, 441528, 448668, 426314, 481677, 474148, 478513, 442161, 434103, 441127, 449660, 479350, 472900, 458863, 469868, 424690, 469547, 478914, 422028, 456095, 481547, 462937, 479784, 476002, 455558, 476693, 422554, 467726, 471534, 452570, 433890, 446908, 480697, 470493, 429458, 437614, 446586, 476785, 432662, 430691, 444195,…	1206	3444	16021	1.42333	4.4231e-11	4.4231e-11	2.48024e-11
SP_PIR_KEYWORDS	signal	303	2.43942	1.02916e-10	469019, 432648, 448906, 477937, 445564, 464728, 462923, 441528, 481677, 442161, 434103, 441127, 449660, 479350, 458863, 469868, 422451, 424690, 469547, 478914, 481547, 462937, 476002, 476693, 455558, 438187, 467726, 452570, 433890, 446908, 446586, 451574, 432662, 430691, 444195, 443077, 449243, 438292, 465462, 478156, 440761, 438795, 456384, 443179, 463087, 439458, 425597, 425598, 436065, 482730,…	1299	2970	17854	1.40221	5.23841e-08	2.61921e-08	1.48575e-07
UP_SEQ_FEATURE	signal peptide	303	2.43942	2.41577e-09	469019, 432648, 448906, 477937, 445564, 464728, 462923, 441528, 481677, 442161, 434103, 441127, 449660, 479350, 458863, 469868, 422451, 424690, 469547, 478914, 481547, 462937, 476002, 476693, 455558, 438187, 467726, 452570, 433890, 446908, 446586, 451574, 432662, 430691, 444195, 443077, 449243, 438292, 465462, 478156, 440761, 438795, 456384, 443179, 463087, 439458, 425597, 425598, 436065, 482730,…	1206	2963	16021	1.35848	7.82466e-06	3.91234e-06	4.38715e-06
SP_PIR_KEYWORDS	membrane	497	4.00129	2.61294e-09	445564, 478519, 426523, 464728, 462923, 441528, 448668, 426314, 478513, 434103, 446531, 479350, 472900, 479652, 446673, 426032, 469547, 422028, 462937, 479784, 472206, 480697, 470493, 429458, 446586, 476785, 429558, 426264, 461542, 464357, 472338, 473190, 435242, 433381, 438791, 465462, 446549, 443179, 457733, 472334, 479914, 452023, 472725, 429428, 478670, 454957, 453171, 443040, 467234, 450175,…	1299	5507	17854	1.24042	1.32999e-06	4.4333e-07	3.77219e-06
GOTERM_CC_FAT	GO:0042995~cell projection	83	0.668223	4.41949e-09	421312, 461194, 430078, 422031, 457912, 448668, 438270, 427131, 442426, 480531, 436820, 461143, 471313, 450119, 476374, 456091, 469547, 439729, 466238, 454367, 469820, 435076, 459156, 422000, 453305, 462090, 447484, 462870, 445585, 444150, 427025, 474346, 473577, 432662, 456808, 464662, 464962, 454841, 448692, 442100, 425857, 457261, 428961, 468328, 442905, 444871, 467639, 482730, 479914, 423860,…	926	575	12504	1.94916	1.89154e-06	1.89154e-06	6.225e-06
GOTERM_CC_FAT	GO:0005886~plasma membrane	287	2.3106	1.52157e-08	432648, 448906, 432748, 478134, 478519, 464728, 462923, 471680, 441528, 448668, 474148, 441127, 479350, 472900, 422451, 426032, 456091, 469547, 422028, 462937, 479784, 437315, 458357, 471070, 475904, 455065, 471534, 437614, 444195, 426264, 461542, 464357, 457220, 472338, 438292, 433381, 438791, 440761, 443179, 472334, 442905, 436065, 482730, 450565, 479914, 423814, 452023, 425092, 424950, 453171,…	926	2906	12504	1.3336	6.51228e-06	3.25615e-06	2.14318e-05
SP_PIR_KEYWORDS	disulfide bond	249	2.00467	2.55689e-08	469019, 432648, 448906, 477937, 432748, 445564, 464728, 462923, 441528, 481677, 442161, 434103, 441127, 472900, 469868, 422451, 424690, 478914, 481547, 462937, 479784, 476002, 455558, 422554, 438187, 467726, 421422, 452570, 433890, 451574, 432662, 430691, 443077, 438292, 465462, 478156, 440761, 463087, 439458, 425597, 472334, 425598, 482730, 452023, 433235, 429190, 449233, 425091, 454957, 421187,…	1299	2469	17854	1.38613	1.30145e-05	3.25363e-06	3.69126e-05
GOTERM_CC_FAT	GO:0043005~neuron projection	45	0.36229	2.88646e-08	461194, 448692, 442100, 425857, 422031, 457261, 457912, 428961, 468328, 448668, 444871, 442905, 482730, 479914, 442426, 477154, 430729, 436820, 463414, 471313, 450119, 456091, 469547, 441209, 439729, 425358, 439548, 454367, 443316, 444602, 459156, 422000, 431009, 462090, 453305, 447484, 462870, 445585, 476113, 474346, 444273, 464662, 475651, 464962, 450367	926	245	12504	2.48019	1.2354e-05	4.118e-06	4.06567e-05
GOTERM_CC_FAT	GO:0044420~extracellular matrix part	24	0.193221	1.51983e-07	469019, 445294, 441342, 476543, 482407, 463328, 476693, 439458, 465980, 450944, 423860, 470166, 435385, 462374, 433235, 426223, 451574, 478950, 425091, 481414, 470945, 430691, 478492, 454211	926	92	12504	3.52258	6.50467e-05	1.62621e-05	0.000214073
UP_SEQ_FEATURE	topological domain:Cytoplasmic	275	2.21399	3.97133e-07	430698, 432648, 432748, 445564, 478519, 474004, 426523, 464728, 463604, 448668, 474148, 478513, 442161, 434103, 441127, 479350, 479652, 472900, 469547, 422028, 456095, 479784, 422554, 471534, 446908, 480697, 470493, 437614, 429458, 476785, 432662, 444195, 461542, 473190, 457220, 438292, 433381, 438791, 465462, 478156, 440761, 443179, 472334, 442905, 436065, 482730, 479914, 452023, 429428, 429190,…	1206	2780	16021	1.31411	0.00128549	0.00042868	0.000721209
UP_SEQ_FEATURE	topological domain:Extracellular	223	1.79535	5.2794e-07	432648, 432748, 445564, 478519, 464728, 474148, 442161, 434103, 441127, 472900, 479652, 479350, 469547, 479784, 422554, 471534, 446908, 437614, 429458, 432662, 444195, 461542, 457220, 438292, 433381, 438791, 465462, 440761, 478156, 443179, 472334, 442905, 436065, 482730, 479914, 452023, 429428, 429190, 444966, 454957, 421187, 467234, 443040, 469743, 452447, 440679, 482503, 427114, 445408, 434105,…	1206	2174	16021	1.36266	0.00170854	0.000427408	0.000958758
UP_SEQ_FEATURE	disulfide bond	240	1.93221	6.39354e-07	469019, 432648, 448906, 477937, 432748, 445564, 464728, 441528, 481677, 442161, 434103, 441127, 472900, 469868, 422451, 424690, 478914, 481547, 462937, 479784, 476002, 455558, 422554, 438187, 467726, 421422, 452570, 433890, 451574, 432662, 430691, 443077, 438292, 465462, 440761, 478156, 463087, 439458, 425597, 472334, 425598, 482730, 452023, 433235, 429190, 449233, 425091, 454957, 421187, 443040,…	1206	2379	16021	1.34017	0.00206873	0.000414088	0.00116109
GOTERM_CC_FAT	GO:0044421~extracellular region part	95	0.764834	8.58837e-07	469019, 445294, 448906, 477937, 457912, 433090, 424966, 453768, 461438, 482198, 475382, 432173, 427604, 441127, 458863, 424973, 478950, 465532, 478886, 446055, 478914, 429809, 447480, 482426, 454878, 466963, 437315, 476002, 475605, 476543, 476693, 452570, 470166, 433890, 430555, 426223, 463587, 451574, 440714, 430691, 458215, 428319, 434924, 457025, 460128, 443077, 426399, 464662, 449243, 420619,…	926	774	12504	1.65737	0.000367515	7.35138e-05	0.00120969
SP_PIR_KEYWORDS	cell membrane	177	1.42501	9.56872e-07	468903, 477462, 432648, 432748, 463018, 478519, 476989, 464728, 462923, 464435, 471680, 441528, 479350, 472900, 422451, 426032, 456091, 469547, 477734, 427268, 462937, 428829, 435030, 479784, 481518, 455065, 447484, 455857, 436803, 471534, 462870, 468012, 450106, 431095, 444195, 426264, 464357, 461542, 475493, 448488, 472338, 433381, 438791, 425764, 468758, 462582, 438708, 443179, 479721, 472334,…	1299	1713	17854	1.42018	0.00048693	9.74049e-05	0.00138138
GOTERM_CC_FAT	GO:0005578~proteinaceous extracellular matrix	47	0.378391	1.25441e-06	469019, 445294, 448906, 463328, 456384, 424966, 439458, 453768, 425598, 423860, 432173, 427604, 435385, 433235, 478950, 478886, 481414, 425091, 470945, 456554, 478492, 429809, 450175, 441342, 440679, 437315, 448892, 475605, 482407, 476543, 476693, 465980, 450944, 429474, 452570, 470166, 462374, 426223, 451574, 472777, 430691, 440714, 471892, 434924, 426399, 446469, 454211	926	297	12504	2.13688	0.000536746	8.94777e-05	0.00176687
KEGG_PATHWAY	mmu04512:ECM-receptor interaction	21	0.169069	1.30566e-06	445294, 450175, 457220, 441342, 443955, 482407, 476693, 439458, 465980, 470166, 427604, 427130, 469996, 435385, 462374, 426223, 451574, 477585, 481414, 470945, 446469	420	83	5738	3.45663	0.000216716	0.000216716	0.00158646
SP_PIR_KEYWORDS	extracellular matrix	37	0.297883	1.68189e-06	469019, 448906, 463328, 456384, 424966, 439458, 453768, 425598, 427604, 435385, 478950, 478886, 481414, 425091, 470945, 456554, 478492, 450175, 441342, 440679, 448892, 475605, 482407, 476543, 477855, 476693, 450944, 452570, 470166, 462374, 426223, 451574, 430691, 440714, 434924, 446469, 454211	1299	213	17854	2.38753	0.000855717	0.00014267	0.00242804
UP_SEQ_FEATURE	transmembrane region	378	3.04323	3.15768e-06	430698, 432648, 445564, 432748, 478519, 426523, 474004, 464728, 463604, 441528, 448668, 426314, 474148, 478513, 442161, 434103, 446531, 441127, 479350, 479652, 472900, 446673, 469547, 422028, 456095, 476916, 479784, 455659, 422554, 467726, 471534, 446908, 480697, 470493, 421079, 429458, 442738, 437614, 446586, 476785, 432662, 444195, 461542, 473190, 472338, 457220, 460687, 438292, 433381, 438791,…	1206	4113	16021	1.22089	0.0101756	0.00170317	0.00573434
GOTERM_CC_FAT	GO:0031012~extracellular matrix	47	0.378391	3.78286e-06	469019, 445294, 448906, 463328, 456384, 424966, 439458, 453768, 425598, 423860, 432173, 427604, 435385, 433235, 478950, 478886, 481414, 425091, 470945, 456554, 478492, 429809, 450175, 441342, 440679, 437315, 448892, 475605, 482407, 476543, 476693, 465980, 450944, 429474, 452570, 470166, 462374, 426223, 451574, 472777, 430691, 440714, 471892, 434924, 426399, 446469, 454211	926	309	12504	2.05389	0.00161776	0.000231268	0.00532815
GOTERM_BP_FAT	GO:0030182~neuron differentiation	56	0.450849	6.16093e-06	431174, 423929, 461194, 430078, 422031, 425429, 457912, 433090, 471680, 434487, 460669, 480531, 439729, 431605, 459156, 473783, 467441, 441157, 480599, 432463, 445585, 464157, 436327, 438544, 469815, 426898, 432662, 435602, 467237, 438292, 448692, 442100, 452230, 440761, 479725, 463328, 426473, 427251, 482730, 423814, 433170, 462531, 478670, 425456, 426426, 424119, 439548, 441892, 444602, 468604,…	1013	399	13588	1.88261	0.0175144	0.0175144	0.0110376
INTERPRO	IPR001881:EGF-like calcium-binding	20	0.161018	1.90805e-05	469019, 452727, 438292, 457366, 433090, 479725, 474341, 450944, 452570, 427131, 432173, 456463, 468012, 462374, 478950, 451878, 428523, 424690, 453844, 430691	1271	91	17763	3.07156	0.0316396	0.0316396	0.0321439
SP_PIR_KEYWORDS	collagen	19	0.152967	2.70697e-05	445294, 450175, 441342, 476543, 476693, 463087, 436803, 465980, 453768, 427604, 451234, 426223, 432205, 451574, 478886, 481414, 470945, 456554, 478492	1299	84	17854	3.10886	0.0136842	0.00196644	0.0390721
INTERPRO	IPR003599:Immunoglobulin subtype	44	0.354239	2.72489e-05	430133, 450227, 464172, 451611, 461392, 430778, 476989, 454485, 463805, 451653, 430511, 475335, 482730, 442161, 452023, 423100, 425091, 480633, 454957, 421187, 456832, 432000, 431605, 452447, 444073, 435705, 445408, 480880, 455857, 440018, 420727, 448036, 428751, 455426, 435930, 438767, 449976, 456208, 448340, 431095, 469815, 441849, 434922, 452849	1271	313	17763	1.96462	0.0448769	0.022696	0.0459019
GOTERM_BP_FAT	GO:0031175~neuron projection development	35	0.281781	3.02088e-05	467237, 461194, 448692, 442100, 430078, 452230, 422031, 425429, 457912, 440761, 433090, 479725, 471680, 427251, 434487, 482730, 423814, 480531, 478670, 425456, 426426, 439729, 431605, 439548, 444602, 459156, 473783, 441157, 450980, 432463, 435930, 445585, 438544, 426898, 475651	1013	218	13588	2.15356	0.0829929	0.0423951	0.0541097
INTERPRO	IPR018097:EGF-like calcium-binding, conserved site	20	0.161018	3.08507e-05	469019, 452727, 438292, 457366, 433090, 479725, 450944, 452570, 427131, 432173, 456463, 468012, 462374, 478950, 451878, 428523, 424690, 453844, 430691, 473078	1271	94	17763	2.97353	0.0506561	0.0171788	0.0519677
INTERPRO	IPR000152:EGF-type aspartate/asparagine hydroxylation conserved site	20	0.161018	3.08507e-05	469019, 452727, 438292, 457366, 479725, 474341, 450944, 452570, 427131, 432173, 446635, 456463, 468012, 462374, 478950, 451878, 428523, 424690, 453844, 430691	1271	94	17763	2.97353	0.0506561	0.0171788	0.0519677
GOTERM_MF_FAT	GO:0005201~extracellular matrix structural constituent	11	0.0885597	3.1412e-05	469019, 445294, 441342, 426223, 451574, 476693, 481414, 430691, 470945, 439458, 465980	969	30	13288	5.02814	0.0274172	0.0274172	0.0488458
GOTERM_MF_FAT	GO:0004714~transmembrane receptor protein tyrosine kinase activity	15	0.120763	3.47407e-05	452447, 451568, 435705, 440761, 463805, 480880, 430511, 475368, 475335, 445111, 442661, 438544, 469815, 475651, 432000	969	56	13288	3.67315	0.0302782	0.0152555	0.0540206
UP_SEQ_FEATURE	domain:Ig-like C2-type	21	0.169069	3.98135e-05	463321, 464172, 451611, 474835, 464728, 454485, 440018, 437029, 451538, 455426, 442161, 452023, 461666, 456208, 431095, 455635, 434924, 421187, 456832, 434922, 431605	1206	99	16021	2.81791	0.120989	0.018254	0.0722783
SP_PIR_KEYWORDS	hydroxylation	16	0.128814	4.14602e-05	450175, 452727, 441342, 457366, 438856, 476543, 476693, 453768, 427604, 426223, 451574, 478886, 428523, 481414, 470945, 478492	1299	64	17854	3.4361	0.0208826	0.00263449	0.0598375
INTERPRO	IPR000885:Fibrillar collagen, C-terminal	7	0.0563562	4.45928e-05	441342, 426223, 451574, 476693, 481414, 470945, 465980	1271	11	17763	8.89357	0.0723868	0.0186098	0.075108
GOTERM_MF_FAT	GO:0019838~growth factor binding	17	0.136865	4.71661e-05	441342, 451611, 440679, 476693, 475368, 420727, 482198, 432173, 427604, 426223, 451574, 450106, 469815, 478914, 448554, 432000, 451110	969	72	13288	3.23782	0.0408837	0.013818	0.073335
GOTERM_BP_FAT	GO:0000902~cell morphogenesis	44	0.354239	4.96061e-05	421312, 467237, 461194, 448692, 442100, 452230, 457912, 440761, 433090, 479725, 471680, 427251, 434487, 482730, 423814, 480531, 431408, 478670, 425456, 426426, 424950, 439729, 431605, 481883, 439548, 466238, 479592, 431629, 444602, 438856, 475397, 480880, 473783, 450980, 463308, 435930, 445585, 456463, 434081, 437614, 433462, 438544, 426898, 475651	1013	309	13588	1.91003	0.132616	0.0463176	0.0888395
GOTERM_BP_FAT	GO:0001568~blood vessel development	37	0.297883	5.9663e-05	468263, 449643, 457912, 458162, 463805, 445991, 443582, 459747, 437068, 476374, 477585, 429281, 467426, 479127, 432000, 451110, 454698, 441342, 440679, 437315, 476002, 431629, 438856, 477116, 475368, 426011, 480599, 442621, 426223, 451574, 441239, 432662, 451390, 428319, 473078, 475651, 426399	1013	244	13588	2.03403	0.157278	0.0418775	0.106841
GOTERM_BP_FAT	GO:0035239~tube morphogenesis	29	0.233476	6.20729e-05	431174, 435242, 463805, 445991, 436581, 431408, 474236, 448734, 437439, 479127, 432000, 451110, 430589, 481883, 479592, 437315, 438856, 469420, 480880, 477116, 475368, 436512, 474433, 462374, 443216, 472777, 451390, 475651, 426399	1013	171	13588	2.27482	0.163083	0.0349797	0.111154
GOTERM_BP_FAT	GO:0035295~tube development	39	0.313984	6.49091e-05	431174, 445564, 435242, 446797, 463805, 481531, 445991, 436581, 431408, 425092, 474236, 479694, 425070, 448734, 437439, 425657, 479127, 432000, 430589, 451110, 481883, 437315, 479592, 438856, 480880, 469420, 477116, 475368, 427025, 462374, 436512, 425225, 474433, 433462, 443216, 472777, 451390, 475651, 426399	1013	264	13588	1.98156	0.169864	0.0305512	0.116231
INTERPRO	IPR013151:Immunoglobulin	29	0.233476	6.497e-05	450227, 451611, 463805, 430511, 475335, 482730, 442661, 425091, 480633, 421187, 456832, 432000, 454367, 452447, 435705, 480880, 475368, 455857, 448036, 420727, 455426, 435930, 438767, 461666, 431095, 434924, 434922, 441849, 452849	1271	178	17763	2.27693	0.103698	0.0216576	0.109412
GOTERM_CC_FAT	GO:0005576~extracellular region	165	1.3284	7.33065e-05	469019, 477462, 448906, 477937, 463682, 457912, 476989, 453768, 482198, 438023, 449660, 441127, 451234, 458863, 424690, 465532, 478914, 431605, 447480, 476993, 480861, 437315, 476002, 475605, 455558, 476693, 460430, 438187, 452570, 460124, 433890, 430555, 463587, 450106, 451574, 440714, 430691, 428319, 434924, 443077, 460128, 457025, 423605, 426399, 449243, 452454, 425764, 479725, 456384, 439458,…	926	1680	12504	1.32621	0.0308892	0.00391436	0.103205
INTERPRO	IPR013091:EGF calcium-binding	16	0.128814	8.65973e-05	469019, 457366, 450944, 452570, 427131, 432173, 456463, 468012, 462374, 478950, 428523, 424690, 451878, 453844, 430691, 473078	1271	69	17763	3.24072	0.135776	0.0240271	0.145808
GOTERM_BP_FAT	GO:0048858~cell projection morphogenesis	32	0.257628	9.0936e-05	467237, 421312, 461194, 448692, 442100, 452230, 457912, 440761, 433090, 479725, 471680, 427251, 434487, 482730, 423814, 480531, 431408, 425456, 426426, 424950, 439729, 431605, 481883, 439548, 444602, 473783, 450980, 435930, 445585, 438544, 426898, 475651	1013	202	13588	2.12493	0.229578	0.0365739	0.1628
SMART	SM00038:COLFI	7	0.0563562	9.56152e-05	441342, 426223, 451574, 476693, 481414, 470945, 465980	749	11	9131	7.75786	0.0296711	0.0296711	0.128644
GOTERM_BP_FAT	GO:0032990~cell part morphogenesis	33	0.265679	9.73076e-05	467237, 421312, 461194, 448692, 442100, 452230, 457912, 440761, 433090, 479725, 471680, 427251, 434487, 482730, 480879, 423814, 480531, 431408, 425456, 426426, 424950, 439729, 431605, 481883, 439548, 444602, 473783, 450980, 435930, 445585, 438544, 426898, 475651	1013	212	13588	2.08797	0.24353	0.034285	0.174198
GOTERM_CC_FAT	GO:0030424~axon	21	0.169069	9.77189e-05	439548, 454367, 461194, 448692, 443316, 425857, 457912, 444602, 428961, 453305, 444871, 482730, 479914, 445585, 476113, 450119, 441209, 464662, 475651, 439729, 464962	926	107	12504	2.65017	0.0409631	0.00463652	0.137552
GOTERM_BP_FAT	GO:0001944~vasculature development	37	0.297883	9.92821e-05	468263, 449643, 457912, 458162, 463805, 445991, 443582, 459747, 437068, 476374, 477585, 429281, 467426, 479127, 432000, 451110, 454698, 441342, 440679, 437315, 476002, 431629, 438856, 477116, 475368, 426011, 480599, 442621, 426223, 451574, 441239, 432662, 451390, 428319, 473078, 475651, 426399	1013	250	13588	1.98522	0.247802	0.0311442	0.177729
GOTERM_BP_FAT	GO:0030030~cell projection organization	44	0.354239	0.000104556	421312, 467237, 461194, 448692, 442100, 430078, 452230, 422031, 425429, 457912, 440761, 433090, 479725, 471680, 427251, 434487, 482730, 423814, 480531, 431408, 478670, 425456, 426426, 424950, 474236, 439729, 431605, 481883, 439548, 444602, 459156, 473783, 441157, 450980, 432463, 435930, 445585, 436512, 437614, 454074, 438544, 444273, 426898, 475651	1013	319	13588	1.85015	0.259096	0.0295432	0.187163
SP_PIR_KEYWORDS	Secreted	141	1.13517	0.000106775	469019, 477462, 448906, 477937, 463682, 457912, 476989, 453768, 482198, 449660, 451234, 458863, 424690, 465532, 478914, 431605, 447480, 476993, 480861, 476002, 475605, 455558, 476693, 438187, 452570, 460124, 433890, 430555, 463587, 450106, 451574, 440714, 430691, 428319, 434924, 423605, 457025, 460128, 443077, 449243, 425764, 479725, 456384, 439458, 463087, 425598, 441582, 433235, 423100, 446937,…	1299	1420	17854	1.36476	0.052901	0.00602087	0.154036
UP_SEQ_FEATURE	domain:Ig-like C2-type 2	24	0.193221	0.000109485	454367, 450227, 452447, 430778, 435705, 477855, 463805, 430511, 480880, 475368, 455857, 475335, 448036, 420727, 482730, 442661, 438767, 423100, 469815, 425091, 480633, 454957, 441849, 432000	1206	131	16021	2.43379	0.298575	0.043362	0.198643
SMART	SM00179:EGF_CA	20	0.161018	0.000115545	469019, 452727, 438292, 457366, 433090, 479725, 474341, 450944, 452570, 427131, 432173, 456463, 468012, 462374, 478950, 451878, 428523, 424690, 453844, 430691	749	91	9131	2.67932	0.0357444	0.0180348	0.15544
SP_PIR_KEYWORDS	Immunoglobulin domain	55	0.442798	0.000126958	430133, 474835, 461392, 464728, 464435, 454485, 463805, 430511, 475335, 451538, 442161, 480633, 431605, 454367, 435705, 455857, 420727, 449976, 448340, 431095, 469815, 477805, 434924, 441849, 434922, 463321, 464172, 450227, 451611, 430778, 482730, 452023, 469996, 442661, 423100, 425091, 454957, 421187, 456832, 432000, 452447, 477855, 445408, 480880, 475368, 437029, 448036, 428751, 440018, 455426,…	1299	443	17854	1.70642	0.0625817	0.00644173	0.183127
GOTERM_BP_FAT	GO:0048666~neuron development	41	0.330086	0.0001271	467237, 461194, 448692, 442100, 430078, 452230, 422031, 425429, 457912, 440761, 433090, 479725, 471680, 463328, 427251, 434487, 482730, 460669, 423814, 462531, 480531, 478670, 425456, 426426, 439729, 431605, 439548, 444602, 459156, 473783, 441157, 450980, 432463, 435930, 445585, 464157, 433462, 438544, 426898, 423522, 475651	1013	292	13588	1.88342	0.305487	0.0325973	0.227473
GOTERM_BP_FAT	GO:0007155~cell adhesion	67	0.539409	0.000128304	468903, 457912, 453768, 434487, 427604, 472900, 479350, 478950, 478886, 465532, 466238, 454367, 443955, 434967, 476543, 455857, 452570, 470166, 426223, 440714, 475493, 441849, 450227, 448692, 435242, 430778, 438791, 452700, 473899, 439458, 456225, 482730, 445895, 469996, 446635, 435385, 477585, 481414, 425091, 424950, 421187, 456832, 478492, 451110, 465574, 450175, 480747, 448892, 427114, 482407,…	1013	561	13588	1.60198	0.307882	0.0302011	0.229626
GOTERM_BP_FAT	GO:0022610~biological adhesion	67	0.539409	0.000136963	468903, 457912, 453768, 434487, 427604, 472900, 479350, 478950, 478886, 465532, 466238, 454367, 443955, 434967, 476543, 455857, 452570, 470166, 426223, 440714, 475493, 441849, 450227, 448692, 435242, 430778, 438791, 452700, 473899, 439458, 456225, 482730, 445895, 469996, 446635, 435385, 477585, 481414, 425091, 424950, 421187, 456832, 478492, 451110, 465574, 450175, 480747, 448892, 427114, 482407,…	1013	562	13588	1.59913	0.32486	0.0297661	0.245105
INTERPRO	IPR003598:Immunoglobulin subtype 2	29	0.233476	0.000155489	463321, 450227, 474835, 463805, 430511, 451538, 442661, 423100, 425091, 454957, 480633, 421187, 456832, 432000, 454367, 452447, 435705, 477855, 480880, 475368, 437029, 435930, 461666, 448340, 431095, 455635, 434924, 441849, 452849	1271	187	17763	2.16734	0.230504	0.0367394	0.261661
INTERPRO	IPR008160:Collagen triple helix repeat	17	0.136865	0.000169538	445294, 450175, 441342, 476543, 476693, 436803, 465980, 453768, 427604, 451234, 426223, 432205, 451574, 478886, 481414, 470945, 478492	1271	81	17763	2.93315	0.248508	0.0350817	0.285271
SP_PIR_KEYWORDS	alternative splicing	381	3.06739	0.000208393	430698, 478134, 478519, 426523, 466323, 464728, 477269, 478274, 471680, 441623, 441528, 480180, 468590, 474148, 481531, 454197, 457996, 479652, 462722, 439052, 426032, 456091, 469547, 446912, 476812, 464364, 455658, 435373, 453305, 422554, 473011, 431541, 471534, 445665, 482014, 446908, 442738, 457497, 457209, 444195, 471262, 426264, 468191, 443077, 461542, 435602, 440276, 482412, 429616, 469754,…	1299	4481	17854	1.16863	0.10065	0.00959756	0.300426
KEGG_PATHWAY	mmu04510:Focal adhesion	30	0.241526	0.000208504	454841, 445294, 463805, 439458, 467639, 427604, 454769, 435385, 481414, 477585, 470945, 432000, 450175, 452447, 441342, 476002, 482407, 476693, 469880, 453116, 465980, 480599, 470166, 436512, 426911, 426223, 474346, 451574, 446469, 450608	420	198	5738	2.06999	0.034023	0.0171587	0.253054
GOTERM_MF_FAT	GO:0043169~cation binding	333	2.68094	0.000217953	469019, 430698, 445564, 459716, 462923, 471680, 444025, 448668, 446524, 481531, 454197, 442161, 434103, 437108, 441127, 479350, 479652, 447554, 458863, 469868, 424690, 422028, 476812, 464364, 457214, 462937, 437315, 437314, 476409, 458357, 472206, 422554, 455065, 467726, 471534, 452570, 445665, 470493, 442738, 451575, 458706, 430691, 476905, 426264, 468191, 430881, 423429, 438292, 438293, 448174,…	969	3885	13288	1.17541	0.175443	0.0470829	0.338459
GOTERM_BP_FAT	GO:0032989~cellular component morphogenesis	46	0.370341	0.000234642	421312, 467237, 461194, 448692, 442100, 452230, 457912, 440761, 433090, 479725, 471680, 427251, 434487, 482730, 480879, 423814, 445895, 480531, 431408, 478670, 425456, 426426, 424950, 439729, 431605, 481883, 439548, 466238, 479592, 431629, 444602, 438856, 475397, 480880, 473783, 450980, 463308, 435930, 445585, 456463, 434081, 437614, 433462, 438544, 426898, 475651	1013	351	13588	1.75791	0.489841	0.0469365	0.419563
GOTERM_CC_FAT	GO:0005604~basement membrane	16	0.128814	0.000242469	445294, 482407, 476543, 463328, 439458, 450944, 423860, 470166, 435385, 462374, 433235, 426223, 478950, 425091, 478492, 454211	926	73	12504	2.95961	0.0985848	0.0103253	0.340984
INTERPRO	IPR001791:Laminin G	12	0.0966106	0.000252231	446635, 456463, 457366, 435385, 426223, 427114, 433090, 479725, 481414, 425091, 465980, 459421	1271	45	17763	3.72683	0.346271	0.0461312	0.424136
GOTERM_BP_FAT	GO:0048812~neuron projection morphogenesis	28	0.225425	0.000253829	467237, 448692, 461194, 442100, 452230, 457912, 440761, 433090, 479725, 471680, 427251, 434487, 482730, 423814, 480531, 425456, 426426, 439729, 431605, 439548, 444602, 473783, 450980, 435930, 445585, 438544, 426898, 475651	1013	176	13588	2.13399	0.517162	0.0473792	0.453798
GOTERM_MF_FAT	GO:0043167~ion binding	336	2.7051	0.000261929	469019, 430698, 445564, 459716, 462923, 471680, 444025, 448668, 446524, 481531, 454197, 442161, 434103, 437108, 441127, 479350, 479652, 447554, 458863, 469868, 424690, 422028, 476812, 464364, 457214, 462937, 437315, 437314, 476409, 458357, 472206, 422554, 455065, 467726, 471534, 452570, 445665, 470493, 442738, 451575, 458706, 430691, 476905, 426264, 468191, 430881, 423429, 438292, 438293, 448174,…	969	3934	13288	1.17123	0.206925	0.0453089	0.406618
KEGG_PATHWAY	mmu04020:Calcium signaling pathway	29	0.233476	0.000263794	436440, 472830, 450792, 460977, 425857, 428961, 448668, 465786, 461941, 445991, 440427, 479652, 481413, 429281, 453171, 467234, 456880, 441198, 452447, 463159, 449292, 465402, 426011, 462870, 473740, 474346, 437614, 455779, 426264	420	191	5738	2.07432	0.0428504	0.0144925	0.320059
UP_SEQ_FEATURE	domain:Ig-like C2-type 1	23	0.18517	0.000264231	454367, 450227, 452447, 430778, 435705, 477855, 463805, 430511, 480880, 475368, 455857, 475335, 448036, 420727, 482730, 442661, 438767, 423100, 469815, 425091, 480633, 441849, 432000	1206	130	16021	2.35032	0.575124	0.0907239	0.478769
GOTERM_CC_FAT	GO:0005581~collagen	8	0.0644071	0.000270829	445294, 441342, 426223, 451574, 476693, 481414, 470945, 465980	926	19	12504	5.68557	0.109463	0.0104838	0.380797
GOTERM_BP_FAT	GO:0050801~ion homeostasis	40	0.322035	0.000280015	432648, 436440, 467237, 448692, 425857, 452230, 449643, 445251, 438795, 436065, 467781, 440101, 445895, 423658, 453712, 433235, 469868, 481413, 436073, 474236, 467234, 456095, 432000, 465574, 441892, 437315, 421509, 438856, 449292, 479494, 422694, 469156, 445883, 437614, 471248, 428923, 470124, 428319, 465625, 464662	1013	293	13588	1.83121	0.552105	0.0489606	0.500502
GOTERM_BP_FAT	GO:0048010~vascular endothelial growth factor receptor signaling pathway	7	0.0563562	0.000299907	452447, 445564, 442661, 476002, 463805, 475651, 432000	1013	14	13588	6.70681	0.576949	0.0493446	0.535967
GOTERM_MF_FAT	GO:0046872~metal ion binding	329	2.64874	0.000313483	469019, 430698, 445564, 459716, 462923, 471680, 444025, 448668, 446524, 481531, 454197, 442161, 434103, 437108, 441127, 479350, 479652, 447554, 458863, 424690, 422028, 476812, 464364, 457214, 462937, 437315, 437314, 476409, 458357, 472206, 422554, 455065, 467726, 471534, 452570, 445665, 470493, 442738, 451575, 458706, 430691, 476905, 426264, 468191, 430881, 423429, 438292, 438293, 448174, 463080,…	969	3850	13288	1.17185	0.242306	0.0451929	0.486468
INTERPRO	IPR012680:Laminin G, subdomain 2	11	0.0885597	0.00031538	446635, 456463, 457366, 435385, 426223, 427114, 433090, 479725, 481414, 425091, 465980	1271	39	17763	3.94184	0.412276	0.0517621	0.530059
GOTERM_BP_FAT	GO:0006928~cell motion	47	0.378391	0.000336438	467237, 457982, 461194, 448692, 425857, 452230, 457912, 440761, 433090, 479725, 463805, 427251, 439458, 482730, 445895, 462531, 425456, 425092, 476374, 426426, 439729, 479127, 432000, 431605, 438856, 444602, 435705, 482826, 469880, 473783, 476618, 472206, 441157, 450980, 480599, 463308, 434586, 427025, 476113, 436512, 438544, 432662, 426898, 423522, 438863, 426399, 475651	1013	367	13588	1.71782	0.619042	0.0522028	0.601066
SP_PIR_KEYWORDS	egf-like domain	32	0.257628	0.000345161	469019, 452727, 438292, 457366, 478156, 433090, 479725, 474341, 441528, 434103, 432173, 427131, 446635, 441127, 472900, 478950, 451878, 424690, 425091, 427114, 466133, 450944, 452570, 470166, 456463, 468012, 462374, 442412, 428523, 430691, 453844, 473078	1299	222	17854	1.98118	0.161145	0.0145364	0.497138
GOTERM_BP_FAT	GO:0055082~cellular chemical homeostasis	37	0.297883	0.000398258	432648, 467237, 436440, 448692, 452230, 425857, 449643, 445251, 438795, 436065, 467781, 445895, 423658, 453712, 433235, 469868, 481413, 436073, 474236, 467234, 456095, 447480, 465574, 441892, 437315, 421509, 438856, 449292, 479494, 422694, 437614, 471248, 428923, 470124, 428319, 465625, 464662	1013	268	13588	1.85188	0.680958	0.058356	0.71114
UP_SEQ_FEATURE	domain:EGF-like 4; calcium-binding	10	0.0805088	0.000429753	469019, 432173, 438292, 457366, 468012, 462374, 424690, 430691, 453844, 450944	1206	32	16021	4.15138	0.751489	0.129969	0.777579
UP_SEQ_FEATURE	domain:Fibrillar collagen NC1	6	0.0483053	0.00043661	441342, 426223, 451574, 476693, 481414, 470945	1206	10	16021	7.97065	0.75695	0.120665	0.789939
INTERPRO	IPR000742:EGF-like, type 3	29	0.233476	0.000443486	469019, 438292, 457366, 463640, 478156, 433090, 479725, 474341, 441528, 427131, 432173, 441127, 446635, 478950, 451878, 424690, 425091, 466133, 427114, 450944, 452570, 470166, 456463, 468012, 462374, 442412, 430691, 453844, 473078	1271	199	17763	2.03665	0.526422	0.0656919	0.744611
GOTERM_BP_FAT	GO:0006873~cellular ion homeostasis	36	0.289832	0.000491976	432648, 467237, 436440, 448692, 452230, 425857, 449643, 445251, 438795, 436065, 467781, 423658, 453712, 445895, 433235, 469868, 481413, 436073, 474236, 467234, 456095, 465574, 441892, 437315, 421509, 438856, 449292, 479494, 422694, 437614, 471248, 428923, 470124, 428319, 465625, 464662	1013	261	13588	1.85015	0.756182	0.0681345	0.87779
GOTERM_BP_FAT	GO:0000904~cell morphogenesis involved in differentiation	31	0.249577	0.000493943	467237, 461194, 448692, 452230, 457912, 440761, 433090, 479725, 427251, 434487, 482730, 423814, 425456, 426426, 439729, 431605, 439548, 466238, 479592, 444602, 438856, 431629, 475397, 473783, 450980, 435930, 445585, 438544, 433462, 426898, 475651	1013	212	13588	1.96143	0.757554	0.065249	0.881284
SMART	SM00409:IG	44	0.354239	0.000501876	430133, 450227, 464172, 451611, 461392, 430778, 476989, 454485, 463805, 451653, 430511, 475335, 482730, 442161, 452023, 423100, 425091, 480633, 454957, 421187, 456832, 432000, 431605, 452447, 444073, 435705, 445408, 480880, 455857, 440018, 420727, 448036, 428751, 455426, 435930, 438767, 449976, 456208, 448340, 431095, 469815, 441849, 434922, 452849	749	313	9131	1.71374	0.146262	0.0513452	0.673538
GOTERM_BP_FAT	GO:0048878~chemical homeostasis	46	0.370341	0.000556668	432648, 436440, 467237, 448692, 425857, 452230, 449643, 438795, 445251, 436065, 445064, 467781, 440101, 445895, 453712, 423658, 433235, 469868, 481413, 436073, 474236, 467234, 456095, 432000, 447480, 465574, 473789, 441892, 437315, 438856, 421509, 480100, 449292, 479494, 422694, 469156, 445883, 437614, 471246, 471248, 428923, 470124, 428319, 465625, 465100, 464662	1013	365	13588	1.69048	0.79749	0.0700174	0.992672
GOTERM_BP_FAT	GO:0007167~enzyme linked receptor protein signaling pathway	37	0.297883	0.000564474	432648, 467237, 445564, 457912, 440761, 463805, 430511, 432113, 475335, 451538, 432173, 441127, 442661, 439790, 445147, 456111, 432000, 451110, 452447, 440679, 451568, 476002, 435705, 480880, 476618, 475368, 469585, 475197, 445111, 457497, 450106, 438544, 421116, 469815, 438863, 451390, 475651	1013	273	13588	1.81796	0.801976	0.0679859	1.00653
SP_PIR_KEYWORDS	transmembrane	434	3.49408	0.000596341	445564, 478519, 426523, 464728, 441528, 448668, 426314, 478513, 434103, 446531, 479350, 472900, 479652, 446673, 469547, 422028, 479780, 479784, 480697, 470493, 429458, 446586, 476785, 461542, 472338, 473190, 433381, 434219, 438791, 465462, 446549, 443179, 457733, 472334, 479914, 452023, 472725, 429428, 478670, 454957, 452169, 467234, 443040, 457843, 482503, 426444, 471291, 427114, 445408, 434105,…	1299	5237	17854	1.13903	0.261865	0.0230854	0.857469
INTERPRO	IPR006210:EGF-like	29	0.233476	0.000612419	469019, 438292, 457366, 478156, 433090, 479725, 474341, 441528, 427131, 432173, 441127, 446635, 472900, 478950, 451878, 424690, 425091, 466133, 427114, 450944, 452570, 470166, 456463, 468012, 462374, 442412, 430691, 453844, 473078	1271	203	17763	1.99652	0.643793	0.0824243	1.02688
UP_SEQ_FEATURE	domain:Ig-like C2-type 3	17	0.136865	0.000691784	454367, 450227, 452447, 435705, 477855, 463805, 480880, 430511, 475368, 420727, 482730, 438767, 442661, 423100, 425091, 441849, 432000	1206	87	16021	2.5958	0.893697	0.170381	1.24888
UP_SEQ_FEATURE	domain:Ig-like C2-type 5	12	0.0966106	0.000704799	450227, 454367, 452447, 442661, 423100, 435705, 463805, 480880, 430511, 425091, 441849, 432000	1206	48	16021	3.3211	0.898088	0.161101	1.27223
KEGG_PATHWAY	mmu04060:Cytokine-cytokine receptor interaction	33	0.265679	0.000754171	451611, 477937, 445564, 425764, 457912, 463805, 454513, 430511, 444138, 453712, 467426, 432000, 469743, 477734, 462025, 454878, 452447, 438289, 476002, 441258, 435705, 481370, 468788, 420727, 468976, 433890, 430555, 452685, 433167, 451390, 443861, 465625, 434922	420	244	5738	1.84772	0.117714	0.0308248	0.912533
GOTERM_BP_FAT	GO:0048514~blood vessel morphogenesis	29	0.233476	0.000757442	468263, 449643, 457912, 458162, 463805, 443582, 445991, 437068, 476374, 477585, 467426, 479127, 432000, 451110, 437315, 476002, 438856, 431629, 477116, 475368, 426011, 442621, 432662, 441239, 451390, 473078, 428319, 475651, 426399	1013	198	13588	1.96462	0.886183	0.0865701	1.34841
UP_SEQ_FEATURE	domain:Ig-like C2-type 4	13	0.104661	0.000780019	454367, 450227, 452447, 435705, 477855, 463805, 480880, 430511, 442661, 423100, 425091, 441849, 432000	1206	56	16021	3.08388	0.920139	0.165175	1.40711
SMART	SM00282:LamG	12	0.0966106	0.000790906	446635, 456463, 457366, 435385, 426223, 427114, 433090, 479725, 481414, 425091, 465980, 459421	749	45	9131	3.25091	0.220602	0.060407	1.05952
GOTERM_MF_FAT	GO:0004713~protein tyrosine kinase activity	25	0.201272	0.000795637	440761, 463805, 430511, 475335, 445991, 442661, 439052, 432000, 467891, 452447, 451568, 435705, 424974, 480880, 475368, 480599, 481893, 445111, 427025, 483220, 438544, 442412, 431864, 469815, 475651	969	164	13288	2.09041	0.505604	0.0957336	1.23036
GOTERM_MF_FAT	GO:0005021~vascular endothelial growth factor receptor activity	5	0.0402544	0.000819428	452447, 442661, 463805, 475651, 432000	969	7	13288	9.79508	0.515913	0.0866959	1.26693
GOTERM_BP_FAT	GO:0008217~regulation of blood pressure	14	0.112712	0.000866546	461305, 447480, 445564, 450792, 425857, 428961, 424974, 479712, 445991, 463099, 462870, 460124, 481413, 441198	1013	65	13588	2.88909	0.916785	0.0946677	1.54122
UP_SEQ_FEATURE	domain:EGF-like 1	19	0.152967	0.000886595	469019, 457366, 433090, 427114, 479725, 474341, 441528, 450944, 427131, 432173, 446635, 468012, 462374, 442412, 478950, 451878, 453844, 430691, 473078	1206	106	16021	2.38117	0.943468	0.174305	1.5979
UP_SEQ_FEATURE	propeptide:C-terminal propeptide	5	0.0402544	0.000926566	441342, 451574, 476693, 481414, 470945	1206	7	16021	9.48887	0.950339	0.171102	1.66937
GOTERM_BP_FAT	GO:0019932~second-messenger-mediated signaling	20	0.161018	0.00110707	432748, 437315, 449292, 421270, 479494, 448668, 465402, 476578, 426011, 445064, 460124, 478670, 481413, 428923, 445701, 453171, 455779, 426264, 464662, 449243	1013	118	13588	2.2735	0.958283	0.115017	1.96502
UP_SEQ_FEATURE	domain:EGF-like 3	14	0.112712	0.00110789	469019, 438292, 433090, 479725, 474341, 441528, 450944, 432173, 470166, 427131, 446635, 462374, 442412, 430691	1206	66	16021	2.81791	0.972414	0.19039	1.99297
INTERPRO	IPR000998:MAM	7	0.0563562	0.00115896	464172, 476113, 462374, 456384, 475651, 452849, 450944	1271	18	17763	5.43496	0.858291	0.139556	1.93491
GOTERM_BP_FAT	GO:0055080~cation homeostasis	27	0.217374	0.00116281	467237, 436440, 448692, 438795, 436065, 440101, 467781, 453712, 433235, 469868, 481413, 436073, 456095, 432000, 465574, 437315, 421509, 438856, 449292, 479494, 469156, 445883, 437614, 470124, 428319, 465625, 464662	1013	184	13588	1.9683	0.964453	0.116256	2.06299
GOTERM_BP_FAT	GO:0055066~di-, tri-valent inorganic cation homeostasis	23	0.18517	0.0011642	465574, 467237, 436440, 448692, 437315, 421509, 438856, 449292, 479494, 436065, 467781, 453712, 469156, 433235, 469868, 437614, 481413, 470124, 428319, 465625, 464662, 456095, 432000	1013	146	13588	2.1131	0.964594	0.112474	2.06543
GOTERM_BP_FAT	GO:0030198~extracellular matrix organization	18	0.144916	0.00120129	445294, 448692, 457912, 448892, 439458, 465980, 436065, 450944, 462531, 462374, 426223, 451574, 478950, 425091, 481414, 470945, 456554, 454211	1013	101	13588	2.39055	0.968171	0.112081	2.13056
SMART	SM00408:IGc2	29	0.233476	0.0012674	463321, 450227, 474835, 463805, 430511, 451538, 442661, 423100, 425091, 454957, 480633, 421187, 456832, 432000, 454367, 452447, 435705, 477855, 480880, 475368, 437029, 435930, 461666, 448340, 431095, 455635, 434924, 441849, 452849	749	187	9131	1.89057	0.329333	0.0767882	1.69281
GOTERM_BP_FAT	GO:0009100~glycoprotein metabolic process	23	0.18517	0.0012753	447832, 448906, 472375, 474004, 438856, 456384, 472839, 425598, 478513, 444884, 435688, 438767, 470493, 469237, 428466, 470135, 476386, 479841, 447964, 472459, 481414, 423605, 461563	1013	147	13588	2.09873	0.974265	0.114848	2.2604
UP_SEQ_FEATURE	domain:EGF-like 5; calcium-binding	9	0.0724579	0.00131201	469019, 432173, 438292, 468012, 462374, 478950, 424690, 430691, 450944	1206	30	16021	3.98532	0.98577	0.210411	2.35603
GOTERM_MF_FAT	GO:0060589~nucleoside-triphosphatase regulator activity	44	0.354239	0.00131248	466798, 438293, 430078, 452766, 435992, 421270, 463523, 423200, 479804, 425406, 436956, 428155, 472290, 476585, 462722, 466619, 425864, 431210, 448050, 459011, 450862, 447153, 454760, 425324, 463025, 421049, 465328, 433312, 449967, 469880, 456988, 426197, 453305, 447484, 458732, 426013, 442621, 446041, 439810, 441866, 441923, 462991, 421496, 426264	969	367	13288	1.64408	0.687235	0.121153	2.02199
GOTERM_BP_FAT	GO:0008015~blood circulation	19	0.152967	0.00136101	461305, 447480, 445564, 450792, 425857, 428961, 480100, 424974, 479712, 445991, 463099, 460124, 462870, 427025, 465532, 481413, 428319, 441198, 428024	1013	111	13588	2.29603	0.97988	0.118386	2.41058
GOTERM_BP_FAT	GO:0003013~circulatory system process	19	0.152967	0.00136101	461305, 447480, 445564, 450792, 425857, 428961, 480100, 424974, 479712, 445991, 463099, 460124, 462870, 427025, 465532, 481413, 428319, 441198, 428024	1013	111	13588	2.29603	0.97988	0.118386	2.41058
INTERPRO	IPR001824:Receptor tyrosine kinase, class III, conserved site	5	0.0402544	0.0014412	452447, 435705, 463805, 430511, 432000	1271	8	17763	8.73476	0.911979	0.159354	2.40075
GOTERM_MF_FAT	GO:0005539~glycosaminoglycan binding	19	0.152967	0.001448	454367, 448692, 448906, 448443, 440679, 461283, 448892, 452777, 482407, 455558, 456384, 475368, 425598, 465980, 452570, 458863, 426223, 428319, 454211	969	114	13288	2.28552	0.722631	0.120358	2.22858
SP_PIR_KEYWORDS	cell adhesion	45	0.36229	0.00148323	468903, 450227, 448692, 430778, 439458, 434487, 456225, 482730, 445895, 427604, 469996, 446635, 472900, 479350, 435385, 478950, 478886, 477585, 421187, 478492, 451110, 465574, 450175, 454367, 443955, 434967, 480747, 448892, 427114, 482407, 476543, 480880, 455857, 450944, 452570, 470166, 462374, 436512, 426911, 445831, 453844, 440714, 475493, 441849, 446469	1299	380	17854	1.62763	0.530235	0.0525356	2.12006
INTERPRO	IPR013032:EGF-like region, conserved site	38	0.305933	0.00148894	469019, 452727, 438292, 457366, 463640, 440761, 478156, 433090, 479725, 463328, 474341, 441528, 439458, 434103, 432173, 427131, 446635, 441127, 472900, 435385, 478950, 451878, 424690, 425091, 469743, 427114, 466133, 482407, 450944, 452570, 470166, 456463, 468012, 462374, 442412, 428523, 430691, 473078	1271	310	17763	1.71314	0.918791	0.154124	2.47933
GOTERM_BP_FAT	GO:0055074~calcium ion homeostasis	17	0.136865	0.00164289	465574, 467237, 436440, 448692, 437315, 449292, 479494, 453712, 469156, 469868, 437614, 481413, 428319, 465625, 464662, 456095, 432000	1013	95	13588	2.40033	0.991046	0.137021	2.90293
GOTERM_MF_FAT	GO:0005509~calcium ion binding	85	0.684325	0.00166531	469019, 423322, 436440, 452727, 472830, 462825, 459716, 429515, 433090, 471680, 444025, 434487, 443253, 438270, 432173, 427131, 442426, 465718, 479652, 479350, 451234, 458863, 482145, 422777, 478950, 470135, 451878, 424690, 465532, 446260, 434967, 437315, 455915, 460430, 422554, 422269, 467726, 471534, 452570, 473740, 468012, 474346, 422234, 428523, 430691, 476905, 426264, 423605, 475493, 426399,…	969	840	13288	1.38764	0.771227	0.125491	2.559
GOTERM_BP_FAT	GO:0030041~actin filament polymerization	5	0.0402544	0.00167851	454841, 444150, 480531, 427303, 438270	1013	8	13588	8.38351	0.991917	0.135843	2.96499
GOTERM_MF_FAT	GO:0030695~GTPase regulator activity	43	0.346188	0.00168145	466798, 438293, 430078, 452766, 435992, 421270, 463523, 423200, 479804, 425406, 436956, 428155, 472290, 476585, 462722, 466619, 425864, 431210, 448050, 459011, 450862, 447153, 454760, 425324, 463025, 421049, 465328, 433312, 449967, 469880, 456988, 426197, 453305, 447484, 458732, 442621, 446041, 439810, 441866, 441923, 462991, 421496, 426264	969	361	13288	1.63342	0.774477	0.116718	2.5835
GOTERM_BP_FAT	GO:0019725~cellular homeostasis	42	0.338137	0.00173911	432648, 436440, 467237, 448692, 425857, 452230, 449643, 445251, 438795, 471680, 481677, 436065, 478513, 467781, 445895, 453712, 423658, 433235, 469868, 457816, 481413, 436073, 474236, 467234, 456095, 447480, 465574, 441892, 437315, 421509, 438856, 449292, 479494, 475904, 422694, 437614, 471248, 428923, 470124, 428319, 465625, 464662	1013	343	13588	1.64248	0.993209	0.136556	3.07046
GOTERM_CC_FAT	GO:0044459~plasma membrane part	152	1.22373	0.00178622	468903, 432648, 444636, 463018, 464435, 463805, 471680, 475335, 474148, 441127, 450119, 456091, 469547, 422028, 427794, 425324, 458357, 455065, 447484, 465402, 455857, 436803, 468012, 437614, 444099, 431095, 451390, 428319, 460128, 464357, 483248, 426399, 428024, 448488, 466798, 457220, 452741, 438791, 425764, 440761, 421270, 443179, 474341, 479721, 472334, 442905, 467639, 482730, 450565, 452023,…	926	1633	12504	1.25688	0.534753	0.061775	2.48676
UP_SEQ_FEATURE	domain:MAM	6	0.0483053	0.00184191	464172, 476113, 462374, 475651, 452849, 450944	1206	13	16021	6.13127	0.997449	0.269691	3.29265
UP_SEQ_FEATURE	compositionally biased region:Poly-Leu	18	0.144916	0.00187004	482412, 478519, 450792, 465462, 425592, 452817, 473783, 423016, 474754, 432173, 435638, 446635, 468967, 449976, 422542, 451878, 448241, 474236	1206	104	16021	2.29923	0.997672	0.261502	3.34213
GOTERM_BP_FAT	GO:0016358~dendrite development	10	0.0805088	0.0018777	435930, 448692, 430078, 425429, 478670, 459156, 425456, 426898, 441157, 475651	1013	39	13588	3.43939	0.995439	0.142736	3.31129
GOTERM_MF_FAT	GO:0003779~actin binding	36	0.289832	0.00192842	454841, 423322, 442100, 466323, 425429, 478274, 471680, 444061, 479721, 434487, 470567, 467639, 438270, 476207, 480531, 427303, 468119, 439729, 429251, 466238, 459156, 433312, 482826, 449967, 480950, 463308, 428040, 444150, 438880, 454074, 431078, 465467, 462566, 483248, 459447, 450367	969	288	13288	1.71414	0.818826	0.123139	2.95766
GOTERM_BP_FAT	GO:0030003~cellular cation homeostasis	23	0.18517	0.00197725	465574, 467237, 436440, 448692, 437315, 421509, 438856, 449292, 438795, 479494, 436065, 467781, 453712, 433235, 469868, 437614, 481413, 436073, 470124, 428319, 465625, 464662, 456095	1013	152	13588	2.02969	0.996574	0.145874	3.48391
INTERPRO	IPR003591:Leucine-rich repeat, typical subtype	20	0.161018	0.00203882	463321, 452706, 443955, 448906, 439889, 461294, 473334, 433090, 428223, 479725, 477855, 424966, 425598, 437029, 442661, 440531, 449976, 455635, 460128, 432369	1271	129	17763	2.16676	0.967901	0.193404	3.38027
GOTERM_BP_FAT	GO:0055065~metal ion homeostasis	18	0.144916	0.00206562	465574, 467237, 436440, 448692, 437315, 449292, 479494, 453712, 469156, 469868, 437614, 481413, 436073, 428319, 465625, 464662, 456095, 432000	1013	106	13588	2.27779	0.997342	0.148094	3.6369
UP_SEQ_FEATURE	domain:EGF-like 2	15	0.120763	0.00210913	469019, 438292, 433090, 427114, 479725, 474341, 441528, 427131, 470166, 446635, 468012, 442412, 478950, 451878, 430691	1206	79	16021	2.52236	0.998928	0.277943	3.76173
GOTERM_BP_FAT	GO:0048667~cell morphogenesis involved in neuron differentiation	26	0.209323	0.00213241	467237, 448692, 461194, 452230, 457912, 440761, 433090, 479725, 427251, 434487, 482730, 423814, 425456, 426426, 439729, 431605, 439548, 444602, 473783, 450980, 435930, 445585, 438544, 433462, 426898, 475651	1013	182	13588	1.91623	0.997807	0.148804	3.7524
GOTERM_BP_FAT	GO:0030005~cellular di-, tri-valent inorganic cation homeostasis	21	0.169069	0.00214451	465574, 467237, 436440, 448692, 437315, 421509, 438856, 449292, 479494, 436065, 467781, 453712, 433235, 469868, 437614, 481413, 470124, 428319, 465625, 464662, 456095	1013	134	13588	2.10213	0.997882	0.146042	3.77331
GOTERM_BP_FAT	GO:0001763~morphogenesis of a branching structure	20	0.161018	0.00221168	431174, 437315, 479592, 463805, 469420, 475368, 445991, 436581, 436512, 462374, 443216, 472777, 480394, 451390, 448734, 475651, 426399, 432000, 451110, 431605	1013	125	13588	2.14618	0.998253	0.146793	3.88928
GOTERM_BP_FAT	GO:0007409~axonogenesis	24	0.193221	0.00221811	439548, 467237, 461194, 448692, 452230, 457912, 444602, 440761, 433090, 479725, 473783, 427251, 434487, 450980, 482730, 423814, 445585, 438544, 425456, 426898, 426426, 475651, 439729, 431605	1013	163	13588	1.97501	0.998285	0.143869	3.90039
GOTERM_MF_FAT	GO:0030247~polysaccharide binding	20	0.161018	0.00227024	469019, 454367, 448692, 448906, 448443, 440679, 461283, 448892, 452777, 482407, 455558, 456384, 475368, 425598, 465980, 452570, 458863, 426223, 428319, 454211	969	128	13288	2.14267	0.866205	0.133831	3.47331
GOTERM_MF_FAT	GO:0001871~pattern binding	20	0.161018	0.00227024	469019, 454367, 448692, 448906, 448443, 440679, 461283, 448892, 452777, 482407, 455558, 456384, 475368, 425598, 465980, 452570, 458863, 426223, 428319, 454211	969	128	13288	2.14267	0.866205	0.133831	3.47331
GOTERM_BP_FAT	GO:0007411~axon guidance	17	0.136865	0.00228818	448692, 461194, 452230, 457912, 444602, 440761, 433090, 479725, 473783, 427251, 450980, 482730, 438544, 426426, 439729, 475651, 431605	1013	98	13588	2.32685	0.998598	0.144808	4.02123
GOTERM_CC_FAT	GO:0043025~cell soma	19	0.152967	0.00230632	454367, 442100, 425857, 457912, 440761, 459156, 428961, 467441, 468328, 462090, 442905, 482730, 445585, 471313, 437614, 469547, 441209, 439729, 425358	926	117	12504	2.19283	0.627771	0.0732013	3.19996
SMART	SM00137:MAM	7	0.0563562	0.0023321	464172, 476113, 462374, 456384, 475651, 452849, 450944	749	18	9131	4.74091	0.52072	0.115364	3.09435
GOTERM_BP_FAT	GO:0048593~camera-type eye morphogenesis	11	0.0885597	0.00242874	435930, 430778, 431629, 440761, 476543, 423522, 455857, 425657, 482646, 481531, 478492	1013	48	13588	3.07396	0.999064	0.149719	4.2632
GOTERM_MF_FAT	GO:0008201~heparin binding	15	0.120763	0.00251759	454367, 448692, 448443, 448892, 461283, 452777, 482407, 455558, 475368, 465980, 452570, 458863, 426223, 428319, 454211	969	83	13288	2.47827	0.892565	0.138194	3.84483
UP_SEQ_FEATURE	short sequence motif:PDZ-binding	14	0.112712	0.00252635	440761, 471070, 475329, 427251, 469315, 423658, 449976, 452868, 438544, 476374, 455779, 447571, 467234, 479886	1206	72	16021	2.58308	0.999723	0.310934	4.48984
SP_PIR_KEYWORDS	triple helix	5	0.0402544	0.00260384	427604, 441342, 451574, 476693, 453768	1299	9	17854	7.63579	0.73475	0.0846713	3.69398
GOTERM_MF_FAT	GO:0048407~platelet-derived growth factor binding	5	0.0402544	0.00262025	427604, 441342, 426223, 451574, 476693	969	9	13288	7.61839	0.901919	0.135084	3.99864
GOTERM_BP_FAT	GO:0007242~intracellular signaling cascade	92	0.740681	0.00263125	449409, 432748, 450836, 430078, 472878, 448668, 432113, 428155, 445064, 429741, 444584, 450119, 429547, 448734, 476812, 447480, 437315, 449116, 437314, 473334, 461283, 435705, 449292, 426194, 475397, 449967, 456988, 472206, 469585, 465402, 464064, 480599, 460124, 481893, 453140, 474346, 437614, 426898, 470124, 428923, 426264, 444095, 430130, 482674, 464662, 449243, 438293, 432720, 475314, 425548,…	1013	915	13588	1.34869	0.999477	0.157798	4.61081
GOTERM_MF_FAT	GO:0008092~cytoskeletal protein binding	47	0.378391	0.00266278	454841, 423322, 434507, 467237, 464172, 435242, 442100, 466323, 425429, 478274, 471680, 444061, 479721, 470567, 434487, 467639, 438270, 476207, 427130, 480531, 463414, 427303, 468119, 439729, 429251, 466238, 459156, 422000, 433312, 449967, 482826, 480950, 463308, 428040, 444150, 427025, 438880, 454074, 431078, 441388, 422620, 465467, 462566, 483248, 459447, 448488, 450367	969	414	13288	1.5568	0.905552	0.129603	4.0623
SP_PIR_KEYWORDS	proteoglycan	11	0.0885597	0.00280977	429474, 427130, 448906, 440679, 472777, 425091, 424966, 435056, 453171, 425598, 475651	1299	50	17854	3.02377	0.761214	0.0856224	3.98065
GOTERM_CC_FAT	GO:0030055~cell-substrate junction	13	0.104661	0.00297879	466798, 458357, 482826, 471680, 434487, 467639, 428040, 427025, 436512, 426911, 445831, 425092, 483248	926	66	12504	2.65973	0.721079	0.0871665	4.11493
GOTERM_BP_FAT	GO:0021915~neural tube development	15	0.120763	0.00308466	431174, 481883, 462937, 473783, 480880, 432463, 474433, 431408, 464157, 433462, 432662, 474236, 437439, 479127, 430589	1013	83	13588	2.42415	0.999858	0.178727	5.38476
UP_SEQ_FEATURE	domain:CUB 1	9	0.0724579	0.00311124	452727, 435030, 476113, 475361, 429190, 428523, 451878, 463087, 475651	1206	34	16021	3.51646	0.999959	0.355208	5.50182
UP_SEQ_FEATURE	domain:CUB 2	9	0.0724579	0.00311124	452727, 435030, 476113, 475361, 429190, 428523, 451878, 463087, 475651	1206	34	16021	3.51646	0.999959	0.355208	5.50182
PIR_SUPERFAMILY	PIRSF002255:collagen alpha 1(I) chain	4	0.0322035	0.00336328	441342, 451574, 476693, 470945	589	5	8136	11.0506	0.863448	0.863448	4.84413
GOTERM_BP_FAT	GO:0043009~chordate embryonic development	48	0.386442	0.00338467	431174, 450836, 435242, 458162, 469477, 474341, 472839, 481531, 445991, 431408, 437068, 452528, 476374, 481414, 425091, 453171, 480394, 474236, 424119, 440708, 437439, 427135, 439729, 479127, 430589, 481883, 454698, 452447, 462937, 440679, 425696, 449116, 438856, 462384, 480880, 473783, 477116, 475368, 450212, 480599, 440034, 432463, 437531, 464157, 474433, 433462, 432662, 451390	1013	421	13588	1.52934	0.99994	0.190538	5.89362
GOTERM_BP_FAT	GO:0043062~extracellular structure organization	22	0.177119	0.00342028	445294, 448692, 448892, 457912, 444602, 439458, 465980, 436065, 450944, 470166, 462531, 446635, 462374, 426223, 451574, 478950, 425091, 481414, 470945, 474236, 456554, 454211	1013	149	13588	1.98053	0.999946	0.18866	5.95384
GOTERM_BP_FAT	GO:0048754~branching morphogenesis of a tube	16	0.128814	0.00348727	431174, 479592, 463805, 469420, 445991, 436581, 436512, 462374, 443216, 472777, 451390, 448734, 426399, 475651, 432000, 451110	1013	93	13588	2.30772	0.999955	0.188384	6.06703
SP_PIR_KEYWORDS	neurogenesis	21	0.169069	0.00385681	430078, 465462, 433090, 479725, 454485, 427251, 467441, 470867, 453305, 455426, 425370, 480531, 476113, 448393, 436327, 425456, 426898, 469815, 437439, 475651, 431605	1299	144	17854	2.00439	0.860112	0.109258	5.42591
INTERPRO	IPR013098:Immunoglobulin I-set	19	0.152967	0.0040222	463321, 454367, 450227, 474835, 435705, 477855, 463805, 480880, 437029, 451538, 435930, 442661, 423100, 448340, 455635, 425091, 441849, 432000, 452849	1271	127	17763	2.09084	0.998876	0.329328	6.56526
GOTERM_BP_FAT	GO:0009792~embryonic development ending in birth or egg hatching	48	0.386442	0.00404233	431174, 450836, 435242, 458162, 469477, 474341, 472839, 481531, 445991, 431408, 437068, 452528, 476374, 481414, 425091, 453171, 480394, 474236, 424119, 440708, 437439, 427135, 439729, 479127, 430589, 481883, 454698, 452447, 462937, 440679, 425696, 449116, 438856, 462384, 480880, 473783, 477116, 475368, 450212, 480599, 440034, 432463, 437531, 464157, 474433, 433462, 432662, 451390	1013	425	13588	1.51495	0.999991	0.211072	7.00004
GOTERM_BP_FAT	GO:0015674~di-, tri-valent inorganic cation transport	23	0.18517	0.00407121	436440, 467147, 472830, 462825, 438411, 460977, 425857, 426287, 421509, 429515, 428961, 475397, 465786, 445064, 440427, 479652, 433235, 429458, 442738, 437614, 463960, 466603, 465625	1013	161	13588	1.91623	0.999992	0.208639	7.04834
GOTERM_BP_FAT	GO:0001501~skeletal system development	35	0.281781	0.00425458	457912, 469477, 437889, 473899, 474341, 472839, 453768, 481531, 482198, 432173, 442661, 469868, 452528, 425091, 481414, 470945, 453171, 474237, 456554, 441342, 452447, 449116, 438856, 462384, 473783, 476618, 450212, 475368, 447466, 437614, 476386, 432662, 451390, 435602, 426399	1013	285	13588	1.64729	0.999995	0.21319	7.3545
GOTERM_BP_FAT	GO:0042127~regulation of cell proliferation	58	0.466951	0.00427397	480586, 457912, 444025, 472839, 454197, 436581, 429281, 479694, 425070, 448734, 437315, 434967, 476002, 435705, 473783, 433890, 427025, 425225, 436327, 432662, 458215, 451390, 463738, 468191, 464662, 451514, 451611, 425764, 427251, 423860, 445895, 459227, 452023, 435688, 448393, 478670, 439790, 425092, 445147, 467426, 474236, 479127, 425657, 432000, 439546, 440679, 431629, 475368, 426011, 448036,…	1013	538	13588	1.44608	0.999995	0.210402	7.38681
SMART	SM00181:EGF	29	0.233476	0.00428759	469019, 438292, 457366, 478156, 433090, 479725, 474341, 441528, 427131, 432173, 441127, 446635, 472900, 478950, 451878, 424690, 425091, 466133, 427114, 450944, 452570, 470166, 456463, 468012, 462374, 442412, 430691, 453844, 473078	749	203	9131	1.74156	0.741664	0.175812	5.62041
GOTERM_BP_FAT	GO:0007169~transmembrane receptor protein tyrosine kinase signaling pathway	26	0.209323	0.00438274	467237, 432648, 445564, 440761, 463805, 430511, 475335, 442661, 439790, 432000, 452447, 451568, 476002, 435705, 480880, 469585, 475368, 476618, 475197, 445111, 438544, 450106, 457497, 421116, 469815, 475651	1013	192	13588	1.81643	0.999997	0.211549	7.5679
GOTERM_BP_FAT	GO:0007507~heart development	29	0.233476	0.00447962	432648, 457912, 445991, 431408, 481413, 425091, 481414, 426426, 474236, 479127, 439729, 451110, 430589, 481883, 454698, 440679, 438856, 431629, 475397, 477116, 476113, 425225, 426223, 441239, 432662, 451390, 455779, 475651, 428024	1013	223	13588	1.74437	0.999997	0.212154	7.72892
GOTERM_MF_FAT	GO:0005184~neuropeptide hormone activity	6	0.0483053	0.00450115	447480, 471246, 480100, 462516, 461438, 467476	969	16	13288	5.14241	0.981547	0.198929	6.7762
INTERPRO	IPR000719:Protein kinase, core	52	0.418646	0.00455389	445564, 430078, 430807, 428111, 463805, 430511, 475335, 428155, 452002, 439052, 473334, 435705, 478189, 424974, 441157, 480599, 473740, 481893, 466385, 474346, 438544, 469815, 426898, 451390, 451514, 457982, 440761, 475314, 471045, 465786, 457550, 441205, 424328, 468968, 463414, 445147, 432000, 425946, 467891, 452447, 451568, 428950, 481860, 480880, 475368, 453116, 466648, 434586, 445111, 483220,…	1271	491	17763	1.48011	0.999543	0.347712	7.40212
UP_SEQ_FEATURE	compositionally biased region:Ser-rich	44	0.354239	0.00469807	469801, 451120, 461194, 469477, 421270, 467811, 428155, 454197, 452002, 447527, 450565, 423100, 440204, 425864, 472640, 462385, 479254, 423611, 421104, 438876, 435865, 454698, 452182, 467154, 459156, 449967, 469420, 442976, 446378, 429339, 451627, 442621, 464899, 455445, 481893, 454074, 432010, 422234, 430051, 421736, 422620, 431051, 468858, 448488	1206	380	16021	1.53819	1	0.470349	8.19653
GOTERM_CC_FAT	GO:0005615~extracellular space	55	0.442798	0.00484744	477937, 457912, 433090, 461438, 482198, 475382, 441127, 458863, 424973, 465532, 446055, 478914, 429809, 447480, 482426, 454878, 466963, 476002, 475605, 433890, 430555, 463587, 458215, 428319, 443077, 460128, 457025, 464662, 449243, 420619, 452454, 425764, 479725, 454513, 432340, 444138, 441582, 423860, 433235, 447964, 467426, 456554, 425657, 462025, 481370, 479494, 468788, 479712, 432884, 429474,…	926	511	12504	1.45338	0.875038	0.129467	6.61541
UP_SEQ_FEATURE	compositionally biased region:Pro-rich	73	0.587714	0.00505066	469019, 461194, 472688, 466323, 478420, 464575, 441528, 480180, 454197, 475382, 432173, 462722, 447554, 482145, 452528, 426032, 451878, 479254, 459011, 466238, 450862, 429704, 447153, 427586, 473011, 442002, 431541, 480599, 455445, 445665, 464157, 460631, 422825, 432010, 457209, 463738, 465100, 470972, 459447, 468858, 448488, 442394, 442100, 437791, 479824, 469477, 447529, 474754, 449531, 448393,…	1206	707	16021	1.37166	1	0.481089	8.78535
GOTERM_CC_FAT	GO:0009897~external side of plasma membrane	27	0.217374	0.00512848	425764, 425857, 474341, 475382, 482730, 423860, 452023, 441127, 424973, 476374, 454367, 434967, 435705, 435056, 440018, 448036, 436803, 469318, 429474, 468012, 438767, 437614, 472777, 451390, 428319, 446469, 426399	926	206	12504	1.76984	0.889267	0.1285	6.98619
UP_SEQ_FEATURE	domain:Ig-like C2-type 7	6	0.0483053	0.00517011	442661, 463805, 480880, 425091, 441849, 432000	1206	16	16021	4.98165	1	0.475729	8.98401
GOTERM_BP_FAT	GO:0030001~metal ion transport	49	0.394493	0.00522928	430698, 436440, 463645, 472830, 462825, 430842, 429515, 445064, 442161, 479652, 422028, 479886, 475397, 458312, 429458, 442738, 437614, 463960, 464962, 428024, 467147, 460977, 425857, 425001, 426287, 428961, 465786, 447675, 467781, 440101, 440427, 423658, 433235, 450376, 474236, 425358, 438411, 421509, 480782, 481110, 475329, 423684, 469315, 468076, 445883, 449161, 456208, 466603, 465625	1013	442	13588	1.48703	1	0.239211	8.96592
GOTERM_BP_FAT	GO:0046467~membrane lipid biosynthetic process	7	0.0563562	0.00564647	427189, 437614, 455659, 463604, 445251, 479841, 429281	1013	23	13588	4.08241	1	0.251736	9.64751
GOTERM_MF_FAT	GO:0005158~insulin receptor binding	6	0.0483053	0.00599941	475197, 457497, 421116, 439790, 456808, 469585	969	17	13288	4.83992	0.995134	0.244434	8.93472
INTERPRO	IPR015722:MLL Transcription Factor	4	0.0322035	0.00618827	432010, 476149, 454197, 440034	1271	6	17763	9.31707	0.999971	0.423343	9.93066
INTERPRO	IPR009134:Vascular endothelial growth factor receptor, VEGFR, N-terminal	4	0.0322035	0.00618827	452447, 442661, 463805, 432000	1271	6	17763	9.31707	0.999971	0.423343	9.93066
SP_PIR_KEYWORDS	heterotrimer	7	0.0563562	0.00629675	450175, 427604, 441342, 435385, 453171, 439458, 453768	1299	24	17854	4.00879	0.959852	0.163577	8.71563
GOTERM_BP_FAT	GO:0021952~central nervous system projection neuron axonogenesis	5	0.0402544	0.00660225	461194, 440761, 438544, 425456, 426898	1013	11	13588	6.0971	1	0.283444	11.1909
GOTERM_CC_FAT	GO:0042383~sarcolemma	10	0.0805088	0.00676261	450175, 462870, 436440, 427604, 448906, 448006, 435385, 471680, 428024, 464962	926	47	12504	2.87303	0.945209	0.157041	9.11518
GOTERM_CC_FAT	GO:0016012~sarcoglycan complex	4	0.0322035	0.00681016	434293, 478085, 472334, 472425	926	6	12504	9.00216	0.94632	0.149971	9.17644
INTERPRO	IPR001849:Pleckstrin homology	31	0.249577	0.00681749	438293, 430078, 435992, 475314, 425406, 428155, 441731, 461143, 443127, 431145, 439790, 445701, 479830, 467891, 468744, 454760, 421049, 456988, 426197, 469585, 460269, 442621, 466648, 439810, 476551, 441866, 457497, 462991, 441923, 421116, 421496	1271	261	17763	1.65994	0.99999	0.438049	10.8867
UP_SEQ_FEATURE	domain:DHR-2	5	0.0402544	0.00684217	447153, 465328, 462991, 469880, 453305	1206	11	16021	6.03837	1	0.561163	11.7224
UP_SEQ_FEATURE	domain:DHR-1	5	0.0402544	0.00684217	447153, 465328, 462991, 469880, 453305	1206	11	16021	6.03837	1	0.561163	11.7224
GOTERM_CC_FAT	GO:0030425~dendrite	17	0.136865	0.00684683	442100, 425857, 422031, 457261, 459156, 428961, 462090, 448668, 447484, 442905, 462870, 436820, 474346, 456091, 469547, 439729, 450367	926	110	12504	2.08686	0.947162	0.143383	9.22367
GOTERM_BP_FAT	GO:0006875~cellular metal ion homeostasis	16	0.128814	0.00696341	465574, 467237, 436440, 448692, 437315, 449292, 479494, 453712, 469868, 437614, 481413, 436073, 428319, 465625, 464662, 456095	1013	100	13588	2.14618	1	0.292157	11.7676
INTERPRO	IPR017441:Protein kinase, ATP binding site	49	0.394493	0.00704522	445564, 430078, 430807, 428111, 463805, 430511, 475335, 428155, 452002, 439052, 435705, 473334, 478189, 424974, 441157, 480599, 473740, 466385, 474346, 438544, 469815, 426898, 451390, 451514, 457982, 440761, 475314, 471045, 465786, 457550, 441205, 424328, 468968, 463414, 445147, 432000, 425946, 467891, 452447, 451568, 428950, 481860, 475368, 453116, 466648, 434586, 483220, 431864, 450608	1271	467	17763	1.46639	0.999993	0.432943	11.2303
UP_SEQ_FEATURE	propeptide:N-terminal propeptide	4	0.0322035	0.00714096	441342, 451574, 476693, 481414	1206	6	16021	8.85627	1	0.563523	12.2035
GOTERM_BP_FAT	GO:0006643~membrane lipid metabolic process	12	0.0966106	0.00714943	427189, 424510, 435688, 433145, 435705, 437614, 455659, 469868, 463604, 445251, 479841, 429281	1013	64	13588	2.51505	1	0.294454	12.0633
GOTERM_CC_FAT	GO:0044463~cell projection part	23	0.18517	0.00715888	454841, 469820, 466238, 421312, 448692, 447762, 435076, 425857, 422031, 428961, 422000, 462870, 477154, 433996, 466095, 431408, 461143, 424950, 456091, 469547, 464662, 439729, 450367	926	170	12504	1.82691	0.953811	0.142514	9.62458
GOTERM_BP_FAT	GO:0006874~cellular calcium ion homeostasis	15	0.120763	0.00717281	465574, 467237, 436440, 448692, 437315, 449292, 479494, 453712, 469868, 437614, 481413, 428319, 465625, 464662, 456095	1013	91	13588	2.21104	1	0.291139	12.1004
GOTERM_BP_FAT	GO:0048592~eye morphogenesis	13	0.104661	0.00730564	430778, 431629, 440761, 476543, 473783, 455857, 481531, 460669, 435930, 423522, 478492, 482646, 425657	1013	73	13588	2.38873	1	0.291599	12.3108
GOTERM_BP_FAT	GO:0003007~heart morphogenesis	13	0.104661	0.00814549	481883, 440679, 438856, 431629, 477116, 431408, 426223, 426426, 432662, 481414, 479127, 451110, 430589	1013	74	13588	2.35645	1	0.315001	13.6306
INTERPRO	IPR013320:Concanavalin A-like lectin/glucanase, subgroup	13	0.104661	0.00821559	457366, 433090, 427114, 479725, 442905, 446635, 455617, 456463, 435385, 437906, 426223, 481414, 425091	1271	77	17763	2.35952	0.999999	0.468387	12.9769
GOTERM_CC_FAT	GO:0005925~focal adhesion	11	0.0885597	0.00834094	466798, 428040, 427025, 436512, 426911, 458357, 445831, 425092, 482826, 483248, 467639	926	57	12504	2.60589	0.97226	0.156933	11.1284
SMART	SM00369:LRR_TYP	20	0.161018	0.00860589	463321, 452706, 443955, 448906, 439889, 461294, 473334, 433090, 428223, 479725, 477855, 424966, 425598, 437029, 442661, 440531, 449976, 455635, 460128, 432369	749	129	9131	1.89007	0.934295	0.28846	10.9843
INTERPRO	IPR001660:Sterile alpha motif SAM	14	0.112712	0.00866131	422031, 457261, 440761, 463604, 471070, 441466, 438544, 425378, 456091, 472640, 432668, 423611, 443762, 478230	1271	87	17763	2.24895	1	0.471282	13.6335
GOTERM_MF_FAT	GO:0019899~enzyme binding	28	0.225425	0.00890648	454841, 466323, 449266, 425857, 479112, 448901, 421270, 471680, 441127, 425864, 439790, 427303, 424119, 448050, 469627, 438856, 465328, 433312, 477116, 453305, 462870, 446041, 427025, 445831, 462991, 451390, 426264, 446469	969	229	13288	1.67671	0.999636	0.326911	12.9901
UP_SEQ_FEATURE	region of interest:Triple-helical region	6	0.0483053	0.00894166	450175, 427604, 441342, 426223, 451574, 481414	1206	18	16021	4.42814	1	0.63329	15.0506
INTERPRO	IPR007110:Immunoglobulin-like	60	0.483053	0.00898176	430133, 461392, 474835, 464728, 464435, 454485, 456055, 463805, 430511, 475335, 451538, 442161, 480633, 427794, 431605, 454367, 435705, 455857, 420727, 449976, 448340, 431095, 469815, 477805, 434924, 441849, 434922, 463321, 464172, 450227, 451611, 430778, 451653, 482730, 452023, 469996, 442661, 423100, 425091, 454957, 421187, 456832, 432000, 452447, 477855, 445408, 480880, 475368, 437029, 428751,…	1271	604	17763	1.38831	1	0.469239	14.1027
GOTERM_BP_FAT	GO:0019935~cyclic-nucleotide-mediated signaling	12	0.0966106	0.00901997	460124, 432748, 449292, 479494, 421270, 428923, 448668, 453171, 465402, 426011, 464662, 449243	1013	66	13588	2.43884	1	0.337998	14.9847
INTERPRO	IPR011993:Pleckstrin homology-type	33	0.265679	0.00906478	434507, 435992, 475314, 425592, 425406, 467639, 441731, 461143, 443127, 427201, 439790, 425092, 456091, 445701, 479830, 473789, 467891, 468744, 454760, 421049, 456988, 469585, 460269, 442621, 466648, 475197, 438880, 439810, 441866, 457497, 441923, 462991, 421116	1271	289	17763	1.59583	1	0.458684	14.2239
GOTERM_MF_FAT	GO:0004672~protein kinase activity	59	0.475002	0.00909909	445564, 430842, 430078, 430807, 428111, 463805, 430511, 475335, 428155, 452002, 439052, 473334, 435705, 478189, 424974, 441157, 480599, 473740, 481893, 427025, 466385, 474346, 438544, 469815, 426898, 451390, 451514, 457982, 440761, 475314, 471045, 465786, 457550, 445991, 441205, 442661, 424328, 468968, 463414, 445147, 432000, 425946, 467891, 452447, 440679, 451568, 428950, 481860, 480880, 475368,…	969	583	13288	1.38778	0.999693	0.319697	13.2527
GOTERM_CC_FAT	GO:0016010~dystrophin-associated glycoprotein complex	5	0.0402544	0.00910498	434293, 478085, 471680, 472334, 472425	926	12	12504	5.62635	0.980055	0.163011	12.088
GOTERM_BP_FAT	GO:0051647~nucleus localization	5	0.0402544	0.00932648	433090, 437926, 444061, 439729, 428155	1013	12	13588	5.58901	1	0.34289	15.4546
GOTERM_BP_FAT	GO:0002089~lens morphogenesis in camera-type eye	5	0.0402544	0.00932648	430778, 431629, 423522, 455857, 482646	1013	12	13588	5.58901	1	0.34289	15.4546
GOTERM_BP_FAT	GO:0006468~protein amino acid phosphorylation	65	0.523307	0.00936431	445564, 430078, 457912, 430807, 428111, 463805, 430511, 475335, 428155, 452002, 439052, 447480, 449116, 473334, 435705, 478189, 424974, 441157, 480599, 421422, 473740, 481893, 427025, 466385, 474346, 437614, 438544, 469815, 426898, 451390, 426264, 451514, 457982, 448692, 440761, 475314, 471045, 465786, 457550, 441205, 442661, 424328, 468968, 463414, 445147, 449030, 432000, 425946, 467891, 452447,…	1013	640	13588	1.36232	1	0.339745	15.5125
UP_SEQ_FEATURE	domain:PH	26	0.209323	0.00947261	438293, 430078, 475314, 425406, 428155, 441731, 461143, 443127, 431145, 439790, 445701, 479830, 467891, 454760, 421049, 456988, 469585, 426197, 442621, 466648, 439810, 476551, 462991, 457497, 421116, 421496	1206	202	16021	1.70987	1	0.642135	15.8733
GOTERM_BP_FAT	GO:0006790~sulfur metabolic process	15	0.120763	0.00952047	447832, 448906, 468458, 425359, 456384, 455065, 472839, 425598, 432463, 436169, 466030, 469621, 476386, 455633, 474237	1013	94	13588	2.14047	1	0.340115	15.7507
GOTERM_BP_FAT	GO:0006029~proteoglycan metabolic process	8	0.0644071	0.0095891	447832, 448906, 470135, 476386, 481414, 456384, 472839, 425598	1013	33	13588	3.25179	1	0.337975	15.8553
SP_PIR_KEYWORDS	GTPase activation	19	0.152967	0.00969011	459011, 466798, 450862, 438293, 425324, 421049, 463025, 435992, 449967, 479804, 436956, 458732, 442621, 472290, 476585, 462722, 466619, 439810, 431210	1299	136	17854	1.92018	0.992961	0.22961	13.1141
INTERPRO	IPR006209:EGF	18	0.144916	0.0097101	469019, 452727, 438292, 478156, 433090, 427114, 479725, 474341, 452570, 427131, 432173, 446635, 456463, 442412, 478950, 425091, 430691, 473078	1271	128	17763	1.96532	1	0.468666	15.1602
SP_PIR_KEYWORDS	tyrosine-protein kinase	17	0.136865	0.00974519	467891, 452447, 451568, 435705, 440761, 463805, 430511, 475368, 475335, 480599, 445111, 483220, 439052, 438544, 431864, 469815, 432000	1299	116	17854	2.01427	0.993158	0.2206	13.1838
GOTERM_BP_FAT	GO:0042592~homeostatic process	60	0.483053	0.00991197	432648, 436440, 457912, 445251, 471680, 453768, 481677, 481531, 478513, 445064, 453712, 469868, 457816, 436073, 456095, 473789, 447480, 437315, 449292, 475904, 439082, 437614, 428923, 470124, 428319, 465100, 464662, 467237, 448692, 460687, 435242, 425857, 452230, 449643, 438795, 436065, 467781, 440101, 445895, 423658, 433235, 481413, 474236, 467234, 432000, 465574, 452447, 441892, 440679, 438856,…	1013	584	13588	1.37811	1	0.343043	16.3454
UP_SEQ_FEATURE	region of interest:Calmodulin-binding	10	0.0805088	0.00994405	473740, 462870, 436440, 429741, 468968, 478189, 465786, 457550, 461941, 426011	1206	49	16021	2.7111	1	0.648024	16.5975
SP_PIR_KEYWORDS	autophosphorylation	8	0.0644071	0.00999921	467891, 452447, 474346, 430511, 465786, 475368, 475335, 432000	1299	34	17854	3.23398	0.993995	0.216185	13.5047
SP_PIR_KEYWORDS	basement membrane	8	0.0644071	0.00999921	435385, 478950, 476543, 463328, 425091, 439458, 478492, 450944	1299	34	17854	3.23398	0.993995	0.216185	13.5047
GOTERM_BP_FAT	GO:0030902~hindbrain development	12	0.0966106	0.0100866	431174, 423929, 462531, 464157, 452230, 477452, 459156, 433462, 473783, 432662, 479694, 439729	1013	67	13588	2.40244	1	0.34386	16.6094
UP_SEQ_FEATURE	splice variant	371	2.98688	0.0103139	430698, 478134, 478519, 426523, 466323, 464728, 477269, 478274, 441623, 441528, 480180, 468590, 474148, 481531, 454197, 457996, 479652, 462722, 439052, 426032, 456091, 446912, 476812, 464364, 455658, 435373, 453305, 422554, 473011, 431541, 471534, 445665, 482014, 446908, 442738, 457497, 457209, 444195, 471262, 426264, 468191, 443077, 461542, 435602, 440276, 482412, 429616, 469754, 435242, 438293,…	1206	4448	16021	1.10803	1	0.649846	17.1615
PIR_SUPERFAMILY	PIRSF017224:lipid phosphate phosphatase	4	0.0322035	0.0105469	424510, 446267, 478872, 434142	589	7	8136	7.89328	0.998101	0.95642	14.4675
GOTERM_BP_FAT	GO:0045944~positive regulation of transcription from RNA polymerase II promoter	40	0.322035	0.0105486	469801, 431174, 448692, 452230, 459976, 473899, 481531, 454197, 445064, 459227, 462531, 426426, 445147, 479694, 440708, 482646, 442605, 437571, 479592, 476409, 445551, 438856, 477452, 478125, 479494, 462384, 477116, 446378, 464899, 468976, 437901, 464316, 440213, 433462, 479685, 476386, 432662, 457025, 432514, 435602	1013	358	13588	1.49873	1	0.352403	17.3039
GOTERM_BP_FAT	GO:0001947~heart looping	7	0.0563562	0.0106362	481883, 431408, 438856, 477116, 479127, 430589, 451110	1013	26	13588	3.61136	1	0.350754	17.435
SP_PIR_KEYWORDS	calcium	71	0.571613	0.0108213	469019, 423322, 436440, 452727, 472830, 462825, 459716, 429515, 471680, 444025, 434487, 443253, 438270, 432173, 465718, 442426, 479652, 479350, 451234, 458863, 482145, 422777, 478950, 465532, 424690, 451878, 446260, 434967, 437315, 422554, 422269, 471534, 473740, 452570, 468012, 474346, 422234, 430691, 423605, 475493, 426399, 438292, 457366, 426287, 428961, 452700, 457550, 442905, 440427, 446635,…	1299	731	17854	1.33496	0.996066	0.222546	14.5359
GOTERM_BP_FAT	GO:0014070~response to organic cyclic substance	9	0.0724579	0.011201	479914, 432648, 450345, 425857, 433235, 437614, 428923, 451390, 465402	1013	42	13588	2.87435	1	0.361535	18.2753
GOTERM_BP_FAT	GO:0021953~central nervous system neuron differentiation	9	0.0724579	0.011201	462531, 461194, 440761, 438544, 425456, 432662, 426898, 423522, 435602	1013	42	13588	2.87435	1	0.361535	18.2753
GOTERM_CC_FAT	GO:0005583~fibrillar collagen	4	0.0322035	0.0112662	441342, 451574, 476693, 465980	926	7	12504	7.71614	0.992166	0.190096	14.7506
GOTERM_CC_FAT	GO:0016011~dystroglycan complex	4	0.0322035	0.0112662	434293, 478085, 472334, 472425	926	7	12504	7.71614	0.992166	0.190096	14.7506
GOTERM_BP_FAT	GO:0007517~muscle organ development	23	0.18517	0.0114737	448692, 452447, 440679, 457912, 431629, 434419, 428111, 471680, 462384, 477116, 476618, 436872, 470166, 425574, 425225, 421879, 437068, 441239, 425091, 481414, 474236, 439729, 451110	1013	176	13588	1.75292	1	0.364524	18.6783
GOTERM_BP_FAT	GO:0040023~establishment of nucleus localization	4	0.0322035	0.0114811	433090, 444061, 439729, 428155	1013	7	13588	7.66493	1	0.360803	18.6891
INTERPRO	IPR002223:Proteinase inhibitor I2, Kunitz metazoa	6	0.0483053	0.0116245	482653, 448692, 464234, 440259, 436065, 451538	1271	20	17763	4.19268	1	0.517949	17.8817
UP_SEQ_FEATURE	glycosylation site:O-linked (Xyl...) (heparan sulfate)	4	0.0322035	0.0118018	429474, 427130, 472777, 425091	1206	7	16021	7.59109	1	0.688156	19.3942
SP_PIR_KEYWORDS	phosphoprotein	498	4.00934	0.0119565	445564, 478519, 464728, 462923, 441623, 441528, 446524, 481531, 454197, 437108, 446531, 462722, 479652, 429547, 426032, 469547, 479254, 464364, 429251, 462937, 437315, 437314, 476409, 435373, 453305, 472206, 422825, 451574, 429558, 468191, 471262, 443077, 464357, 435242, 457091, 425592, 457733, 472334, 429428, 468967, 468968, 433235, 478670, 445147, 427303, 426426, 453171, 481358, 467234, 425946,…	1299	6311	17854	1.08457	0.997807	0.233712	15.941
GOTERM_CC_FAT	GO:0045202~synapse	36	0.289832	0.0120156	457220, 432648, 444636, 467147, 448692, 463018, 457261, 425857, 440761, 471680, 421270, 443179, 427251, 467639, 450565, 479914, 443397, 442426, 446635, 479350, 436820, 456091, 469547, 439729, 467234, 456095, 465574, 443316, 444602, 433312, 447484, 462870, 446041, 437614, 460128, 450367	926	319	12504	1.52388	0.994337	0.193922	15.6562
UP_SEQ_FEATURE	domain:SAM	12	0.0966106	0.0120828	425324, 457261, 440761, 463604, 438544, 471070, 441466, 425378, 472640, 423611, 443762, 478230	1206	68	16021	2.34431	1	0.68591	19.8095
INTERPRO	IPR000859:CUB	10	0.0805088	0.0120907	452727, 435030, 476113, 475361, 429190, 428523, 451878, 462385, 463087, 475651	1271	53	17763	2.63691	1	0.519072	18.5319
GOTERM_BP_FAT	GO:0007389~pattern specification process	33	0.265679	0.0123144	431174, 423929, 445564, 452230, 437889, 463805, 426473, 427251, 445991, 454197, 462531, 431408, 437068, 452528, 445147, 480394, 425657, 479127, 430589, 451110, 441892, 449116, 477452, 462384, 473783, 475368, 450212, 464157, 433462, 432662, 451390, 475651, 450367	1013	284	13588	1.55863	1	0.377383	19.9084
GOTERM_CC_FAT	GO:0043197~dendritic spine	7	0.0563562	0.0124304	462870, 425857, 422031, 456091, 469547, 439729, 450367	926	27	12504	3.50084	0.995269	0.192767	16.1536
GOTERM_BP_FAT	GO:0022604~regulation of cell morphogenesis	15	0.120763	0.0124337	439548, 432648, 440679, 430078, 440761, 481030, 482407, 480236, 480531, 438880, 478670, 477585, 439729, 475651, 431605	1013	97	13588	2.07427	1	0.376341	20.0817
SP_PIR_KEYWORDS	iron transport	6	0.0483053	0.0124437	467147, 438411, 433235, 421509, 442738, 463960	1299	20	17854	4.12333	0.998294	0.233227	16.5373
GOTERM_BP_FAT	GO:0007187~G-protein signaling, coupled to cyclic nucleotide second messenger	11	0.0885597	0.0124851	460124, 432748, 449292, 479494, 428923, 448668, 453171, 465402, 426011, 464662, 449243	1013	60	13588	2.45916	1	0.37372	20.1562
GOTERM_MF_FAT	GO:0019904~protein domain specific binding	24	0.193221	0.0125394	440679, 437315, 425696, 450345, 430078, 449643, 471680, 471633, 469880, 446378, 442905, 476319, 427131, 441127, 436512, 438880, 423100, 454074, 452868, 439790, 437926, 469547, 471124, 465100	969	192	13288	1.71414	0.999986	0.398071	17.8207
INTERPRO	IPR008266:Tyrosine protein kinase, active site	15	0.120763	0.0125857	467891, 452447, 451568, 435705, 440761, 463805, 480880, 430511, 475368, 475335, 445111, 438544, 431864, 469815, 432000	1271	101	17763	2.07559	1	0.520932	19.2169
GOTERM_BP_FAT	GO:0008154~actin polymerization or depolymerization	5	0.0402544	0.0126891	454841, 444150, 480531, 427303, 438270	1013	13	13588	5.15909	1	0.374719	20.4512
GOTERM_BP_FAT	GO:0008610~lipid biosynthetic process	33	0.265679	0.0128585	452598, 455708, 459794, 449643, 432566, 463604, 445251, 469593, 456225, 446531, 435688, 425613, 469868, 447964, 451895, 429281, 473201, 468458, 463811, 422350, 455659, 475443, 422694, 435056, 479556, 424204, 427189, 424510, 437614, 475965, 479841, 458706, 435480	1013	285	13588	1.55316	1	0.374897	20.6953
GOTERM_BP_FAT	GO:0001570~vasculogenesis	9	0.0724579	0.0128877	449643, 458162, 476374, 432662, 441239, 451390, 473078, 451110, 432000	1013	43	13588	2.8075	1	0.371881	20.7373
GOTERM_CC_FAT	GO:0005924~cell-substrate adherens junction	11	0.0885597	0.0133502	466798, 428040, 427025, 436512, 426911, 458357, 445831, 425092, 482826, 483248, 467639	926	61	12504	2.43501	0.996825	0.198479	17.2469
SP_PIR_KEYWORDS	angiogenesis	11	0.0885597	0.0133733	468263, 476002, 482407, 476543, 463805, 425091, 473078, 478492, 475651, 442621, 432000	1299	62	17854	2.43853	0.998944	0.239757	17.6644
SP_PIR_KEYWORDS	heparin-binding	10	0.0805088	0.0133864	452570, 454367, 448692, 448443, 458863, 426223, 448892, 482407, 475368, 428319	1299	53	17854	2.59329	0.998951	0.231899	17.6802
GOTERM_MF_FAT	GO:0051020~GTPase binding	11	0.0885597	0.0134967	454841, 446041, 466323, 425864, 465328, 462991, 433312, 421270, 427303, 453305, 448050	969	62	13288	2.43297	0.999994	0.407181	19.0511
GOTERM_BP_FAT	GO:0045777~positive regulation of blood pressure	6	0.0483053	0.0137072	447480, 450792, 425857, 481413, 424974, 463099	1013	20	13588	4.02409	1	0.386573	21.9081
GOTERM_BP_FAT	GO:0006796~phosphate metabolic process	83	0.668223	0.013841	464980, 445564, 450836, 450345, 430078, 457912, 430807, 428111, 463805, 430511, 444025, 432113, 475335, 428155, 452002, 441731, 439052, 447480, 445072, 449116, 473334, 435705, 478189, 424974, 441157, 480599, 421422, 473740, 481893, 427025, 466385, 474346, 437614, 438544, 469815, 426898, 451390, 426264, 430130, 451514, 464172, 457982, 448692, 449266, 475314, 425592, 440761, 471045, 465786, 457550,…	1013	866	13588	1.2856	1	0.385826	22.0976
GOTERM_BP_FAT	GO:0006793~phosphorus metabolic process	83	0.668223	0.013841	464980, 445564, 450836, 450345, 430078, 457912, 430807, 428111, 463805, 430511, 444025, 432113, 475335, 428155, 452002, 441731, 439052, 447480, 445072, 449116, 473334, 435705, 478189, 424974, 441157, 480599, 421422, 473740, 481893, 427025, 466385, 474346, 437614, 438544, 469815, 426898, 451390, 426264, 430130, 451514, 464172, 457982, 448692, 449266, 475314, 425592, 440761, 471045, 465786, 457550,…	1013	866	13588	1.2856	1	0.385826	22.0976
GOTERM_BP_FAT	GO:0019933~cAMP-mediated signaling	11	0.0885597	0.0139672	460124, 432748, 449292, 479494, 421270, 428923, 448668, 453171, 465402, 464662, 449243	1013	61	13588	2.41885	1	0.384935	22.2761
SP_PIR_KEYWORDS	cleavage on pair of basic residues	28	0.225425	0.0142533	457366, 457912, 454960, 461438, 467476, 446055, 477585, 453171, 462516, 425657, 448405, 447480, 471482, 451568, 476002, 438289, 466133, 480100, 479712, 460124, 468976, 447466, 471246, 440259, 434924, 446469, 426399, 449243	1299	238	17854	1.61699	0.999329	0.237105	18.7183
GOTERM_CC_FAT	GO:0031224~intrinsic to membrane	471	3.79197	0.0143032	445564, 478519, 426523, 464728, 462923, 441528, 448668, 426314, 478513, 434103, 446531, 479350, 472900, 479652, 446673, 469547, 422028, 479780, 462937, 479784, 472206, 480697, 470493, 429458, 446586, 476785, 461542, 472338, 473190, 433381, 434219, 438791, 465462, 438795, 446549, 443179, 457733, 472334, 479914, 452023, 472725, 429428, 478670, 454957, 443040, 452169, 467234, 457843, 482503, 426444,…	926	5914	12504	1.07542	0.9979	0.20417	18.3656
INTERPRO	IPR003129:Laminin G, thrombospondin-type, N-terminal	6	0.0483053	0.0143776	426223, 478886, 481414, 453768, 465980, 459421	1271	21	17763	3.99303	1	0.556653	21.6518
INTERPRO	IPR000483:Cysteine-rich flanking region, C-terminal	13	0.104661	0.0146421	463321, 443955, 433090, 428223, 479725, 477855, 437029, 440531, 442661, 449976, 455635, 460128, 432369	1271	83	17763	2.18895	1	0.551457	22.0053
GOTERM_BP_FAT	GO:0007204~elevation of cytosolic calcium ion concentration	8	0.0644071	0.0154337	436440, 453712, 437315, 437614, 449292, 481413, 465625, 464662	1013	36	13588	2.98081	1	0.412019	24.3214
INTERPRO	IPR003972:Potassium channel, voltage dependent, Kv1	4	0.0322035	0.0155458	423658, 475329, 469315, 479886	1271	8	17763	6.9878	1	0.561771	23.2019
GOTERM_BP_FAT	GO:0010632~regulation of epithelial cell migration	3	0.0241526	0.0158015	440679, 438856, 431605	1013	3	13588	13.4136	1	0.415745	24.8262
UP_SEQ_FEATURE	region of interest:Triple-helical region (COL1)	3	0.0241526	0.0161093	476543, 453768, 478492	1206	3	16021	13.2844	1	0.777524	25.5419
SP_PIR_KEYWORDS	sulfoprotein	4	0.0322035	0.0162686	448443, 451574, 478950, 465532	1299	8	17854	6.87221	0.999763	0.257827	21.0846
GOTERM_BP_FAT	GO:0031290~retinal ganglion cell axon guidance	5	0.0402544	0.0167359	440761, 433090, 438544, 479725, 426426	1013	14	13588	4.79058	1	0.430415	26.0948
GOTERM_BP_FAT	GO:0019228~regulation of action potential in neuron	9	0.0724579	0.0168068	445895, 441892, 452230, 425857, 449643, 469868, 445251, 422694, 474236	1013	45	13588	2.68272	1	0.428079	26.1902
GOTERM_BP_FAT	GO:0001667~ameboidal cell migration	9	0.0724579	0.0168068	463308, 476113, 438856, 476374, 426426, 432662, 427251, 476618, 479127	1013	45	13588	2.68272	1	0.428079	26.1902
SP_PIR_KEYWORDS	calmodulin-binding	15	0.120763	0.016895	436440, 478189, 478274, 465786, 474754, 457550, 479721, 461941, 426011, 462870, 473740, 429741, 468968, 468119, 439729	1299	103	17854	2.00161	0.999829	0.258492	21.8069
GOTERM_MF_FAT	GO:0005179~hormone activity	16	0.128814	0.0169594	447480, 438289, 480100, 479494, 454960, 439948, 479712, 461438, 467476, 460124, 468976, 471246, 447466, 462516, 424776, 464662	969	113	13288	1.94168	1	0.467803	23.3593
SP_PIR_KEYWORDS	ion transport	54	0.434748	0.0173271	463645, 430698, 436440, 432648, 472830, 462825, 463018, 430842, 429515, 464387, 442161, 479652, 469547, 422028, 479886, 458312, 471534, 429458, 442738, 437614, 436274, 463960, 483248, 464962, 428024, 467147, 425857, 425001, 426287, 428961, 443179, 447675, 467781, 440101, 423658, 472725, 433235, 450376, 467234, 425358, 438411, 421509, 481110, 480782, 475329, 423684, 469315, 473610, 468076, 449161,…	1299	543	17854	1.36685	0.999863	0.256628	22.3016
GOTERM_BP_FAT	GO:0001508~regulation of action potential	10	0.0805088	0.017342	445895, 441892, 452230, 425857, 449643, 469868, 445251, 481413, 422694, 474236	1013	54	13588	2.484	1	0.43456	26.9067
GOTERM_CC_FAT	GO:0009986~cell surface	34	0.27373	0.0176146	448906, 445564, 425764, 425857, 474341, 482730, 475382, 423860, 452023, 441127, 427130, 424973, 476374, 462385, 424119, 456832, 454367, 440679, 434967, 435705, 435056, 440018, 448036, 436803, 469318, 429474, 468012, 438767, 437614, 472777, 451390, 428319, 446469, 426399	926	305	12504	1.50528	0.999503	0.237881	22.1448
GOTERM_BP_FAT	GO:0019226~transmission of nerve impulse	27	0.217374	0.0176594	432648, 457220, 448692, 462825, 452230, 425857, 449643, 428961, 445251, 471680, 479914, 445895, 442426, 446635, 469868, 474236, 467234, 465574, 447480, 441892, 443316, 422694, 473740, 427025, 437614, 441239, 428923	1013	226	13588	1.60251	1	0.436819	27.3286
GOTERM_BP_FAT	GO:0042552~myelination	8	0.0644071	0.0178468	445895, 441892, 452230, 449643, 469868, 445251, 422694, 474236	1013	37	13588	2.90024	1	0.43665	27.5765
INTERPRO	IPR001611:Leucine-rich repeat	24	0.193221	0.0180965	463321, 421312, 452706, 443955, 448906, 439889, 461294, 456876, 473334, 433090, 428223, 479725, 447053, 477855, 424966, 422862, 425598, 437029, 442661, 440531, 449976, 455635, 469815, 432369	1271	202	17763	1.66047	1	0.606424	26.4865
INTERPRO	IPR002219:Protein kinase C-like, phorbol ester/diacylglycerol binding	11	0.0885597	0.0182072	466648, 476585, 481893, 430078, 466619, 474346, 475314, 449967, 425092, 476149, 428155	1271	66	17763	2.32927	1	0.597734	26.626
SP_PIR_KEYWORDS	voltage-gated channel	18	0.144916	0.0185409	430698, 462825, 430842, 481110, 428961, 475329, 469315, 447675, 468076, 442161, 423658, 449161, 472725, 456208, 422028, 464962, 428024, 479886	1299	135	17854	1.83259	0.999927	0.264561	23.6757
INTERPRO	IPR018029:C2 membrane targeting protein	15	0.120763	0.0186719	482928, 448006, 478519, 421270, 479569, 440427, 446041, 442426, 421453, 474346, 425864, 445701, 476905, 426264, 450452	1271	106	17763	1.97768	1	0.596435	27.209
INTERPRO	IPR001478:PDZ/DHR/GLGF	19	0.152967	0.018679	465256, 478134, 425696, 422031, 421049, 425592, 457040, 421270, 447484, 452002, 462870, 446041, 476308, 467288, 443423, 441866, 431210, 448554, 459447	1271	148	17763	1.79417	1	0.586274	27.2179
UP_SEQ_FEATURE	domain:EGF-like 6	8	0.0644071	0.0187698	469019, 470166, 433090, 478950, 479725, 441528, 474341, 430691	1206	37	16021	2.87231	1	0.818194	29.1148
GOTERM_BP_FAT	GO:0007188~G-protein signaling, coupled to cAMP nucleotide second messenger	10	0.0805088	0.0194098	460124, 432748, 449292, 479494, 428923, 448668, 453171, 465402, 464662, 449243	1013	55	13588	2.43884	1	0.46084	29.6139
SP_PIR_KEYWORDS	transmembrane protein	39	0.313984	0.0197364	448692, 446797, 462582, 425764, 425857, 425592, 456055, 430511, 475335, 482259, 436065, 474148, 423860, 429428, 427130, 459747, 450376, 424119, 467234, 432000, 427794, 469743, 454367, 452447, 463159, 449292, 422694, 473783, 435056, 475368, 469315, 420727, 448036, 469318, 438767, 438544, 441239, 455779, 430881	1299	370	17854	1.44874	0.999961	0.271721	25.0069
SP_PIR_KEYWORDS	ionic channel	33	0.265679	0.0197717	430698, 432648, 462825, 463018, 430842, 425857, 426287, 429515, 428961, 443179, 447675, 442161, 423658, 472725, 479652, 469547, 422028, 467234, 425358, 479886, 481110, 475329, 458312, 469315, 468076, 471534, 449161, 437614, 456208, 436274, 471248, 464962, 428024	1299	301	17854	1.50686	0.999961	0.265098	25.0459
GOTERM_BP_FAT	GO:0001525~angiogenesis	18	0.144916	0.0199068	468263, 476002, 438856, 463805, 477116, 475368, 443582, 445991, 442621, 437068, 451390, 467426, 473078, 479127, 426399, 475651, 432000, 451110	1013	133	13588	1.81538	1	0.465718	30.2503
SP_PIR_KEYWORDS	developmental protein	76	0.611867	0.0199581	431174, 423929, 468263, 474835, 430078, 433090, 428111, 425127, 454485, 463805, 441623, 433550, 436872, 460669, 480531, 424973, 452528, 440708, 425070, 437439, 431605, 430589, 481883, 481518, 449116, 476002, 441466, 467441, 450212, 453305, 477116, 445281, 471534, 442621, 464157, 436327, 432662, 469815, 426898, 438292, 449643, 469477, 465462, 437889, 479725, 427251, 481697, 441582, 440427, 462531,…	1299	814	17854	1.28326	0.999965	0.260519	25.2514
GOTERM_MF_FAT	GO:0046873~metal ion transmembrane transporter activity	32	0.257628	0.0200001	463645, 430698, 432648, 472830, 467147, 462825, 430842, 425857, 426287, 429515, 428961, 447675, 440101, 467781, 442161, 423658, 479652, 433235, 422028, 425358, 479886, 481110, 475329, 458312, 469315, 468076, 449161, 437614, 442738, 456208, 464962, 428024	969	290	13288	1.51317	1	0.510896	26.9646
SMART	SM00131:KU	6	0.0483053	0.0200159	482653, 448692, 464234, 440259, 436065, 451538	749	20	9131	3.65728	0.998286	0.507206	23.8295
GOTERM_BP_FAT	GO:0008284~positive regulation of cell proliferation	32	0.257628	0.0204924	451611, 425764, 457912, 427251, 423860, 435688, 436581, 439790, 425092, 445147, 429281, 467426, 432000, 439546, 437315, 434967, 476002, 435705, 431629, 473783, 475368, 433890, 445111, 425225, 452685, 436327, 433462, 432662, 463738, 451390, 458215, 464662	1013	284	13588	1.51139	1	0.471929	30.9933
GOTERM_BP_FAT	GO:0048870~cell motility	32	0.257628	0.0204924	467237, 457982, 425857, 457912, 463805, 427251, 439458, 462531, 425456, 425092, 476374, 426426, 439729, 479127, 432000, 435705, 438856, 482826, 469880, 476618, 472206, 441157, 480599, 463308, 434586, 427025, 476113, 426898, 432662, 423522, 475651, 426399	1013	284	13588	1.51139	1	0.471929	30.9933
GOTERM_BP_FAT	GO:0051674~localization of cell	32	0.257628	0.0204924	467237, 457982, 425857, 457912, 463805, 427251, 439458, 462531, 425456, 425092, 476374, 426426, 439729, 479127, 432000, 435705, 438856, 482826, 469880, 476618, 472206, 441157, 480599, 463308, 434586, 427025, 476113, 426898, 432662, 423522, 475651, 426399	1013	284	13588	1.51139	1	0.471929	30.9933
GOTERM_BP_FAT	GO:0051480~cytosolic calcium ion homeostasis	8	0.0644071	0.0205133	436440, 453712, 437315, 437614, 449292, 481413, 465625, 464662	1013	38	13588	2.82392	1	0.468675	31.0196
GOTERM_BP_FAT	GO:0002053~positive regulation of mesenchymal cell proliferation	6	0.0483053	0.0205783	425225, 439790, 473783, 475368, 451390, 432000	1013	22	13588	3.65826	1	0.466198	31.1017
GOTERM_BP_FAT	GO:0050728~negative regulation of inflammatory response	6	0.0483053	0.0205783	423860, 452023, 425857, 437314, 462923, 448036	1013	22	13588	3.65826	1	0.466198	31.1017
GOTERM_BP_FAT	GO:0006664~glycolipid metabolic process	6	0.0483053	0.0205783	427189, 433145, 435705, 469868, 445251, 479841	1013	22	13588	3.65826	1	0.466198	31.1017
GOTERM_BP_FAT	GO:0030097~hemopoiesis	29	0.233476	0.0206468	451611, 460687, 450836, 425764, 457912, 459976, 479721, 454197, 481531, 423860, 423100, 432000, 454698, 435865, 462025, 439546, 440679, 435705, 438856, 478125, 471633, 468788, 450212, 435056, 438767, 425225, 469815, 451390, 465100	1013	251	13588	1.54978	1	0.463817	31.1879
GOTERM_MF_FAT	GO:0017016~Ras GTPase binding	10	0.0805088	0.0211754	454841, 446041, 466323, 425864, 462991, 433312, 421270, 427303, 453305, 448050	969	57	13288	2.40581	1	0.517377	28.3152
GOTERM_BP_FAT	GO:0030817~regulation of cAMP biosynthetic process	11	0.0885597	0.0212336	460124, 480100, 479494, 428923, 448668, 453171, 465402, 482259, 464662, 445991, 449243	1013	65	13588	2.27	1	0.469839	31.9228
UP_SEQ_FEATURE	domain:GST N-terminal	6	0.0483053	0.0214022	443311, 472725, 455780, 425359, 466030, 469621	1206	22	16021	3.62302	1	0.849516	32.4899
GOTERM_BP_FAT	GO:0021955~central nervous system neuron axonogenesis	5	0.0402544	0.0215039	461194, 440761, 438544, 425456, 426898	1013	15	13588	4.47121	1	0.470692	32.259
GOTERM_BP_FAT	GO:0060541~respiratory system development	17	0.136865	0.0216249	431174, 445564, 446797, 475368, 481531, 471534, 427025, 436581, 425225, 443216, 433462, 425092, 451390, 479694, 426399, 482646, 432000	1013	124	13588	1.83896	1	0.469185	32.4089
GOTERM_BP_FAT	GO:0030155~regulation of cell adhesion	14	0.112712	0.0217339	441342, 454760, 434967, 437315, 476543, 450944, 423860, 460957, 462374, 435385, 478950, 467426, 426399, 454211	1013	94	13588	1.99777	1	0.467516	32.5437
UP_SEQ_FEATURE	domain:Protein kinase	49	0.394493	0.0227716	445564, 430078, 430807, 428111, 463805, 430511, 475335, 428155, 452002, 439052, 435705, 473334, 478189, 424974, 441157, 480599, 473740, 481893, 466385, 474346, 438544, 469815, 426898, 451390, 451514, 457982, 440761, 475314, 471045, 465786, 457550, 468968, 463414, 445147, 432000, 425946, 467891, 452447, 451568, 428950, 481860, 475368, 453116, 466648, 434586, 445111, 483220, 431864, 450608	1206	476	16021	1.36751	1	0.859622	34.185
SP_PIR_KEYWORDS	potassium transport	15	0.120763	0.0228659	430698, 430842, 481110, 475329, 469315, 447675, 458312, 468076, 440101, 423658, 450376, 422028, 464962, 428024, 479886	1299	107	17854	1.92679	0.999992	0.28566	28.3901
GOTERM_CC_FAT	GO:0016021~integral to membrane	453	3.64705	0.0233588	445564, 478519, 426523, 464728, 441528, 448668, 426314, 478513, 434103, 446531, 479350, 472900, 479652, 446673, 469547, 422028, 479780, 479784, 480697, 470493, 429458, 446586, 476785, 461542, 472338, 473190, 433381, 434219, 438791, 465462, 438795, 446549, 443179, 457733, 472334, 479914, 452023, 472725, 429428, 478670, 454957, 443040, 452169, 467234, 457843, 482503, 426444, 471291, 427114, 445408,…	926	5709	12504	1.07146	0.99996	0.294489	28.3172
GOTERM_BP_FAT	GO:0007272~ensheathment of neurons	8	0.0644071	0.0234449	445895, 441892, 452230, 449643, 469868, 445251, 422694, 474236	1013	39	13588	2.75151	1	0.490166	34.6265
GOTERM_BP_FAT	GO:0008366~axon ensheathment	8	0.0644071	0.0234449	445895, 441892, 452230, 449643, 469868, 445251, 422694, 474236	1013	39	13588	2.75151	1	0.490166	34.6265
GOTERM_BP_FAT	GO:0048738~cardiac muscle tissue development	10	0.0805088	0.0240703	440679, 425225, 431629, 457912, 481414, 441239, 425091, 477116, 474236, 439729	1013	57	13588	2.35327	1	0.495949	35.3725
GOTERM_CC_FAT	GO:0005912~adherens junction	15	0.120763	0.024096	468903, 466798, 430778, 425696, 458357, 482826, 455857, 467639, 428040, 427025, 436512, 426911, 445831, 425092, 483248	926	106	12504	1.91084	0.999971	0.293887	29.0757
SMART	SM00454:SAM	14	0.112712	0.0241623	422031, 457261, 440761, 463604, 471070, 441466, 438544, 425378, 456091, 472640, 432668, 423611, 443762, 478230	749	87	9131	1.96176	0.999549	0.5372	28.0557
SMART	SM00210:TSPN	6	0.0483053	0.0245477	426223, 478886, 481414, 453768, 465980, 459421	749	21	9131	3.48312	0.999602	0.509205	28.4372
UP_SEQ_FEATURE	domain:EGF-like 5	8	0.0644071	0.0246245	427131, 470166, 433090, 442412, 479725, 451878, 441528, 474341	1206	39	16021	2.72501	1	0.873902	36.4148
GOTERM_BP_FAT	GO:0001755~neural crest cell migration	6	0.0483053	0.0247261	476113, 438856, 426426, 432662, 427251, 479127	1013	23	13588	3.49921	1	0.501995	36.1462
GOTERM_BP_FAT	GO:0010464~regulation of mesenchymal cell proliferation	6	0.0483053	0.0247261	425225, 439790, 473783, 475368, 451390, 432000	1013	23	13588	3.49921	1	0.501995	36.1462
SP_PIR_KEYWORDS	heparan sulfate	5	0.0402544	0.0249833	429474, 427130, 472777, 425091, 475651	1299	16	17854	4.29513	0.999997	0.300734	30.598
GOTERM_BP_FAT	GO:0045165~cell fate commitment	19	0.152967	0.0251134	431174, 423929, 441892, 479592, 457912, 431629, 473783, 467441, 477116, 475368, 459227, 443216, 433462, 432662, 426426, 425070, 482646, 435602, 432000	1013	147	13588	1.73373	1	0.504107	36.599
GOTERM_MF_FAT	GO:0032403~protein complex binding	12	0.0966106	0.0252772	460957, 475197, 462374, 464435, 457497, 421116, 439790, 456808, 469585, 440259, 448036, 446469	969	78	13288	2.10971	1	0.567937	32.8477
GOTERM_MF_FAT	GO:0019955~cytokine binding	13	0.104661	0.0254194	477734, 451611, 440679, 430511, 435056, 420727, 453712, 433890, 452685, 443861, 465625, 434922, 451110	969	88	13288	2.0258	1	0.556839	32.9998
UP_SEQ_FEATURE	domain:EGF-like 9	6	0.0483053	0.0256997	427131, 470166, 438292, 433090, 479725, 441528	1206	23	16021	3.4655	1	0.878548	37.6757
GOTERM_BP_FAT	GO:0030814~regulation of cAMP metabolic process	11	0.0885597	0.0257528	460124, 480100, 479494, 428923, 448668, 453171, 465402, 482259, 464662, 445991, 449243	1013	67	13588	2.20224	1	0.50965	37.3399
KEGG_PATHWAY	mmu04810:Regulation of actin cytoskeleton	25	0.201272	0.0257616	454841, 454960, 438270, 454769, 427303, 477585, 448405, 439729, 429251, 452447, 451568, 434967, 461283, 482407, 456988, 469880, 475368, 453116, 480599, 428040, 444150, 436512, 421496, 464357, 448488	420	217	5738	1.57395	0.986865	0.579577	27.1761
UP_SEQ_FEATURE	metal ion-binding site:Manganese	7	0.0563562	0.0259016	427189, 450345, 433107, 475443, 458706, 467014, 462659	1206	31	16021	2.99971	1	0.874216	37.9098
UP_SEQ_FEATURE	domain:Ig-like C2-type 6	7	0.0563562	0.0259016	450227, 442661, 463805, 480880, 425091, 441849, 432000	1206	31	16021	2.99971	1	0.874216	37.9098
GOTERM_MF_FAT	GO:0031267~small GTPase binding	10	0.0805088	0.0260046	454841, 446041, 466323, 425864, 462991, 433312, 421270, 427303, 453305, 448050	969	59	13288	2.32426	1	0.552504	33.6228
GOTERM_BP_FAT	GO:0045893~positive regulation of transcription, DNA-dependent	43	0.346188	0.0266296	469801, 431174, 448692, 452230, 459976, 473899, 481531, 454197, 445064, 460669, 459227, 462531, 433170, 445147, 426426, 479694, 440708, 482646, 442605, 479127, 437571, 479592, 476409, 445551, 438856, 477452, 478125, 479494, 462384, 477116, 446378, 464899, 468976, 437901, 464316, 440213, 433462, 479685, 476386, 432662, 457025, 432514, 435602	1013	416	13588	1.3865	1	0.518222	38.3425
GOTERM_MF_FAT	GO:0046914~transition metal ion binding	215	1.73094	0.0267924	445564, 462923, 471680, 446524, 454197, 481531, 434103, 437108, 441127, 447554, 458863, 476812, 464364, 457214, 462937, 437314, 458357, 476409, 472206, 455065, 445665, 470493, 442738, 451575, 458706, 468191, 430881, 423429, 448174, 438293, 463080, 447529, 447527, 462228, 468967, 451429, 433235, 466619, 425092, 426426, 481358, 435865, 439546, 428890, 481667, 461227, 431100, 424437, 443197, 472124,…	969	2608	13288	1.13049	1	0.55119	34.4529
SMART	SM00042:CUB	10	0.0805088	0.0268238	452727, 435030, 476113, 475361, 429190, 428523, 451878, 462385, 463087, 475651	749	53	9131	2.30017	0.999809	0.510191	30.6528
GOTERM_BP_FAT	GO:0009101~glycoprotein biosynthetic process	16	0.128814	0.0269489	472375, 474004, 472839, 478513, 444884, 435688, 438767, 470493, 428466, 470135, 447964, 472459, 479841, 476386, 423605, 461563	1013	117	13588	1.83434	1	0.519171	38.704
GOTERM_BP_FAT	GO:0019886~antigen processing and presentation of exogenous peptide antigen via MHC class II	5	0.0402544	0.0270213	435056, 455375, 448036, 469318, 427794	1013	16	13588	4.19176	1	0.516855	38.7857
GOTERM_BP_FAT	GO:0002495~antigen processing and presentation of peptide antigen via MHC class II	5	0.0402544	0.0270213	435056, 455375, 448036, 469318, 427794	1013	16	13588	4.19176	1	0.516855	38.7857
GOTERM_BP_FAT	GO:0050654~chondroitin sulfate proteoglycan metabolic process	5	0.0402544	0.0270213	448906, 476386, 456384, 472839, 425598	1013	16	13588	4.19176	1	0.516855	38.7857
GOTERM_BP_FAT	GO:0048762~mesenchymal cell differentiation	9	0.0724579	0.0270926	476113, 438856, 475397, 426426, 432662, 427251, 475368, 445991, 479127	1013	49	13588	2.46373	1	0.514557	38.866
GOTERM_BP_FAT	GO:0007610~behavior	42	0.338137	0.0271689	432648, 480586, 448692, 452454, 452230, 425857, 457912, 440761, 428961, 479725, 436065, 479914, 453712, 432176, 469868, 476374, 445147, 467426, 462516, 455934, 441209, 467234, 431605, 447480, 482426, 454878, 435705, 459156, 478125, 479712, 421422, 460124, 435930, 445585, 471850, 476113, 430555, 474346, 428923, 433167, 472575, 465625	1013	405	13588	1.39104	1	0.512355	38.9518
GOTERM_BP_FAT	GO:0001890~placenta development	13	0.104661	0.0272939	454698, 451611, 449116, 438856, 458162, 475368, 477116, 481531, 480599, 459227, 440708, 479127, 446469	1013	87	13588	2.00433	1	0.510817	39.0922
GOTERM_BP_FAT	GO:0008285~negative regulation of cell proliferation	26	0.209323	0.0274552	451514, 457912, 444025, 454197, 423860, 452023, 445895, 459227, 448393, 478670, 479694, 474236, 425070, 425657, 479127, 440679, 431629, 473783, 440018, 448036, 450980, 451521, 427025, 443216, 472777, 451390	1013	224	13588	1.55694	1	0.50977	39.2729
INTERPRO	IPR015727:Protein kinase C mu-related	3	0.0241526	0.0278091	466648, 474346, 475314	1271	4	17763	10.4817	1	0.723179	37.8236
INTERPRO	IPR006875:Sarcoglycan complex subunit protein	3	0.0241526	0.0278091	434293, 478085, 472334	1271	4	17763	10.4817	1	0.723179	37.8236
INTERPRO	IPR018516:FY-rich, C-terminal subgroup	3	0.0241526	0.0278091	476149, 454197, 440034	1271	4	17763	10.4817	1	0.723179	37.8236
INTERPRO	IPR012315:Klarsicht/ANC-1/syne-1 homology	3	0.0241526	0.0278091	463308, 431078, 444061	1271	4	17763	10.4817	1	0.723179	37.8236
SP_PIR_KEYWORDS	cell projection	23	0.18517	0.0278963	451533, 454841, 465574, 466238, 421312, 469820, 447762, 457261, 434105, 431009, 462090, 453305, 447484, 462870, 444150, 466095, 430729, 473577, 450119, 456091, 453171, 443040, 450367	1299	196	17854	1.61287	0.999999	0.322413	33.532
INTERPRO	IPR001007:von Willebrand factor, type C	8	0.0644071	0.0280076	441342, 438292, 463587, 451574, 477855, 470945, 446469, 438876	1271	42	17763	2.66202	1	0.716244	38.0372
SP_PIR_KEYWORDS	leucine-rich repeat	30	0.241526	0.028225	463321, 421312, 452706, 448906, 439889, 461294, 456876, 433090, 479725, 424966, 425598, 446458, 442661, 435455, 477379, 430125, 469820, 443955, 473334, 428223, 477855, 447053, 422862, 437029, 440531, 449976, 455635, 469815, 460128, 432369	1299	275	17854	1.49939	1	0.318531	33.8557
PIR_SUPERFAMILY	PIRSF038274:sarcoglycan, beta/gamma/delta/zeta types	3	0.0241526	0.0283649	434293, 478085, 472334	589	4	8136	10.3599	1	0.996548	34.5645
PIR_SUPERFAMILY	PIRSF001841:vasopressin/oxytocin receptor	3	0.0241526	0.0283649	450792, 441198, 463099	589	4	8136	10.3599	1	0.996548	34.5645
GOTERM_BP_FAT	GO:0010628~positive regulation of gene expression	49	0.394493	0.0284531	431174, 481531, 454197, 445064, 460669, 440708, 479694, 435705, 476409, 471633, 477116, 437901, 464316, 479685, 476386, 432662, 471124, 457025, 432514, 464662, 435602, 469801, 448692, 452230, 459976, 473899, 459227, 433170, 462531, 445147, 426426, 479127, 442605, 482646, 435865, 437571, 479592, 445551, 438856, 478125, 477452, 479494, 462384, 446378, 464899, 463099, 468976, 440213, 433462	1013	488	13588	1.34686	1	0.519355	40.3796
GOTERM_BP_FAT	GO:0060191~regulation of lipase activity	7	0.0563562	0.0286494	437315, 475605, 449292, 481413, 426264, 455779, 476578	1013	32	13588	2.93423	1	0.51871	40.5951
GOTERM_BP_FAT	GO:0051094~positive regulation of developmental process	25	0.201272	0.0287912	465410, 431174, 438292, 457912, 458162, 440761, 466661, 452023, 459227, 423761, 476374, 453171, 429809, 439548, 441892, 476002, 438856, 431629, 475368, 435056, 480599, 436327, 437614, 432662, 451390	1013	214	13588	1.56701	1	0.5174	40.7503
INTERPRO	IPR013783:Immunoglobulin-like fold	60	0.483053	0.0288964	430133, 461392, 474835, 464728, 454485, 464435, 456055, 463805, 430511, 475335, 451538, 442161, 480633, 427794, 431605, 454367, 437315, 435705, 475397, 455857, 420727, 448340, 431095, 469815, 477805, 434924, 441849, 463321, 450227, 447970, 430778, 451653, 482730, 452023, 442661, 423100, 425091, 454957, 421187, 456832, 442605, 432000, 444073, 452447, 477855, 445408, 480880, 475368, 437029, 428751,…	1271	644	17763	1.30208	1	0.718287	38.985
GOTERM_BP_FAT	GO:0051216~cartilage development	12	0.0966106	0.0291524	441342, 438856, 457912, 476386, 481414, 473899, 425091, 472839, 453171, 450212, 453768, 435602	1013	78	13588	2.06363	1	0.518805	41.1438
GOTERM_BP_FAT	GO:0007178~transmembrane receptor protein serine/threonine kinase signaling pathway	12	0.0966106	0.0291524	432173, 441127, 445564, 440679, 457912, 445147, 432113, 456111, 451390, 438863, 451110, 451538	1013	78	13588	2.06363	1	0.518805	41.1438
INTERPRO	IPR012317:Poly(ADP-ribose) polymerase, catalytic region	5	0.0402544	0.0292148	464147, 427786, 440608, 423016, 472427	1271	17	17763	4.11047	1	0.713211	39.3212
GOTERM_BP_FAT	GO:0051254~positive regulation of RNA metabolic process	43	0.346188	0.0295478	469801, 431174, 448692, 452230, 459976, 473899, 481531, 454197, 445064, 460669, 459227, 462531, 433170, 445147, 426426, 479694, 440708, 482646, 442605, 479127, 437571, 479592, 476409, 445551, 438856, 477452, 478125, 479494, 462384, 477116, 446378, 464899, 468976, 437901, 464316, 440213, 433462, 479685, 476386, 432662, 457025, 432514, 435602	1013	419	13588	1.37658	1	0.520598	41.5718
GOTERM_BP_FAT	GO:0042759~long-chain fatty acid biosynthetic process	3	0.0241526	0.0300468	459794, 449643, 422694	1013	4	13588	10.0602	1	0.523595	42.1078
GOTERM_BP_FAT	GO:0060485~mesenchyme development	9	0.0724579	0.0302248	476113, 438856, 475397, 426426, 432662, 427251, 475368, 445991, 479127	1013	50	13588	2.41445	1	0.522732	42.2977
GOTERM_BP_FAT	GO:0010604~positive regulation of macromolecule metabolic process	61	0.491104	0.0307524	431174, 445564, 441622, 454197, 481531, 445064, 460669, 441127, 440708, 479694, 435705, 476409, 471633, 477116, 437901, 464316, 437614, 479685, 476386, 432662, 458215, 463738, 471124, 457025, 465100, 432514, 435602, 464662, 469801, 448692, 457261, 452230, 459976, 473899, 447527, 423860, 459227, 433170, 462531, 445147, 426426, 479127, 442605, 482646, 435865, 437571, 479592, 438856, 445551, 477452,…	1013	633	13588	1.29262	1	0.525987	42.8576
GOTERM_BP_FAT	GO:0042391~regulation of membrane potential	16	0.128814	0.0308111	432648, 441892, 425857, 452230, 449643, 445251, 422694, 423658, 445895, 469868, 437614, 471248, 481413, 428923, 474236, 467234	1013	119	13588	1.80351	1	0.523737	42.9196
INTERPRO	IPR001245:Tyrosine protein kinase	16	0.128814	0.0312422	467891, 452447, 451568, 435705, 440761, 463805, 480880, 424974, 430511, 475368, 475335, 445111, 481893, 438544, 469815, 432000	1271	124	17763	1.8033	1	0.728682	41.4213
SP_PIR_KEYWORDS	cell binding	4	0.0322035	0.031248	450175, 427604, 478950, 439458	1299	10	17854	5.49777	1	0.33922	36.765
GOTERM_BP_FAT	GO:0048729~tissue morphogenesis	27	0.217374	0.031463	438292, 445564, 457912, 431408, 481414, 480394, 474236, 448734, 437439, 479127, 430589, 431605, 481883, 440679, 479592, 476002, 431629, 469420, 480880, 477116, 475368, 450980, 470166, 474433, 462374, 472777, 475651	1013	238	13588	1.52171	1	0.528353	43.6036
UP_SEQ_FEATURE	domain:EGF-like 4	9	0.0724579	0.0318444	427131, 470166, 433090, 478950, 442412, 479725, 451878, 441528, 474341	1206	50	16021	2.39119	1	0.917567	44.4406
GOTERM_BP_FAT	GO:0048705~skeletal system morphogenesis	17	0.136865	0.0320174	441342, 452447, 449116, 457912, 473783, 473899, 462384, 450212, 472839, 476618, 475368, 437614, 481414, 425091, 451390, 453171, 474237	1013	130	13588	1.75409	1	0.531756	44.1792
GOTERM_BP_FAT	GO:0043010~camera-type eye development	17	0.136865	0.0320174	430778, 437571, 479592, 431629, 440761, 476543, 473783, 455857, 481531, 462531, 435930, 425574, 423522, 478492, 482646, 439729, 425657	1013	130	13588	1.75409	1	0.531756	44.1792
GOTERM_BP_FAT	GO:0002009~morphogenesis of an epithelium	21	0.169069	0.0328017	481883, 438292, 479592, 476002, 431629, 480880, 469420, 475368, 470166, 474433, 431408, 462374, 472777, 480394, 474236, 437439, 448734, 475651, 479127, 430589, 431605	1013	173	13588	1.62824	1	0.537631	44.984
GOTERM_BP_FAT	GO:0014033~neural crest cell differentiation	7	0.0563562	0.032885	476113, 438856, 426426, 432662, 427251, 445991, 479127	1013	33	13588	2.84531	1	0.535688	45.0688
GOTERM_BP_FAT	GO:0014032~neural crest cell development	7	0.0563562	0.032885	476113, 438856, 426426, 432662, 427251, 445991, 479127	1013	33	13588	2.84531	1	0.535688	45.0688
GOTERM_BP_FAT	GO:0021954~central nervous system neuron development	7	0.0563562	0.032885	462531, 461194, 440761, 438544, 425456, 426898, 423522	1013	33	13588	2.84531	1	0.535688	45.0688
GOTERM_BP_FAT	GO:0007626~locomotory behavior	27	0.217374	0.0329058	432648, 448692, 452454, 457912, 428961, 479725, 436065, 479914, 453712, 469868, 476374, 445147, 441209, 467234, 431605, 454878, 482426, 435705, 459156, 435930, 445585, 476113, 471850, 430555, 428923, 433167, 465625	1013	239	13588	1.51535	1	0.533081	45.09
INTERPRO	IPR000372:Leucine-rich repeat, cysteine-rich flanking region, N-terminal	13	0.104661	0.032951	463321, 448906, 433090, 428223, 479725, 477855, 424966, 425598, 437029, 442661, 455635, 460128, 432369	1271	93	17763	1.95358	1	0.73926	43.1381
GOTERM_BP_FAT	GO:0007009~plasma membrane organization	4	0.0322035	0.0332619	448006, 437614, 468119, 439729	1013	10	13588	5.36545	1	0.534163	45.4511
GOTERM_BP_FAT	GO:0035162~embryonic hemopoiesis	4	0.0322035	0.0332619	435865, 438856, 451390, 454197	1013	10	13588	5.36545	1	0.534163	45.4511
GOTERM_BP_FAT	GO:0060216~definitive hemopoiesis	4	0.0322035	0.0332619	440679, 450212, 465100, 481531	1013	10	13588	5.36545	1	0.534163	45.4511
GOTERM_BP_FAT	GO:0007631~feeding behavior	9	0.0724579	0.0335967	447480, 460124, 445585, 448692, 479712, 462516, 455934, 472575, 436065	1013	51	13588	2.36711	1	0.534997	45.7885
GOTERM_BP_FAT	GO:0030808~regulation of nucleotide biosynthetic process	11	0.0885597	0.0337641	460124, 480100, 479494, 428923, 448668, 453171, 465402, 482259, 464662, 445991, 449243	1013	70	13588	2.10786	1	0.534027	45.9566
GOTERM_BP_FAT	GO:0030802~regulation of cyclic nucleotide biosynthetic process	11	0.0885597	0.0337641	460124, 480100, 479494, 428923, 448668, 453171, 465402, 482259, 464662, 445991, 449243	1013	70	13588	2.10786	1	0.534027	45.9566
SP_PIR_KEYWORDS	sulfation	7	0.0563562	0.0339208	448443, 426223, 482407, 478950, 465532, 446055, 424966	1299	34	17854	2.82973	1	0.355405	39.2375
KEGG_PATHWAY	mmu05414:Dilated cardiomyopathy	13	0.104661	0.0343831	436440, 462825, 457912, 471680, 448668, 472334, 482259, 476207, 435385, 454769, 478085, 477585, 453171	420	92	5738	1.93049	0.996997	0.62016	34.6317
GOTERM_BP_FAT	GO:0016477~cell migration	27	0.217374	0.0343982	467237, 457912, 463805, 427251, 439458, 462531, 425092, 476374, 425456, 426426, 479127, 439729, 432000, 435705, 438856, 482826, 469880, 476618, 441157, 463308, 427025, 476113, 426898, 432662, 423522, 475651, 426399	1013	240	13588	1.50903	1	0.538021	46.5885
GOTERM_BP_FAT	GO:0007200~activation of phospholipase C activity by G-protein coupled receptor protein signaling pathway coupled to IP3 second messenger	6	0.0483053	0.0345381	437315, 449292, 481413, 426264, 455779, 476578	1013	25	13588	3.21927	1	0.536761	46.727
GOTERM_BP_FAT	GO:0051952~regulation of amine transport	6	0.0483053	0.0345381	447480, 432648, 425857, 437614, 478670, 441209	1013	25	13588	3.21927	1	0.536761	46.727
GOTERM_BP_FAT	GO:0010741~negative regulation of protein kinase cascade	6	0.0483053	0.0345381	480444, 437614, 448901, 443216, 465100, 425070	1013	25	13588	3.21927	1	0.536761	46.727
GOTERM_BP_FAT	GO:0006816~calcium ion transport	16	0.128814	0.0350645	436440, 472830, 462825, 460977, 425857, 429515, 426287, 428961, 475397, 465786, 445064, 440427, 479652, 437614, 466603, 465625	1013	121	13588	1.7737	1	0.539542	47.245
GOTERM_MF_FAT	GO:0005083~small GTPase regulator activity	25	0.201272	0.0350729	438293, 452766, 430078, 421270, 463523, 479804, 425406, 436956, 428155, 462722, 425864, 448050, 459011, 454760, 463025, 433312, 456988, 426197, 447484, 446041, 439810, 462991, 441923, 441866, 421496	969	223	13288	1.53734	1	0.639136	42.6103
SP_PIR_KEYWORDS	phosphotransferase	16	0.128814	0.0354515	467891, 473876, 452447, 435705, 430511, 465786, 475368, 475335, 480599, 421422, 473740, 424328, 474346, 439052, 432000, 425946	1299	124	17854	1.77347	1	0.361164	40.6126
SP_PIR_KEYWORDS	gpi-anchor	16	0.128814	0.0354515	424112, 454367, 450227, 462937, 430285, 421509, 462923, 439445, 473783, 471814, 429474, 423814, 426890, 422451, 472777, 452849	1299	124	17854	1.77347	1	0.361164	40.6126
GOTERM_BP_FAT	GO:0001892~embryonic placenta development	10	0.0805088	0.0356778	454698, 449116, 438856, 458162, 477116, 475368, 440708, 480599, 481531, 479127	1013	61	13588	2.19895	1	0.543155	47.8425
GOTERM_BP_FAT	GO:0030324~lung development	15	0.120763	0.0359488	431174, 445564, 446797, 475368, 481531, 436581, 427025, 425225, 443216, 433462, 425092, 451390, 479694, 426399, 432000	1013	111	13588	1.81265	1	0.543233	48.1045
SMART	SM00542:FYRC	3	0.0241526	0.0359671	476149, 454197, 440034	749	4	9131	9.14319	0.99999	0.588345	38.9286
SMART	SM00233:PH	31	0.249577	0.0361225	438293, 430078, 435992, 475314, 425406, 428155, 441731, 461143, 443127, 431145, 439790, 445701, 479830, 467891, 468744, 454760, 421049, 456988, 426197, 469585, 460269, 442621, 466648, 439810, 476551, 441866, 457497, 462991, 441923, 421116, 421496	749	261	9131	1.44796	0.999991	0.56299	39.061
PIR_SUPERFAMILY	PIRSF002449:potassium voltage-gated channel, alpha subunit, subfamilies A/C/D/F/G/S	5	0.0402544	0.0366368	423658, 475329, 469315, 468076, 479886	589	18	8136	3.83701	1	0.995973	42.3118
GOTERM_BP_FAT	GO:0006811~ion transport	67	0.539409	0.0368286	463645, 432648, 430698, 436440, 472830, 462825, 463018, 430842, 429515, 464387, 445064, 442161, 479652, 469547, 459346, 422028, 479886, 449292, 475397, 424974, 458312, 471534, 427025, 442738, 437614, 429458, 436274, 463960, 483248, 464962, 428024, 467147, 433381, 425001, 460977, 425857, 426287, 428961, 443179, 465786, 447675, 467781, 440101, 440427, 423658, 472725, 441856, 433235, 450376, 474236,…	1013	712	13588	1.26224	1	0.5494	48.9465
SMART	SM00082:LRRCT	13	0.104661	0.037081	463321, 443955, 433090, 428223, 479725, 477855, 437029, 440531, 442661, 449976, 455635, 460128, 432369	749	83	9131	1.90942	0.999993	0.547743	39.8717
GOTERM_BP_FAT	GO:0006022~aminoglycan metabolic process	9	0.0724579	0.0372151	469019, 448906, 470493, 469868, 452817, 456384, 469603, 472839, 425598	1013	52	13588	2.32159	1	0.550571	49.3124
INTERPRO	IPR001781:Zinc finger, LIM-type	11	0.0885597	0.0372413	476319, 462531, 476308, 439546, 436512, 434081, 426911, 445831, 426426, 480950, 483248	1271	74	17763	2.07746	1	0.773997	47.2425
GOTERM_MF_FAT	GO:0005516~calmodulin binding	15	0.120763	0.0372762	436440, 478189, 478274, 465786, 474754, 457550, 479721, 461941, 426011, 462870, 473740, 429741, 468968, 468119, 439729	969	114	13288	1.80436	1	0.650281	44.615
GOTERM_MF_FAT	GO:0030246~carbohydrate binding	33	0.265679	0.0374584	469019, 447970, 448906, 448692, 456384, 425598, 472172, 451234, 458863, 449233, 454367, 448443, 440679, 448892, 421048, 461283, 452777, 482407, 455558, 422554, 475368, 465980, 467726, 452570, 455617, 475747, 426220, 437906, 426223, 432205, 428319, 423605, 454211	969	317	13288	1.42755	1	0.640796	44.7778
SP_PIR_KEYWORDS	LIM domain	11	0.0885597	0.0378374	476319, 462531, 476308, 439546, 436512, 434081, 426911, 445831, 426426, 480950, 483248	1299	73	17854	2.07108	1	0.373404	42.6985
GOTERM_BP_FAT	GO:0045785~positive regulation of cell adhesion	8	0.0644071	0.038028	454760, 462374, 434967, 437315, 478950, 476543, 450944, 454211	1013	43	13588	2.49556	1	0.555863	50.0736
GOTERM_BP_FAT	GO:0042060~wound healing	15	0.120763	0.0383883	465410, 443955, 448006, 457366, 448443, 457912, 438856, 482407, 464234, 465532, 451390, 468119, 448405, 439729, 446469	1013	112	13588	1.79647	1	0.556708	50.4076
GOTERM_BP_FAT	GO:0045941~positive regulation of transcription	47	0.378391	0.0390212	469801, 431174, 448692, 452230, 459976, 473899, 481531, 454197, 445064, 460669, 459227, 462531, 433170, 445147, 426426, 479694, 440708, 442605, 479127, 482646, 435865, 437571, 479592, 438856, 476409, 445551, 477452, 478125, 479494, 462384, 471633, 477116, 446378, 464899, 468976, 437901, 464316, 440213, 433462, 479685, 476386, 432662, 471124, 457025, 432514, 464662, 435602	1013	475	13588	1.32724	1	0.560122	50.9892
GOTERM_BP_FAT	GO:0006665~sphingolipid metabolic process	10	0.0805088	0.0390911	427189, 424510, 435688, 433145, 435705, 437614, 455659, 469868, 463604, 429281	1013	62	13588	2.16349	1	0.558193	51.053
GOTERM_CC_FAT	GO:0048471~perinuclear region of cytoplasm	22	0.177119	0.039788	448692, 442100, 476310, 422000, 438795, 426194, 465067, 426011, 436352, 440427, 442426, 477154, 434274, 464840, 473835, 450119, 434909, 465467, 482920, 441209, 461542, 450608	926	189	12504	1.57181	1	0.42911	43.5538
GOTERM_BP_FAT	GO:0005976~polysaccharide metabolic process	13	0.104661	0.039898	452598, 469019, 448906, 452817, 469603, 456384, 472839, 425598, 444871, 456225, 470493, 469868, 471319	1013	92	13588	1.8954	1	0.563154	51.7842
INTERPRO	IPR004045:Glutathione S-transferase, N-terminal	6	0.0483053	0.0400581	443311, 472725, 455780, 425359, 466030, 469621	1271	27	17763	3.10569	1	0.79104	49.7837
GOTERM_MF_FAT	GO:0005096~GTPase activator activity	22	0.177119	0.0400755	466798, 459011, 450862, 438293, 425324, 421049, 463025, 452766, 435992, 449967, 463523, 479804, 436956, 458732, 442621, 472290, 476585, 462722, 466619, 439810, 441923, 431210	969	192	13288	1.57129	1	0.655141	47.0674
GOTERM_BP_FAT	GO:0010518~positive regulation of phospholipase activity	6	0.0483053	0.040229	437315, 449292, 481413, 426264, 455779, 476578	1013	26	13588	3.09545	1	0.563649	52.0811
GOTERM_BP_FAT	GO:0010863~positive regulation of phospholipase C activity	6	0.0483053	0.040229	437315, 449292, 481413, 426264, 455779, 476578	1013	26	13588	3.09545	1	0.563649	52.0811
GOTERM_BP_FAT	GO:0007202~activation of phospholipase C activity	6	0.0483053	0.040229	437315, 449292, 481413, 426264, 455779, 476578	1013	26	13588	3.09545	1	0.563649	52.0811
UP_SEQ_FEATURE	repeat:LRR 9	16	0.128814	0.0402847	463321, 430125, 448906, 443955, 452706, 439889, 456876, 473334, 433090, 479725, 424966, 422862, 425598, 437029, 442661, 455635	1206	122	16021	1.74222	1	0.954828	52.6087
GOTERM_MF_FAT	GO:0019865~immunoglobulin binding	4	0.0322035	0.0408855	464435, 440259, 448036, 446469	969	11	13288	4.98658	1	0.651998	47.7579
GOTERM_MF_FAT	GO:0005506~iron ion binding	35	0.281781	0.0409294	451514, 467147, 448692, 450345, 422999, 459794, 432566, 462923, 468328, 446458, 451429, 422777, 433235, 432975, 425613, 427178, 441696, 474237, 438411, 463811, 421509, 425819, 477855, 448872, 431100, 426011, 439082, 462659, 462870, 442738, 475965, 463960, 462528, 440259, 430881	969	343	13288	1.3993	1	0.642046	47.7951
GOTERM_BP_FAT	GO:0030323~respiratory tube development	15	0.120763	0.0409437	431174, 445564, 446797, 475368, 481531, 436581, 427025, 425225, 443216, 433462, 425092, 451390, 479694, 426399, 432000	1013	113	13588	1.78057	1	0.567619	52.7165
SMART	SM00109:C1	11	0.0885597	0.0411444	466648, 476585, 481893, 430078, 466619, 474346, 475314, 449967, 425092, 476149, 428155	749	66	9131	2.03182	0.999998	0.562713	43.1992
UP_SEQ_FEATURE	short sequence motif:LXXLL motif 1	5	0.0402544	0.0416611	454698, 468967, 469420, 446378, 464899	1206	18	16021	3.69011	1	0.956393	53.828
UP_SEQ_FEATURE	short sequence motif:LXXLL motif 2	5	0.0402544	0.0416611	454698, 468967, 469420, 446378, 464899	1206	18	16021	3.69011	1	0.956393	53.828
UP_SEQ_FEATURE	region of interest:Heparin-binding	5	0.0402544	0.0416611	454367, 448692, 458863, 475368, 428319	1206	18	16021	3.69011	1	0.956393	53.828
UP_SEQ_FEATURE	domain:EGF-like 8	6	0.0483053	0.0417344	427131, 470166, 438292, 433090, 479725, 441528	1206	26	16021	3.06563	1	0.953506	53.8921
GOTERM_CC_FAT	GO:0031226~intrinsic to plasma membrane	53	0.426697	0.0419233	448800, 432648, 463805, 475335, 474148, 453712, 445595, 441127, 434679, 422028, 479886, 434967, 473783, 437614, 438544, 444099, 469815, 451390, 464962, 428024, 452741, 425764, 460977, 425857, 440761, 450123, 443179, 447675, 472334, 472172, 423860, 423658, 469996, 442661, 478085, 477585, 432000, 472425, 425358, 452447, 459416, 471291, 475329, 435056, 469315, 448036, 468076, 449161, 424510, 445883,…	926	552	12504	1.29651	1	0.436065	45.2963
GOTERM_MF_FAT	GO:0042803~protein homodimerization activity	22	0.177119	0.0420177	451514, 461194, 430778, 425764, 422350, 457912, 476409, 473899, 430511, 477116, 455857, 426011, 445064, 426013, 425225, 449531, 464840, 469868, 440259, 479830, 446469, 451110	969	193	13288	1.56315	1	0.641828	48.7089
UP_SEQ_FEATURE	compositionally biased region:Gly-rich	22	0.177119	0.0421882	447970, 461194, 480586, 439546, 438293, 437571, 437791, 439889, 472206, 450212, 431541, 454197, 447740, 468967, 422825, 451878, 455635, 440708, 471124, 481358, 478492, 470972	1206	187	16021	1.56287	1	0.951929	54.287
GOTERM_BP_FAT	GO:0010647~positive regulation of cell communication	22	0.177119	0.0423784	447480, 454367, 438292, 480586, 434967, 437315, 438856, 479494, 473783, 475368, 438767, 435385, 462374, 463587, 478670, 437614, 450106, 481413, 472777, 445147, 463738, 460128	1013	189	13588	1.56137	1	0.57787	53.9678
GOTERM_BP_FAT	GO:0016310~phosphorylation	67	0.539409	0.0424829	445564, 450836, 430078, 457912, 430807, 428111, 463805, 430511, 475335, 428155, 452002, 439052, 447480, 449116, 473334, 435705, 478189, 424974, 441157, 480599, 421422, 473740, 481893, 427025, 466385, 474346, 437614, 438544, 469815, 426898, 451390, 426264, 451514, 457982, 448692, 440761, 475314, 471045, 465786, 457550, 441205, 442661, 424328, 468968, 463414, 445147, 449030, 432000, 425946, 467891,…	1013	718	13588	1.25169	1	0.576267	54.0577
UP_SEQ_FEATURE	short sequence motif:Selectivity filter	9	0.0724579	0.0432019	423658, 430842, 481110, 475329, 447675, 469315, 468076, 428024, 479886	1206	53	16021	2.25584	1	0.952331	55.1576
GOTERM_BP_FAT	GO:0048706~embryonic skeletal system development	12	0.0966106	0.0433427	449116, 469477, 481414, 473783, 462384, 474341, 425091, 472839, 453171, 450212, 451390, 481531	1013	83	13588	1.93932	1	0.581224	54.7913
GOTERM_BP_FAT	GO:0030799~regulation of cyclic nucleotide metabolic process	11	0.0885597	0.0433716	460124, 480100, 479494, 428923, 448668, 453171, 465402, 482259, 464662, 445991, 449243	1013	73	13588	2.02123	1	0.578985	54.8157
SP_PIR_KEYWORDS	allosteric enzyme	7	0.0563562	0.0434785	473876, 436169, 478189, 460469, 468191, 457550, 444871	1299	36	17854	2.67253	1	0.409147	47.3621
GOTERM_BP_FAT	GO:0007423~sensory organ development	28	0.225425	0.0438334	438292, 430778, 435242, 457912, 440761, 481531, 462531, 460669, 425574, 481414, 425657, 482646, 478492, 439729, 437571, 479592, 431629, 477452, 476543, 467441, 473783, 475368, 468604, 455857, 435930, 443216, 433462, 423522	1013	257	13588	1.46141	1	0.580461	55.205
PIR_SUPERFAMILY	PIRSF000503:glutathione transferase	5	0.0402544	0.0438399	443311, 455780, 425359, 466030, 469621	589	19	8136	3.63506	1	0.995003	48.3528
INTERPRO	IPR003889:FY-rich, C-terminal	3	0.0241526	0.04417	476149, 454197, 440034	1271	5	17763	8.38537	1	0.815768	53.2875
INTERPRO	IPR001817:Vasopressin receptor	3	0.0241526	0.04417	450792, 441198, 463099	1271	5	17763	8.38537	1	0.815768	53.2875
INTERPRO	IPR016243:Tyrosine-protein kinase, CSF-1/PDGF receptor	3	0.0241526	0.04417	452447, 435705, 430511	1271	5	17763	8.38537	1	0.815768	53.2875
INTERPRO	IPR003888:FY-rich, N-terminal	3	0.0241526	0.04417	476149, 454197, 440034	1271	5	17763	8.38537	1	0.815768	53.2875
INTERPRO	IPR018518:FY-rich, N-terminal subgroup	3	0.0241526	0.04417	476149, 454197, 440034	1271	5	17763	8.38537	1	0.815768	53.2875
INTERPRO	IPR010506:DMAP1-binding	3	0.0241526	0.04417	478568, 468191, 453728	1271	5	17763	8.38537	1	0.815768	53.2875
GOTERM_BP_FAT	GO:0001654~eye development	19	0.152967	0.0442402	430778, 437571, 479592, 457912, 431629, 440761, 476543, 473783, 455857, 481531, 462531, 460669, 435930, 425574, 423522, 478492, 482646, 439729, 425657	1013	157	13588	1.6233	1	0.581451	55.5452
SP_PIR_KEYWORDS	Signal-anchor	40	0.322035	0.0442457	447970, 472375, 446797, 448006, 478519, 474004, 460590, 450123, 454513, 472839, 423362, 472334, 444884, 442905, 478513, 472172, 435688, 428466, 423761, 478085, 432176, 452527, 450376, 443040, 434293, 468458, 422437, 449568, 455915, 448872, 422554, 435056, 436803, 480697, 470493, 433107, 479841, 476785, 423605, 461563	1299	405	17854	1.35747	1	0.407563	47.9683
UP_SEQ_FEATURE	domain:EGF-like 3; calcium-binding	7	0.0563562	0.0443169	452570, 457366, 468012, 478950, 424690, 451878, 453844	1206	35	16021	2.65688	1	0.953054	56.0972
UP_SEQ_FEATURE	domain:EGF-like 15; calcium-binding	4	0.0322035	0.044365	469019, 427131, 438292, 430691	1206	11	16021	4.8307	1	0.950196	56.1373
UP_SEQ_FEATURE	domain:PARP catalytic	4	0.0322035	0.044365	464147, 427786, 440608, 423016	1206	11	16021	4.8307	1	0.950196	56.1373
UP_SEQ_FEATURE	domain:EGF-like 10; calcium-binding	4	0.0322035	0.044365	469019, 432173, 438292, 430691	1206	11	16021	4.8307	1	0.950196	56.1373
INTERPRO	IPR000008:C2 calcium-dependent membrane targeting	16	0.128814	0.0447133	482928, 448006, 478519, 421270, 479569, 440427, 446041, 442426, 431408, 421453, 474346, 425864, 445701, 476905, 426264, 450452	1271	130	17763	1.72008	1	0.812807	53.7329
KEGG_PATHWAY	mmu04610:Complement and coagulation cascades	11	0.0885597	0.0447422	452727, 448443, 457366, 464234, 465532, 428523, 455558, 446055, 446469, 448405, 474717	420	75	5738	2.00375	0.999499	0.662266	42.661
UP_SEQ_FEATURE	binding site:ATP	53	0.426697	0.0448442	472830, 445564, 430078, 430807, 428111, 463805, 430511, 475335, 461941, 428155, 452002, 439052, 473334, 435705, 478189, 424974, 441157, 480599, 473740, 474346, 438544, 469815, 426898, 451390, 458706, 451514, 457982, 440761, 475314, 471045, 465786, 457550, 441205, 424328, 468968, 463414, 445147, 432000, 425946, 467891, 452447, 451568, 428950, 481860, 475368, 453116, 442644, 466648, 434586, 445111,…	1206	545	16021	1.29188	1	0.948807	56.5351
GOTERM_BP_FAT	GO:0006812~cation transport	50	0.402544	0.0448634	430698, 436440, 463645, 472830, 462825, 430842, 429515, 445064, 442161, 479652, 422028, 479886, 475397, 458312, 429458, 442738, 437614, 463960, 464962, 428024, 467147, 460977, 425857, 425001, 426287, 428961, 465786, 447675, 467781, 440101, 440427, 423658, 433235, 450376, 474236, 425358, 438411, 421509, 480782, 481110, 475329, 423684, 469315, 473610, 468076, 445883, 449161, 456208, 466603, 465625	1013	515	13588	1.30229	1	0.584231	56.0617
UP_SEQ_FEATURE	compositionally biased region:Lys-rich	14	0.112712	0.0449669	435865, 451120, 461194, 463080, 465184, 447529, 439073, 472679, 454197, 445883, 433909, 440416, 421736, 454211	1206	103	16021	1.80565	1	0.946176	56.6364
GOTERM_MF_FAT	GO:0017137~Rab GTPase binding	5	0.0402544	0.0450186	446041, 425864, 433312, 421270, 448050	969	19	13288	3.60871	1	0.657948	51.1518
PIR_SUPERFAMILY	PIRSF000615:TyrPK_CSF1-R	3	0.0241526	0.0450327	452447, 435705, 430511	589	5	8136	8.28795	1	0.989313	49.2943
PIR_SUPERFAMILY	PIRSF000615:tyrosine-protein kinase, CSF-1/PDGF receptor type	3	0.0241526	0.0450327	452447, 435705, 430511	589	5	8136	8.28795	1	0.989313	49.2943
GOTERM_MF_FAT	GO:0031420~alkali metal ion binding	23	0.18517	0.0453552	430698, 436440, 430842, 425001, 481110, 475329, 423684, 458312, 447675, 469315, 468076, 440101, 442161, 423658, 445883, 456208, 450376, 466603, 422028, 464962, 428024, 425358, 479886	969	206	13288	1.53107	1	0.65121	51.4189
SP_PIR_KEYWORDS	trimer	3	0.0241526	0.0455569	451574, 476693, 453768	1299	5	17854	8.24665	1	0.409866	48.9893
GOTERM_BP_FAT	GO:0060537~muscle tissue development	17	0.136865	0.0456824	448692, 452447, 440679, 457912, 431629, 428111, 471680, 477116, 470166, 425225, 437068, 481414, 425091, 441239, 474236, 439729, 451110	1013	136	13588	1.6767	1	0.588566	56.7318
GOTERM_MF_FAT	GO:0005000~vasopressin receptor activity	3	0.0241526	0.0457194	450792, 441198, 463099	969	5	13288	8.22786	1	0.644914	51.7063
GOTERM_MF_FAT	GO:0004957~prostaglandin E receptor activity	3	0.0241526	0.0457194	463159, 449292, 456111	969	5	13288	8.22786	1	0.644914	51.7063
GOTERM_BP_FAT	GO:0048534~hemopoietic or lymphoid organ development	30	0.241526	0.045772	451611, 460687, 435242, 450836, 425764, 457912, 459976, 479721, 454197, 481531, 423860, 423100, 432000, 454698, 435865, 462025, 439546, 440679, 435705, 438856, 478125, 471633, 468788, 450212, 435056, 438767, 425225, 469815, 451390, 465100	1013	281	13588	1.43206	1	0.586887	56.8045
GOTERM_BP_FAT	GO:0060193~positive regulation of lipase activity	6	0.0483053	0.0464552	437315, 449292, 481413, 426264, 455779, 476578	1013	27	13588	2.98081	1	0.590035	57.3553
SP_PIR_KEYWORDS	potassium	15	0.120763	0.0472702	430698, 430842, 481110, 475329, 469315, 447675, 458312, 468076, 440101, 423658, 450376, 422028, 464962, 428024, 479886	1299	118	17854	1.74717	1	0.414811	50.2954
UP_SEQ_FEATURE	repeat:LRR 3	27	0.217374	0.0472962	463321, 421312, 452706, 448906, 461294, 439889, 456876, 433090, 479725, 424966, 425598, 446458, 442661, 435455, 477379, 430125, 443955, 473334, 428223, 477855, 447053, 422862, 437029, 449976, 455635, 469815, 460128	1206	245	16021	1.464	1	0.951099	58.5174
GOTERM_BP_FAT	GO:0002252~immune effector process	16	0.128814	0.0475313	452727, 450836, 452777, 455558, 471633, 435056, 448036, 469996, 425225, 444584, 432205, 428523, 446055, 463738, 478230, 428024	1013	126	13588	1.70332	1	0.596235	58.2093
GOTERM_BP_FAT	GO:0001778~plasma membrane repair	3	0.0241526	0.0476284	448006, 468119, 439729	1013	5	13588	8.04817	1	0.594631	58.2856
SP_PIR_KEYWORDS	ATP	18	0.144916	0.0476352	467891, 473876, 452447, 435705, 463805, 430511, 465786, 475368, 475335, 480599, 473740, 445111, 424328, 474346, 438544, 443127, 425946, 432000	1299	151	17854	1.63841	1	0.410553	50.5697
GOTERM_MF_FAT	GO:0030955~potassium ion binding	15	0.120763	0.047736	430698, 430842, 481110, 475329, 469315, 447675, 458312, 468076, 440101, 423658, 450376, 422028, 464962, 428024, 479886	969	118	13288	1.74319	1	0.652087	53.2695
GOTERM_BP_FAT	GO:0032102~negative regulation of response to external stimulus	7	0.0563562	0.0479404	447480, 423860, 452023, 425857, 437314, 462923, 448036	1013	36	13588	2.6082	1	0.594727	58.5298
GOTERM_CC_FAT	GO:0019897~extrinsic to plasma membrane	9	0.0724579	0.0479671	425864, 466136, 453171, 435588, 428319, 476578, 465402, 464357, 448488	926	55	12504	2.20962	1	0.471406	49.9613
INTERPRO	IPR000198:RhoGAP	10	0.0805088	0.0482106	464980, 459011, 466798, 476585, 425324, 421049, 466619, 435992, 449967, 442621	1271	67	17763	2.08591	1	0.829915	56.5055
GOTERM_BP_FAT	GO:0002504~antigen processing and presentation of peptide or polysaccharide antigen via MHC class II	5	0.0402544	0.0482238	435056, 455375, 448036, 469318, 427794	1013	19	13588	3.5299	1	0.594599	58.7504
COG_ONTOLOGY	DNA replication, recombination, and repair	10	0.0805088	0.0483675	463308, 450836, 441170, 421879, 455189, 444584, 430807, 437911, 478348, 428155	140	71	2040	2.05231	0.680263	0.680263	32.4945
GOTERM_BP_FAT	GO:0060429~epithelium development	29	0.233476	0.0483998	431174, 438292, 462845, 443582, 459227, 431408, 480394, 474236, 448734, 437439, 479127, 432000, 430589, 431605, 481883, 479592, 476002, 431629, 469420, 480880, 475368, 480599, 470166, 424437, 474433, 462374, 481757, 472777, 475651	1013	271	13588	1.43541	1	0.593642	58.8868
UP_SEQ_FEATURE	domain:Laminin EGF-like 5; first part	3	0.0241526	0.0485057	435385, 425091, 439458	1206	5	16021	7.97065	1	0.9521	59.4634
UP_SEQ_FEATURE	domain:Laminin EGF-like 5; second part	3	0.0241526	0.0485057	435385, 425091, 439458	1206	5	16021	7.97065	1	0.9521	59.4634
SP_PIR_KEYWORDS	blood coagulation	7	0.0563562	0.0488287	443955, 448443, 457366, 464234, 465532, 446469, 448405	1299	37	17854	2.6003	1	0.411899	51.4564
SP_PIR_KEYWORDS	tyrosine-specific protein kinase	7	0.0563562	0.0488287	467891, 452447, 435705, 430511, 475368, 475335, 432000	1299	37	17854	2.6003	1	0.411899	51.4564
INTERPRO	IPR002011:Receptor tyrosine kinase, class II, conserved site	4	0.0322035	0.0492926	445111, 451568, 480880, 469815	1271	12	17763	4.65854	1	0.830428	57.3312
INTERPRO	IPR005804:Fatty acid desaturase, type 1	4	0.0322035	0.0492926	446531, 459794, 432566, 475965	1271	12	17763	4.65854	1	0.830428	57.3312
INTERPRO	IPR010911:Rab-binding domain	4	0.0322035	0.0492926	446041, 425864, 433312, 421270	1271	12	17763	4.65854	1	0.830428	57.3312
INTERPRO	IPR004170:WWE domain	4	0.0322035	0.0492926	464147, 430286, 427786, 440608	1271	12	17763	4.65854	1	0.830428	57.3312
INTERPRO	IPR001134:Netrin domain	5	0.0402544	0.0502087	463328, 446055, 480394, 463087, 451538	1271	20	17763	3.4939	1	0.829908	58.0187
GOTERM_BP_FAT	GO:0016044~membrane organization	29	0.233476	0.0502907	465410, 448692, 448006, 425857, 478420, 472334, 455574, 427131, 445895, 469996, 482145, 478085, 461143, 474234, 468119, 439729, 434293, 473789, 472033, 438411, 469880, 422554, 448036, 458732, 463308, 437614, 451390, 441849, 450367	1013	272	13588	1.43013	1	0.605736	60.3262
GOTERM_BP_FAT	GO:0002520~immune system development	31	0.249577	0.0502931	451611, 460687, 435242, 450836, 425764, 457912, 459976, 479721, 454197, 481531, 423860, 423100, 444584, 432000, 454698, 435865, 462025, 439546, 440679, 435705, 438856, 478125, 471633, 468788, 450212, 435056, 438767, 425225, 469815, 451390, 465100	1013	295	13588	1.40957	1	0.603454	60.328
GOTERM_BP_FAT	GO:0006140~regulation of nucleotide metabolic process	11	0.0885597	0.0507191	460124, 480100, 479494, 428923, 448668, 453171, 465402, 482259, 464662, 445991, 449243	1013	75	13588	1.96733	1	0.604344	60.6456
GOTERM_BP_FAT	GO:0006357~regulation of transcription from RNA polymerase II promoter	58	0.466951	0.0509419	431174, 480586, 477269, 481531, 454197, 445064, 437108, 452528, 440708, 479694, 469627, 455757, 449116, 476409, 477116, 445281, 437901, 464316, 477708, 425225, 479685, 476386, 432662, 457025, 465100, 432514, 435602, 469801, 474795, 448692, 452230, 459976, 473899, 470567, 459227, 462531, 449531, 445147, 426426, 442605, 482646, 441892, 437571, 479592, 445551, 438856, 477452, 478125, 479494, 462384,…	1013	616	13588	1.26297	1	0.603723	60.8108
GOTERM_CC_FAT	GO:0005794~Golgi apparatus	63	0.507206	0.0516291	464980, 463645, 474004, 451280, 448901, 472878, 472839, 465067, 478513, 444884, 443253, 427131, 479350, 436820, 428466, 432176, 432975, 470135, 468119, 421104, 473789, 478189, 447484, 433683, 480599, 450160, 455617, 468898, 470493, 453140, 476785, 479841, 428319, 426264, 443077, 423605, 448488, 465410, 448692, 472375, 461068, 457091, 438795, 432340, 467781, 440101, 459262, 435688, 435551, 439327,…	926	682	12504	1.24737	1	0.486907	52.6052
GOTERM_MF_FAT	GO:0030554~adenyl nucleotide binding	129	1.03856	0.0517984	445564, 432748, 450836, 430078, 430807, 428111, 478274, 463805, 448668, 461941, 475335, 433265, 422777, 439052, 468119, 455658, 473334, 473011, 421422, 473740, 462870, 481893, 421079, 474346, 437614, 451390, 458706, 428024, 451514, 440761, 457550, 460286, 433170, 477154, 482128, 468968, 463414, 445147, 437911, 462043, 425946, 452447, 438411, 428890, 466986, 475368, 434586, 468402, 431434, 431864,…	969	1535	13288	1.15244	1	0.673965	56.2758
SP_PIR_KEYWORDS	dna-binding	119	0.958055	0.0518302	450836, 472688, 458162, 454197, 481531, 480879, 437108, 436581, 447554, 440708, 479254, 437439, 448734, 457214, 435419, 437314, 476409, 455659, 477116, 476618, 431541, 464157, 449724, 457209, 468191, 435602, 469801, 467237, 474795, 442100, 448174, 479824, 452230, 459976, 437889, 436065, 447527, 447740, 433170, 421992, 446550, 437068, 426426, 442605, 437571, 452182, 479592, 477452, 461227, 466986,…	1299	1404	17854	1.16495	1	0.424694	53.6216
SMART	SM00214:VWC	8	0.0644071	0.0523625	441342, 438292, 463587, 451574, 477855, 470945, 446469, 438876	749	42	9131	2.32208	1	0.630857	51.5216
GOTERM_MF_FAT	GO:0046332~SMAD binding	5	0.0402544	0.0531411	440679, 451574, 476693, 451390, 470945	969	20	13288	3.42828	1	0.674974	57.2289
GOTERM_MF_FAT	GO:0003950~NAD+ ADP-ribosyltransferase activity	5	0.0402544	0.0531411	464147, 427786, 440608, 423016, 472427	969	20	13288	3.42828	1	0.674974	57.2289
GOTERM_BP_FAT	GO:0010517~regulation of phospholipase activity	6	0.0483053	0.0532215	437315, 449292, 481413, 426264, 455779, 476578	1013	28	13588	2.87435	1	0.617979	62.4635
GOTERM_BP_FAT	GO:0019884~antigen processing and presentation of exogenous antigen	6	0.0483053	0.0532215	465410, 435056, 455375, 448036, 469318, 427794	1013	28	13588	2.87435	1	0.617979	62.4635
KEGG_PATHWAY	mmu04270:Vascular smooth muscle contraction	15	0.120763	0.0534493	461305, 448668, 441157, 482259, 480599, 445991, 465663, 479652, 441045, 474346, 441866, 481413, 482920, 453171, 441198	420	120	5738	1.70774	0.99989	0.680121	48.6985
GOTERM_BP_FAT	GO:0016049~cell growth	7	0.0563562	0.053765	467237, 448692, 454624, 457912, 481413, 425456, 426898	1013	37	13588	2.53771	1	0.61957	62.8476
SP_PIR_KEYWORDS	kinase	64	0.515256	0.0542496	473876, 445564, 430078, 430807, 428111, 463805, 430511, 461941, 475335, 428155, 452002, 439052, 429281, 473334, 435705, 478189, 475443, 424974, 441157, 480599, 421422, 473740, 481893, 474346, 438544, 445483, 469815, 426898, 451390, 432514, 451514, 457982, 425764, 440761, 475314, 471045, 465786, 457550, 460286, 441205, 452406, 424328, 468968, 482128, 463414, 445147, 432000, 425946, 467891, 452447,…	1299	707	17854	1.24419	1	0.433232	55.301
GOTERM_BP_FAT	GO:0007015~actin filament organization	9	0.0724579	0.0542679	454841, 423322, 444150, 480531, 456463, 422031, 431629, 427303, 438270	1013	56	13588	2.15576	1	0.620855	63.1999
GOTERM_BP_FAT	GO:0001822~kidney development	14	0.112712	0.0543087	452447, 435242, 479592, 479725, 476618, 475368, 462374, 478950, 424950, 472777, 474236, 425070, 425657, 428024	1013	107	13588	1.75505	1	0.618917	63.2283
SP_PIR_KEYWORDS	glycosyltransferase	22	0.177119	0.0545382	455708, 472375, 474004, 445251, 423016, 440608, 479556, 423362, 444871, 478513, 444884, 427189, 424204, 435688, 470493, 428466, 427786, 447964, 472459, 479841, 423605, 461563	1299	199	17854	1.51948	1	0.42863	55.4976
GOTERM_BP_FAT	GO:0008038~neuron recognition	4	0.0322035	0.0545702	467237, 448692, 475651, 431605	1013	12	13588	4.47121	1	0.618525	63.41
GOTERM_BP_FAT	GO:0048588~developmental cell growth	4	0.0322035	0.0545702	467237, 448692, 425456, 426898	1013	12	13588	4.47121	1	0.618525	63.41
SP_PIR_KEYWORDS	selenium	6	0.0483053	0.0556406	447095, 482591, 429558, 475904, 427843, 455633	1299	29	17854	2.84367	1	0.429005	56.2409
KEGG_PATHWAY	mmu04514:Cell adhesion molecules (CAMs)	18	0.144916	0.0556601	454367, 430778, 434967, 438791, 427114, 456055, 455857, 440018, 469318, 482730, 423860, 452023, 427130, 446635, 438767, 431095, 456832, 427794	420	154	5738	1.59685	0.999926	0.652259	50.1357
GOTERM_CC_FAT	GO:0001726~ruffle	8	0.0644071	0.0558505	454841, 460957, 480531, 454760, 430078, 476374, 453171, 467639	926	47	12504	2.29842	1	0.504796	55.4917
UP_SEQ_FEATURE	domain:IRS-type PTB	4	0.0322035	0.0559335	475197, 421116, 439790, 469585	1206	12	16021	4.42814	1	0.968332	64.8411
UP_SEQ_FEATURE	domain:RabBD	4	0.0322035	0.0559335	446041, 425864, 433312, 421270	1206	12	16021	4.42814	1	0.968332	64.8411
GOTERM_MF_FAT	GO:0022836~gated channel activity	29	0.233476	0.0560965	430698, 432648, 462825, 463018, 430842, 425857, 428961, 443179, 447675, 442161, 423658, 472725, 479652, 469547, 422028, 467234, 425358, 479886, 481110, 475329, 469315, 458312, 468076, 471534, 449161, 437614, 456208, 428024, 464962	969	281	13288	1.41523	1	0.686886	59.2588
SMART	SM00541:FYRN	3	0.0241526	0.0567262	476149, 454197, 440034	749	5	9131	7.31455	1	0.640117	54.4422
GOTERM_CC_FAT	GO:0016323~basolateral plasma membrane	17	0.136865	0.0569363	473789, 466798, 425696, 458357, 471680, 482826, 423684, 434487, 467639, 428040, 427025, 436512, 426911, 445831, 425092, 450376, 483248	926	141	12504	1.62805	1	0.501895	56.2073
GOTERM_BP_FAT	GO:0048568~embryonic organ development	26	0.209323	0.0574993	458162, 472839, 454197, 481531, 425091, 481414, 453171, 440708, 479127, 430589, 454698, 435865, 479592, 449116, 438856, 431629, 477452, 473783, 467441, 462384, 450212, 475368, 477116, 480599, 443216, 451390	1013	241	13588	1.44711	1	0.636126	65.3887
GOTERM_BP_FAT	GO:0014031~mesenchymal cell development	8	0.0644071	0.0575624	476113, 438856, 475397, 426426, 432662, 427251, 445991, 479127	1013	47	13588	2.28317	1	0.634358	65.4302
SMART	SM00228:PDZ	19	0.152967	0.058039	465256, 478134, 425696, 422031, 421049, 425592, 457040, 421270, 447484, 452002, 462870, 446041, 476308, 467288, 443423, 441866, 431210, 448554, 459447	749	148	9131	1.56505	1	0.628898	55.2883
INTERPRO	IPR008271:Serine/threonine protein kinase, active site	35	0.281781	0.0583916	451514, 457982, 445564, 430078, 430807, 428111, 475314, 471045, 465786, 457550, 428155, 452002, 441205, 424328, 468968, 463414, 439052, 445147, 425946, 428950, 473334, 481860, 478189, 424974, 453116, 441157, 480599, 473740, 466648, 481893, 483220, 474346, 426898, 451390, 450608	1271	360	17763	1.35874	1	0.868347	63.7139
GOTERM_CC_FAT	GO:0031965~nuclear membrane	7	0.0563562	0.0583939	476207, 462870, 434081, 470832, 444273, 465467, 458312	926	38	12504	2.48744	1	0.501425	57.1511
UP_SEQ_FEATURE	domain:Laminin EGF-like 3	5	0.0402544	0.0585958	435385, 463328, 451878, 425091, 439458	1206	20	16021	3.3211	1	0.971447	66.5987
UP_SEQ_FEATURE	domain:NTR	5	0.0402544	0.0585958	463328, 446055, 480394, 463087, 451538	1206	20	16021	3.3211	1	0.971447	66.5987
GOTERM_BP_FAT	GO:0050727~regulation of inflammatory response	9	0.0724579	0.0591982	423860, 452023, 469996, 437315, 425857, 437314, 462923, 455558, 448036	1013	57	13588	2.11794	1	0.642811	66.4896
GOTERM_BP_FAT	GO:0031589~cell-substrate adhesion	9	0.0724579	0.0591982	460957, 466238, 435242, 462374, 436512, 482407, 478950, 465980, 446469	1013	57	13588	2.11794	1	0.642811	66.4896
GOTERM_BP_FAT	GO:0046519~sphingoid metabolic process	7	0.0563562	0.0599997	424510, 433145, 437614, 455659, 469868, 463604, 429281	1013	38	13588	2.47093	1	0.645754	66.9974
UP_SEQ_FEATURE	compositionally biased region:Poly-Thr	8	0.0644071	0.0601445	450862, 446635, 462937, 445564, 448692, 434748, 454795, 478156	1206	47	16021	2.26118	1	0.972339	67.5826
BIOCARTA	m_plcePathway:Phospholipase C-epsilon pathway	4	0.0322035	0.060188	475910, 463159, 453171, 426264	101	11	1171	4.21602	0.999983	0.999983	53.3486
BIOCARTA	m_extrinsicPathway:Extrinsic Prothrombin Activation Pathway	4	0.0322035	0.060188	457366, 464234, 465532, 448405	101	11	1171	4.21602	0.999983	0.999983	53.3486
INTERPRO	IPR002404:Insulin receptor substrate-1, PTB	4	0.0322035	0.0607725	475197, 421116, 439790, 469585	1271	13	17763	4.30019	1	0.874	65.2292
GOTERM_BP_FAT	GO:0042330~taxis	14	0.112712	0.0612954	454878, 482426, 452454, 435705, 457912, 479725, 453712, 471850, 476113, 430555, 476374, 433167, 465625, 431605	1013	109	13588	1.72285	1	0.651714	67.803
GOTERM_BP_FAT	GO:0006935~chemotaxis	14	0.112712	0.0612954	454878, 482426, 452454, 435705, 457912, 479725, 453712, 471850, 476113, 430555, 476374, 433167, 465625, 431605	1013	109	13588	1.72285	1	0.651714	67.803
GOTERM_CC_FAT	GO:0030054~cell junction	45	0.36229	0.0614695	468903, 466798, 457220, 432648, 444636, 463018, 430778, 438791, 425857, 457261, 471680, 421270, 443179, 434487, 467639, 450565, 442426, 459747, 425092, 476374, 456091, 469547, 432686, 467234, 465574, 425696, 458357, 457040, 482826, 455857, 447484, 428040, 446041, 456463, 427025, 436512, 426911, 445831, 437614, 431095, 441239, 460128, 483248, 464962, 450367	926	470	12504	1.29286	1	0.51058	59.0809
GOTERM_BP_FAT	GO:0045859~regulation of protein kinase activity	21	0.169069	0.0617208	447480, 442762, 432648, 448692, 449116, 435705, 435056, 480599, 436065, 422762, 436512, 437614, 443216, 449030, 429281, 451390, 474236, 426264, 474237, 425070, 430130	1013	186	13588	1.51444	1	0.652207	68.0634
SP_PIR_KEYWORDS	manganese	17	0.136865	0.0619801	445564, 451568, 450345, 473334, 458357, 475443, 432113, 467014, 462659, 428076, 427189, 470493, 433107, 436173, 458706, 451390, 423605	1299	145	17854	1.61141	1	0.459083	60.2956
PIR_SUPERFAMILY	PIRSF002021:Ly-6-like protein	4	0.0322035	0.0623206	426890, 439445, 422451, 471814	589	13	8136	4.25023	1	0.995629	61.2637
INTERPRO	IPR017442:Serine/threonine protein kinase-related	36	0.289832	0.0624324	451514, 457982, 445564, 430078, 430807, 428111, 475314, 471045, 465786, 457550, 428155, 452002, 441205, 424328, 468968, 463414, 439052, 445147, 425946, 428950, 473334, 481860, 478189, 424974, 453116, 441157, 480599, 473740, 466648, 434586, 466385, 483220, 474346, 426898, 451390, 450608	1271	374	17763	1.34525	1	0.876184	66.2503
INTERPRO	IPR002290:Serine/threonine protein kinase	27	0.217374	0.0625859	457982, 430078, 430807, 475314, 471045, 465786, 457550, 428155, 452002, 441205, 424328, 468968, 463414, 439052, 445147, 425946, 481860, 478189, 453116, 441157, 480599, 473740, 466648, 434586, 474346, 426898, 450608	1271	265	17763	1.42393	1	0.871875	66.3433
GOTERM_CC_FAT	GO:0005887~integral to plasma membrane	50	0.402544	0.0626245	448800, 432648, 463805, 475335, 474148, 453712, 445595, 434679, 422028, 479886, 434967, 437614, 438544, 444099, 469815, 451390, 464962, 428024, 452741, 460977, 425857, 440761, 450123, 443179, 447675, 472334, 472172, 423860, 423658, 469996, 442661, 478085, 477585, 432000, 472425, 425358, 452447, 459416, 471291, 475329, 435056, 469315, 448036, 468076, 449161, 424510, 445883, 461666, 445831, 472777	926	531	12504	1.27149	1	0.508221	59.7845
UP_SEQ_FEATURE	topological domain:Lumenal	41	0.330086	0.0629497	473190, 472830, 455708, 472375, 446797, 459794, 461068, 474004, 426523, 432566, 472878, 434464, 472839, 431292, 423362, 444884, 478513, 435688, 449965, 428466, 423761, 432176, 471315, 442141, 422437, 449568, 455915, 448872, 458312, 433683, 473610, 450160, 424204, 455617, 480697, 470493, 433107, 479841, 476785, 423605, 461563	1206	414	16021	1.31561	1	0.975144	69.2955
GOTERM_MF_FAT	GO:0051015~actin filament binding	8	0.0644071	0.0629937	466238, 442100, 480531, 465467, 470567, 483248, 468119, 439729	969	49	13288	2.23887	1	0.721856	63.6509
GOTERM_MF_FAT	GO:0019992~diacylglycerol binding	9	0.0724579	0.0630122	466648, 476585, 481893, 430078, 466619, 474346, 475314, 449967, 428155	969	59	13288	2.09183	1	0.714119	63.662
INTERPRO	IPR002212:Matrix fibril-associated	3	0.0241526	0.0631609	469019, 432173, 430691	1271	6	17763	6.9878	1	0.86943	66.6894
GOTERM_BP_FAT	GO:0007218~neuropeptide signaling pathway	11	0.0885597	0.0632197	447480, 468012, 449976, 438562, 462385, 453844, 479712, 461438, 467726, 467476, 449243	1013	78	13588	1.89166	1	0.65919	68.9652
GOTERM_BP_FAT	GO:0007179~transforming growth factor beta receptor signaling pathway	8	0.0644071	0.0632596	432173, 441127, 440679, 445147, 456111, 451390, 451110, 451538	1013	48	13588	2.2356	1	0.657327	68.9889
GOTERM_MF_FAT	GO:0001883~purine nucleoside binding	129	1.03856	0.063905	445564, 432748, 450836, 430078, 430807, 428111, 478274, 463805, 448668, 461941, 475335, 433265, 422777, 439052, 468119, 455658, 473334, 473011, 421422, 473740, 462870, 481893, 421079, 474346, 437614, 451390, 458706, 428024, 451514, 440761, 457550, 460286, 433170, 477154, 482128, 468968, 463414, 445147, 437911, 462043, 425946, 452447, 438411, 428890, 466986, 475368, 434586, 468402, 431434, 431864,…	969	1548	13288	1.14276	1	0.711623	64.1968
SP_PIR_KEYWORDS	antiviral	3	0.0241526	0.0650913	477937, 481370, 444138	1299	6	17854	6.87221	1	0.46976	62.155
UP_SEQ_FEATURE	repeat:LRR 11	12	0.0966106	0.0653448	463321, 452706, 448906, 443955, 442661, 456876, 473334, 433090, 479725, 424966, 437029, 425598	1206	88	16021	1.81151	1	0.977037	70.6899
INTERPRO	IPR013111:EGF, extracellular	10	0.0805088	0.065421	469019, 470166, 441127, 462374, 463640, 466133, 442412, 451878, 441528, 450944	1271	71	17763	1.9684	1	0.874171	68.0178
SP_PIR_KEYWORDS	potassium channel	10	0.0805088	0.0661491	423658, 430698, 430842, 475329, 458312, 422028, 469315, 468076, 479886, 464962	1299	70	17854	1.96349	1	0.469199	62.7685
GOTERM_BP_FAT	GO:0050767~regulation of neurogenesis	16	0.128814	0.0662328	431174, 439548, 432648, 441892, 476002, 430078, 440761, 481030, 447529, 436327, 433462, 432662, 426426, 435602, 475651, 431605	1013	132	13588	1.62589	1	0.672641	70.7059
GOTERM_BP_FAT	GO:0030148~sphingolipid biosynthetic process	5	0.0402544	0.0662507	427189, 437614, 455659, 463604, 429281	1013	21	13588	3.19372	1	0.670671	70.7159
GOTERM_BP_FAT	GO:0030199~collagen fibril organization	5	0.0402544	0.0662507	462531, 426223, 451574, 481414, 470945	1013	21	13588	3.19372	1	0.670671	70.7159
GOTERM_BP_FAT	GO:0034329~cell junction assembly	5	0.0402544	0.0662507	445895, 436512, 482407, 482826, 439458	1013	21	13588	3.19372	1	0.670671	70.7159
GOTERM_BP_FAT	GO:0009612~response to mechanical stimulus	7	0.0563562	0.066646	441342, 437614, 478670, 451390, 426399, 467234, 425358	1013	39	13588	2.40757	1	0.670863	70.9373
GOTERM_BP_FAT	GO:0010557~positive regulation of macromolecule biosynthetic process	50	0.402544	0.0669643	431174, 481531, 454197, 445064, 460669, 440708, 479694, 476409, 471633, 477116, 437901, 464316, 479685, 476386, 432662, 463738, 471124, 457025, 432514, 464662, 435602, 469801, 448692, 457261, 452230, 459976, 473899, 423860, 459227, 433170, 462531, 445147, 426426, 479127, 442605, 482646, 435865, 437571, 479592, 445551, 438856, 477452, 478125, 479494, 462384, 446378, 464899, 468976, 440213, 433462	1013	530	13588	1.26544	1	0.670618	71.1143
GOTERM_BP_FAT	GO:0042310~vasoconstriction	4	0.0322035	0.0671346	461305, 480100, 481413, 445991	1013	13	13588	4.12727	1	0.669542	71.2086
GOTERM_BP_FAT	GO:0046520~sphingoid biosynthetic process	4	0.0322035	0.0671346	437614, 455659, 463604, 429281	1013	13	13588	4.12727	1	0.669542	71.2086
GOTERM_BP_FAT	GO:0048745~smooth muscle tissue development	4	0.0322035	0.0671346	452447, 425225, 431629, 451110	1013	13	13588	4.12727	1	0.669542	71.2086
GOTERM_BP_FAT	GO:0043409~negative regulation of MAPKKK cascade	4	0.0322035	0.0671346	437614, 448901, 443216, 425070	1013	13	13588	4.12727	1	0.669542	71.2086
SP_PIR_KEYWORDS	heterodimer	7	0.0563562	0.0672129	459227, 452447, 456055, 450376, 425597, 469318, 427794	1299	40	17854	2.40527	1	0.468694	63.3761
SP_PIR_KEYWORDS	amidation	7	0.0563562	0.0672129	460124, 471246, 480100, 479712, 462516, 461438, 467476	1299	40	17854	2.40527	1	0.468694	63.3761
GOTERM_BP_FAT	GO:0006897~endocytosis	21	0.169069	0.06738	473789, 465410, 448692, 472033, 438411, 425857, 478420, 469880, 422554, 448036, 458732, 455574, 427131, 469996, 482145, 461143, 437614, 474234, 451390, 441849, 450367	1013	188	13588	1.49833	1	0.668898	71.3441
GOTERM_BP_FAT	GO:0010324~membrane invagination	21	0.169069	0.06738	473789, 465410, 448692, 472033, 438411, 425857, 478420, 469880, 422554, 448036, 458732, 455574, 427131, 469996, 482145, 461143, 437614, 474234, 451390, 441849, 450367	1013	188	13588	1.49833	1	0.668898	71.3441
INTERPRO	IPR002017:Spectrin repeat	5	0.0402544	0.0677737	463308, 431078, 471680, 444061, 434487	1271	22	17763	3.17627	1	0.878963	69.3476
GOTERM_BP_FAT	GO:0050891~multicellular organismal water homeostasis	3	0.0241526	0.0679712	471246, 480100, 449292	1013	6	13588	6.70681	1	0.670193	71.6678
GOTERM_BP_FAT	GO:0031348~negative regulation of defense response	6	0.0483053	0.0683768	423860, 452023, 425857, 437314, 462923, 448036	1013	30	13588	2.68272	1	0.670444	71.8879
GOTERM_BP_FAT	GO:0043279~response to alkaloid	6	0.0483053	0.0683768	479914, 432648, 450345, 425857, 428923, 465402	1013	30	13588	2.68272	1	0.670444	71.8879
KEGG_PATHWAY	mmu03018:RNA degradation	9	0.0724579	0.0684649	430236, 452182, 461294, 437674, 460593, 437911, 467014, 428503, 469072	420	60	5738	2.04929	0.999992	0.691889	57.7578
UP_SEQ_FEATURE	repeat:LRR 1	28	0.225425	0.0685041	463321, 421312, 452706, 448906, 461294, 439889, 456876, 433090, 479725, 424966, 425598, 446458, 442661, 435455, 477379, 430125, 469820, 443955, 473334, 428223, 477855, 447053, 422862, 437029, 449976, 455635, 469815, 460128	1206	266	16021	1.39836	1	0.979672	72.4379
UP_SEQ_FEATURE	repeat:LRR 2	28	0.225425	0.0685041	463321, 421312, 452706, 448906, 461294, 439889, 456876, 433090, 479725, 424966, 425598, 446458, 442661, 435455, 477379, 430125, 469820, 443955, 473334, 428223, 477855, 447053, 422862, 437029, 449976, 455635, 469815, 460128	1206	266	16021	1.39836	1	0.979672	72.4379
UP_SEQ_FEATURE	domain:Thyroglobulin type-1	4	0.0322035	0.0687735	478950, 435056, 478914, 482198	1206	13	16021	4.08751	1	0.978645	72.5823
UP_SEQ_FEATURE	domain:Ig-like C2-type 9	3	0.0241526	0.0691881	442661, 425091, 441849	1206	6	16021	6.64221	1	0.977786	72.8031
UP_SEQ_FEATURE	region of interest:Nonhelical region (NC2)	3	0.0241526	0.0691881	476543, 453768, 478492	1206	6	16021	6.64221	1	0.977786	72.8031
UP_SEQ_FEATURE	domain:TB 1	3	0.0241526	0.0691881	469019, 432173, 430691	1206	6	16021	6.64221	1	0.977786	72.8031
UP_SEQ_FEATURE	domain:TB 2	3	0.0241526	0.0691881	469019, 432173, 430691	1206	6	16021	6.64221	1	0.977786	72.8031
UP_SEQ_FEATURE	region of interest:Autoinhibitory domain	3	0.0241526	0.0691881	473740, 478189, 457550	1206	6	16021	6.64221	1	0.977786	72.8031
UP_SEQ_FEATURE	domain:F5/8 type C 2	3	0.0241526	0.0691881	476113, 465532, 475651	1206	6	16021	6.64221	1	0.977786	72.8031
UP_SEQ_FEATURE	domain:F5/8 type C 1	3	0.0241526	0.0691881	476113, 465532, 475651	1206	6	16021	6.64221	1	0.977786	72.8031
UP_SEQ_FEATURE	domain:TB 3	3	0.0241526	0.0691881	469019, 432173, 430691	1206	6	16021	6.64221	1	0.977786	72.8031
UP_SEQ_FEATURE	compositionally biased region:Poly-His	7	0.0563562	0.0692843	423929, 477452, 437068, 428961, 477116, 451627, 437439	1206	39	16021	2.38438	1	0.976507	72.8541
GOTERM_BP_FAT	GO:0035148~tube lumen formation	9	0.0724579	0.0698801	481883, 435242, 474433, 437315, 480880, 474236, 437439, 479127, 430589	1013	59	13588	2.04615	1	0.676691	72.6896
GOTERM_CC_FAT	GO:0005856~cytoskeleton	97	0.780936	0.0701095	432648, 461194, 430078, 422031, 478274, 471680, 479465, 455574, 480531, 458531, 456091, 469547, 468119, 472608, 429251, 452777, 447484, 462870, 422234, 422620, 483248, 448488, 440276, 467237, 442100, 425592, 479721, 472334, 467639, 476207, 450565, 477154, 476308, 463414, 440242, 424950, 434293, 439548, 480950, 448036, 476319, 428040, 431434, 443216, 437926, 465467, 441388, 450367, 434507, 425429,…	926	1122	12504	1.16739	1	0.540569	64.0787
GOTERM_CC_FAT	GO:0070161~anchoring junction	15	0.120763	0.0701338	468903, 466798, 430778, 425696, 458357, 482826, 455857, 467639, 428040, 427025, 436512, 426911, 445831, 425092, 483248	926	123	12504	1.64674	1	0.531898	64.092
GOTERM_MF_FAT	GO:0043565~sequence-specific DNA binding	51	0.410595	0.0709544	431174, 423929, 480586, 450836, 472688, 458162, 429981, 460669, 437108, 436073, 440708, 433010, 448734, 427135, 476409, 455659, 475397, 471633, 450212, 459108, 464157, 425225, 436327, 465100, 470972, 474795, 479824, 437889, 473899, 470567, 481697, 483166, 459227, 462531, 480986, 476831, 437068, 447964, 426426, 442605, 482646, 471841, 441892, 437571, 467154, 431629, 477452, 462384, 468604, 456043,…	969	556	13288	1.25786	1	0.742556	68.1682
GOTERM_MF_FAT	GO:0008430~selenium binding	6	0.0483053	0.0711817	447095, 482591, 429558, 475904, 427843, 455633	969	31	13288	2.65415	1	0.736494	68.2892
UP_SEQ_FEATURE	DNA-binding region:Basic motif	18	0.144916	0.0712338	437571, 438856, 477452, 458162, 481863, 469420, 467441, 477116, 436872, 445064, 464899, 480986, 477708, 436581, 433462, 424009, 452528, 427135	1206	154	16021	1.55272	1	0.977614	73.8684
UP_SEQ_FEATURE	repeat:LRR 12	11	0.0885597	0.0715171	463321, 452706, 448906, 443955, 442661, 473334, 433090, 479725, 424966, 437029, 425598	1206	79	16021	1.84973	1	0.976608	74.0127
GOTERM_BP_FAT	GO:0030900~forebrain development	19	0.152967	0.0720855	423929, 448692, 468604, 441157, 436065, 427131, 436327, 479685, 433462, 437926, 426898, 426426, 423522, 474236, 479694, 465100, 464662, 439729, 430589	1013	167	13588	1.5261	1	0.686465	73.8268
GOTERM_BP_FAT	GO:0044057~regulation of system process	22	0.177119	0.0722317	447480, 432648, 423929, 436440, 445564, 425857, 452230, 457912, 440761, 428961, 473899, 479914, 462870, 446041, 435385, 433235, 478670, 481413, 441209, 460128, 467234, 431605	1013	201	13588	1.46816	1	0.68527	73.9006
GOTERM_BP_FAT	GO:0032318~regulation of Ras GTPase activity	11	0.0885597	0.0725669	459011, 438293, 462722, 452766, 439810, 443216, 441923, 463523, 479804, 436956, 425070	1013	80	13588	1.84437	1	0.685068	74.069
INTERPRO	IPR003585:Neurexin/syndecan/glycophorin C	4	0.0322035	0.0733711	446635, 427130, 427114, 480633	1271	14	17763	3.99303	1	0.894879	72.3054
INTERPRO	IPR013684:Miro-like	4	0.0322035	0.0733711	438293, 467640, 473334, 435936	1271	14	17763	3.99303	1	0.894879	72.3054
INTERPRO	IPR018933:Netrin module, non-TIMP type	4	0.0322035	0.0733711	463328, 446055, 480394, 463087	1271	14	17763	3.99303	1	0.894879	72.3054
GOTERM_BP_FAT	GO:0044093~positive regulation of molecular function	31	0.249577	0.0735313	432648, 459976, 448668, 476578, 482259, 422762, 481413, 445147, 449030, 429281, 453171, 447480, 459011, 440679, 437315, 449116, 435705, 449292, 479494, 435056, 465402, 480599, 460124, 436512, 437614, 476386, 463738, 451390, 455779, 426264, 464662	1013	306	13588	1.3589	1	0.688117	74.5479
GOTERM_MF_FAT	GO:0001882~nucleoside binding	129	1.03856	0.0735902	445564, 432748, 450836, 430078, 430807, 428111, 478274, 463805, 448668, 461941, 475335, 433265, 422777, 439052, 468119, 455658, 473334, 473011, 421422, 473740, 462870, 481893, 421079, 474346, 437614, 451390, 458706, 428024, 451514, 440761, 457550, 460286, 433170, 477154, 482128, 468968, 463414, 445147, 437911, 462043, 425946, 452447, 438411, 428890, 466986, 475368, 434586, 468402, 431434, 431864,…	969	1558	13288	1.13542	1	0.741527	69.5442
GOTERM_BP_FAT	GO:0010721~negative regulation of cell development	7	0.0563562	0.0737037	441892, 440679, 430078, 440761, 481030, 475651, 431605	1013	40	13588	2.34738	1	0.687073	74.6326
GOTERM_BP_FAT	GO:0030203~glycosaminoglycan metabolic process	7	0.0563562	0.0737037	448906, 470493, 469868, 452817, 456384, 472839, 425598	1013	40	13588	2.34738	1	0.687073	74.6326
GOTERM_BP_FAT	GO:0010810~regulation of cell-substrate adhesion	7	0.0563562	0.0737037	441342, 462374, 478950, 476543, 426399, 450944, 454211	1013	40	13588	2.34738	1	0.687073	74.6326
GOTERM_BP_FAT	GO:0048015~phosphoinositide-mediated signaling	7	0.0563562	0.0737037	437315, 449292, 481413, 445701, 426264, 455779, 476578	1013	40	13588	2.34738	1	0.687073	74.6326
UP_SEQ_FEATURE	nucleotide phosphate-binding region:ATP	81	0.652121	0.0737193	445564, 450836, 430078, 430807, 428111, 478274, 445116, 463805, 430511, 461941, 475335, 428155, 452002, 444584, 439052, 468119, 439729, 430125, 455658, 473334, 435705, 422000, 478189, 449967, 424974, 473011, 441157, 439082, 480599, 478348, 473740, 440416, 474346, 438544, 445483, 469815, 426898, 451390, 432514, 451514, 457982, 428961, 440761, 475314, 471045, 465786, 457550, 447675, 460286, 441205,…	1206	907	16021	1.18637	1	0.977983	75.1096
GOTERM_BP_FAT	GO:0007243~protein kinase cascade	25	0.201272	0.0738242	432113, 422762, 447527, 441205, 424328, 468968, 449030, 447480, 462025, 449116, 437314, 461283, 435705, 469585, 435056, 438315, 480599, 463099, 436512, 437614, 445831, 421116, 426264, 430130, 450608	1013	236	13588	1.42093	1	0.685771	74.6917
GOTERM_BP_FAT	GO:0045935~positive regulation of nucleobase, nucleoside, nucleotide and nucleic acid metabolic process	48	0.386442	0.0744517	469801, 431174, 448692, 452230, 459976, 473899, 481531, 454197, 445064, 460669, 459227, 462531, 433170, 445147, 426426, 479694, 440708, 442605, 479127, 482646, 435865, 437571, 479592, 438856, 476409, 445551, 477452, 478125, 480100, 479494, 462384, 471633, 477116, 446378, 464899, 468976, 437901, 464316, 440213, 433462, 479685, 476386, 432662, 471124, 457025, 432514, 464662, 435602	1013	510	13588	1.26246	1	0.687062	74.9971
SP_PIR_KEYWORDS	Antiviral defense	8	0.0644071	0.0745177	477937, 466385, 466963, 464147, 481370, 463738, 478348, 444138	1299	51	17854	2.15599	1	0.49919	67.3057
UP_SEQ_FEATURE	repeat:LRR 8	16	0.128814	0.0746874	463321, 430125, 448906, 443955, 452706, 439889, 456876, 473334, 433090, 479725, 424966, 422862, 425598, 437029, 442661, 455635	1206	133	16021	1.59812	1	0.977839	75.5778
INTERPRO	IPR018159:Spectrin/alpha-actinin	6	0.0483053	0.0747246	463308, 443230, 431078, 471680, 444061, 434487	1271	32	17763	2.62043	1	0.895259	72.9792
GOTERM_BP_FAT	GO:0006486~protein amino acid glycosylation	12	0.0966106	0.0748115	435688, 472375, 438767, 470493, 474004, 428466, 472459, 479841, 447964, 423605, 461563, 444884	1013	91	13588	1.76883	1	0.686986	75.1707
GOTERM_BP_FAT	GO:0070085~glycosylation	12	0.0966106	0.0748115	435688, 472375, 438767, 470493, 474004, 428466, 472459, 479841, 447964, 423605, 461563, 444884	1013	91	13588	1.76883	1	0.686986	75.1707
GOTERM_BP_FAT	GO:0043413~biopolymer glycosylation	12	0.0966106	0.0748115	435688, 472375, 438767, 470493, 474004, 428466, 472459, 479841, 447964, 423605, 461563, 444884	1013	91	13588	1.76883	1	0.686986	75.1707
UP_SEQ_FEATURE	active site:Proton acceptor	61	0.491104	0.0748199	445564, 439291, 430078, 430807, 428111, 463805, 430511, 475335, 428155, 452002, 458863, 439052, 456111, 421027, 473334, 435705, 478189, 424974, 441157, 480599, 473740, 474346, 438544, 469815, 465646, 426898, 451390, 451514, 457982, 446797, 440761, 475314, 471045, 465786, 457550, 441205, 424328, 468968, 463414, 436887, 445147, 455934, 432000, 425946, 467891, 452447, 451568, 428950, 481860, 481667,…	1206	662	16021	1.22409	1	0.976705	75.6413
INTERPRO	IPR002219:Protein kinase C, phorbol ester/diacylglycerol binding	8	0.0644071	0.0755232	476585, 481893, 430078, 466619, 474346, 475314, 449967, 428155	1271	52	17763	2.15009	1	0.893827	73.3694
GOTERM_BP_FAT	GO:0045761~regulation of adenylate cyclase activity	9	0.0724579	0.0756348	460124, 479494, 428923, 448668, 453171, 465402, 482259, 464662, 449243	1013	60	13588	2.01204	1	0.689235	75.5636
GOTERM_BP_FAT	GO:0010769~regulation of cell morphogenesis involved in differentiation	8	0.0644071	0.0756464	439548, 432648, 440679, 430078, 440761, 481030, 475651, 431605	1013	50	13588	2.14618	1	0.687415	75.5691
GOTERM_BP_FAT	GO:0008016~regulation of heart contraction	8	0.0644071	0.0756464	462870, 436440, 425857, 457912, 428961, 481413, 473899, 431605	1013	50	13588	2.14618	1	0.687415	75.5691
GOTERM_BP_FAT	GO:0051346~negative regulation of hydrolase activity	5	0.0402544	0.0764001	462870, 476409, 475605, 443216, 425070	1013	22	13588	3.04855	1	0.689295	75.9235
GOTERM_BP_FAT	GO:0035265~organ growth	5	0.0402544	0.0764001	462531, 440679, 457912, 481413, 475368	1013	22	13588	3.04855	1	0.689295	75.9235
SMART	SM00013:LRRNT	13	0.104661	0.0764178	463321, 448906, 433090, 428223, 479725, 477855, 424966, 425598, 437029, 442661, 455635, 460128, 432369	749	93	9131	1.70411	1	0.714083	65.706
GOTERM_MF_FAT	GO:0019201~nucleotide kinase activity	4	0.0322035	0.0767159	460286, 478134, 445483, 432514	969	14	13288	3.91803	1	0.749697	71.1038
GOTERM_MF_FAT	GO:0004683~calmodulin-dependent protein kinase activity	4	0.0322035	0.0767159	473740, 478189, 465786, 457550	969	14	13288	3.91803	1	0.749697	71.1038
INTERPRO	IPR008957:Fibronectin, type III-like fold	20	0.161018	0.0767359	464172, 454367, 450227, 451611, 437315, 451568, 440761, 482407, 473764, 475335, 435930, 470166, 429428, 452685, 448340, 438544, 478886, 443861, 432369, 434922	1271	187	17763	1.49472	1	0.893772	73.9519
GOTERM_BP_FAT	GO:0003002~regionalization	23	0.18517	0.0768595	431174, 423929, 441892, 445564, 449116, 452230, 477452, 473783, 426473, 462384, 450212, 454197, 462531, 464157, 437068, 433462, 452528, 445147, 432662, 480394, 479127, 425657, 450367	1013	214	13588	1.44165	1	0.689704	76.1373
GOTERM_BP_FAT	GO:0031644~regulation of neurological system process	14	0.112712	0.0770086	447480, 432648, 425857, 452230, 440761, 479914, 446041, 435385, 433235, 478670, 481413, 460128, 441209, 467234	1013	113	13588	1.66186	1	0.688589	76.2062
GOTERM_BP_FAT	GO:0006633~fatty acid biosynthetic process	11	0.0885597	0.0775493	452598, 446531, 468458, 463811, 459794, 449643, 432566, 475965, 469593, 422694, 435056	1013	81	13588	1.8216	1	0.689396	76.4547
INTERPRO	IPR000421:Coagulation factor 5/8 type, C-terminal	5	0.0402544	0.0775954	445111, 476113, 427114, 465532, 475651	1271	23	17763	3.03818	1	0.892594	74.3575
SMART	SM00132:LIM	11	0.0885597	0.0785087	476319, 462531, 476308, 439546, 436512, 434081, 426911, 445831, 426426, 480950, 483248	749	74	9131	1.81216	1	0.706662	66.7366
GOTERM_MF_FAT	GO:0003700~transcription factor activity	68	0.54746	0.0786414	431174, 423929, 472688, 458162, 476889, 429981, 481531, 437108, 460669, 436581, 447554, 464878, 436073, 440708, 479694, 427135, 433010, 448734, 476409, 455659, 475397, 471633, 450212, 477116, 459108, 464157, 425225, 436327, 479685, 471124, 465100, 470972, 435602, 474795, 452230, 459976, 437889, 473899, 462331, 470567, 481697, 483166, 480986, 459227, 462531, 449531, 437068, 447964, 426426, 479127,…	969	776	13288	1.20166	1	0.751913	72.0271
UP_SEQ_FEATURE	domain:LIM zinc-binding 1	8	0.0644071	0.0788904	462531, 439546, 436512, 434081, 426911, 445831, 426426, 480950	1206	50	16021	2.12551	1	0.980044	77.5158
UP_SEQ_FEATURE	domain:LIM zinc-binding 2	8	0.0644071	0.0788904	462531, 439546, 436512, 434081, 426911, 445831, 426426, 480950	1206	50	16021	2.12551	1	0.980044	77.5158
GOTERM_MF_FAT	GO:0015082~di-, tri-valent inorganic cation transmembrane transporter activity	6	0.0483053	0.0795442	463645, 472830, 467147, 433235, 442738, 467781	969	32	13288	2.57121	1	0.749437	72.4503
GOTERM_BP_FAT	GO:0043549~regulation of kinase activity	21	0.169069	0.0797408	447480, 442762, 432648, 448692, 449116, 435705, 435056, 480599, 436065, 422762, 436512, 437614, 443216, 449030, 429281, 451390, 474236, 426264, 474237, 425070, 430130	1013	192	13588	1.46712	1	0.698094	77.437
GOTERM_CC_FAT	GO:0030427~site of polarized growth	8	0.0644071	0.0800235	430729, 425857, 422031, 471313, 450119, 431009, 439729, 442905	926	51	12504	2.11816	1	0.572567	69.1125
GOTERM_CC_FAT	GO:0030426~growth cone	8	0.0644071	0.0800235	430729, 425857, 422031, 471313, 450119, 431009, 439729, 442905	926	51	12504	2.11816	1	0.572567	69.1125
GOTERM_BP_FAT	GO:0030204~chondroitin sulfate metabolic process	4	0.0322035	0.0808797	448906, 456384, 472839, 425598	1013	14	13588	3.83246	1	0.701627	77.9321
GOTERM_BP_FAT	GO:0007044~cell-substrate junction assembly	4	0.0322035	0.0808797	436512, 482407, 482826, 439458	1013	14	13588	3.83246	1	0.701627	77.9321
GOTERM_BP_FAT	GO:0007190~activation of adenylate cyclase activity	7	0.0563562	0.0811707	460124, 479494, 448668, 453171, 465402, 482259, 464662	1013	41	13588	2.29013	1	0.701179	78.0569
GOTERM_BP_FAT	GO:0000165~MAPKKK cascade	14	0.112712	0.0813065	447480, 449116, 461283, 435056, 432113, 469585, 480599, 436512, 437614, 421116, 449030, 426264, 430130, 450608	1013	114	13588	1.64729	1	0.700017	78.115
SMART	SM00219:TyrKc	16	0.128814	0.0814527	467891, 452447, 451568, 435705, 440761, 463805, 480880, 424974, 430511, 475368, 475335, 445111, 481893, 438544, 469815, 432000	749	124	9131	1.57302	1	0.703735	68.1391
KEGG_PATHWAY	mmu00480:Glutathione metabolism	8	0.0644071	0.0818409	443311, 460792, 468458, 455780, 425359, 466030, 469621, 455633	420	52	5738	2.10183	0.999999	0.724324	64.5657
INTERPRO	IPR000961:AGC-kinase, C-terminal	8	0.0644071	0.0819212	441205, 424328, 430078, 474346, 441157, 428155, 452002, 425946	1271	53	17763	2.10953	1	0.902012	76.3101
GOTERM_BP_FAT	GO:0051173~positive regulation of nitrogen compound metabolic process	49	0.394493	0.0820559	431174, 481531, 454197, 445064, 460669, 440708, 479694, 476409, 471633, 477116, 437901, 464316, 479685, 476386, 432662, 463738, 471124, 457025, 432514, 464662, 435602, 469801, 448692, 452230, 459976, 473899, 459227, 433170, 462531, 445147, 426426, 479127, 442605, 482646, 435865, 437571, 479592, 445551, 438856, 480100, 478125, 477452, 479494, 462384, 446378, 464899, 468976, 440213, 433462	1013	526	13588	1.24956	1	0.701692	78.4326
GOTERM_MF_FAT	GO:0022843~voltage-gated cation channel activity	15	0.120763	0.0823702	462825, 430842, 428961, 481110, 475329, 469315, 447675, 468076, 442161, 423658, 449161, 422028, 464962, 428024, 479886	969	128	13288	1.607	1	0.755566	73.737
UP_SEQ_FEATURE	domain:EGF-like 12; calcium-binding	4	0.0322035	0.0828086	469019, 427131, 432173, 430691	1206	14	16021	3.79555	1	0.98271	79.1907
UP_SEQ_FEATURE	domain:EGF-like 11; calcium-binding	4	0.0322035	0.0828086	469019, 432173, 438292, 430691	1206	14	16021	3.79555	1	0.98271	79.1907
GOTERM_BP_FAT	GO:0060284~regulation of cell development	18	0.144916	0.08345	439548, 431174, 432648, 441892, 440679, 476002, 430078, 431629, 440761, 481030, 447529, 436327, 433462, 432662, 426426, 475651, 435602, 431605	1013	159	13588	1.51852	1	0.706262	79.012
KEGG_PATHWAY	mmu05410:Hypertrophic cardiomyopathy (HCM)	11	0.0885597	0.0839114	452598, 476207, 436440, 462825, 454769, 435385, 478085, 457912, 471680, 477585, 472334	420	84	5738	1.78906	1	0.702512	65.5245
INTERPRO	IPR018031:Laminin B	3	0.0241526	0.0843226	435385, 425091, 439458	1271	7	17763	5.98955	1	0.90521	77.3328
INTERPRO	IPR005331:Carbohydrate sulfotransferase, 8-13	3	0.0241526	0.0843226	432176, 476785, 472839	1271	7	17763	5.98955	1	0.90521	77.3328
INTERPRO	IPR018011:Carbohydrate sulfotransferase-related	3	0.0241526	0.0843226	432176, 476785, 472839	1271	7	17763	5.98955	1	0.90521	77.3328
INTERPRO	IPR010703:Dedicator of cytokinesis	3	0.0241526	0.0843226	465328, 462991, 453305	1271	7	17763	5.98955	1	0.90521	77.3328
INTERPRO	IPR004826:Maf transcription factor	3	0.0241526	0.0843226	437571, 477452, 427135	1271	7	17763	5.98955	1	0.90521	77.3328
GOTERM_BP_FAT	GO:0051056~regulation of small GTPase mediated signal transduction	24	0.193221	0.0843435	459011, 438293, 454760, 463025, 452766, 463523, 456988, 423200, 426197, 479804, 425406, 436956, 458732, 472290, 462722, 439810, 441866, 441923, 443216, 431210, 481413, 421496, 426264, 425070	1013	228	13588	1.41196	1	0.708506	79.3755
SMART	SM00310:PTBI	4	0.0322035	0.0843768	475197, 421116, 439790, 469585	749	13	9131	3.75105	1	0.70099	69.4778
GOTERM_BP_FAT	GO:0051960~regulation of nervous system development	17	0.136865	0.0844082	439548, 431174, 432648, 441892, 476002, 430078, 440761, 481030, 447529, 436327, 433235, 433462, 432662, 426426, 435602, 475651, 431605	1013	148	13588	1.54075	1	0.707045	79.4016
GOTERM_BP_FAT	GO:0030534~adult behavior	12	0.0966106	0.0844779	447480, 479914, 432648, 445585, 448692, 425857, 459156, 445147, 428923, 479712, 441209, 467234	1013	93	13588	1.73079	1	0.705613	79.4297
GOTERM_BP_FAT	GO:0045596~negative regulation of cell differentiation	20	0.161018	0.0845415	435865, 431174, 447480, 480444, 438292, 441892, 440679, 437314, 430078, 457912, 440761, 481030, 466661, 447529, 435056, 433462, 426426, 475651, 425657, 431605	1013	182	13588	1.47402	1	0.704161	79.4553
UP_SEQ_FEATURE	repeat:LRR 10	13	0.104661	0.0855495	463321, 430125, 448906, 443955, 452706, 473334, 456876, 433090, 479725, 424966, 425598, 437029, 442661	1206	103	16021	1.67667	1	0.984048	80.2915
GOTERM_BP_FAT	GO:0006826~iron ion transport	6	0.0483053	0.0856683	467147, 438411, 433235, 421509, 442738, 463960	1013	32	13588	2.51505	1	0.707418	79.9037
GOTERM_BP_FAT	GO:0031328~positive regulation of cellular biosynthetic process	51	0.410595	0.0859543	431174, 481531, 454197, 445064, 460669, 440708, 479694, 476409, 471633, 477116, 437901, 464316, 479685, 476386, 432662, 463738, 471124, 457025, 432514, 464662, 435602, 469801, 448692, 457261, 452230, 459976, 473899, 423860, 459227, 433170, 462531, 445147, 426426, 479127, 442605, 482646, 435865, 437571, 479592, 445551, 438856, 477452, 480100, 478125, 479494, 462384, 446378, 464899, 468976, 440213,…	1013	552	13588	1.2393	1	0.706956	80.016
SP_PIR_KEYWORDS	serine proteinase inhibitor	3	0.0241526	0.0868305	448692, 448443, 440259	1299	7	17854	5.89047	1	0.549386	73.0537
INTERPRO	IPR003616:Post-SET zinc-binding region	4	0.0322035	0.0870203	432010, 476149, 454197, 440034	1271	15	17763	3.72683	1	0.909005	78.4321
INTERPRO	IPR015589:Interferon alpha	4	0.0322035	0.0870203	477937, 466963, 481370, 444138	1271	15	17763	3.72683	1	0.909005	78.4321
GOTERM_MF_FAT	GO:0005381~iron ion transmembrane transporter activity	3	0.0241526	0.0871268	467147, 433235, 442738	969	7	13288	5.87705	1	0.769342	75.7763
GOTERM_BP_FAT	GO:0002478~antigen processing and presentation of exogenous peptide antigen	5	0.0402544	0.0872788	435056, 455375, 448036, 469318, 427794	1013	23	13588	2.916	1	0.710999	80.5285
GOTERM_BP_FAT	GO:0048598~embryonic morphogenesis	35	0.281781	0.0877107	431174, 445564, 437889, 472839, 481531, 462531, 431408, 476374, 425091, 481414, 453171, 474236, 437439, 482646, 479127, 430589, 481883, 479592, 476002, 449116, 431629, 477452, 462384, 480880, 467441, 473783, 477116, 475368, 450212, 464157, 474433, 433462, 443216, 430691, 451390	1013	359	13588	1.30773	1	0.711157	80.693
GOTERM_BP_FAT	GO:0031279~regulation of cyclase activity	9	0.0724579	0.0879735	460124, 479494, 428923, 448668, 453171, 465402, 482259, 464662, 449243	1013	62	13588	1.94714	1	0.710593	80.7924
GOTERM_BP_FAT	GO:0051339~regulation of lyase activity	9	0.0724579	0.0879735	460124, 479494, 428923, 448668, 453171, 465402, 482259, 464662, 449243	1013	62	13588	1.94714	1	0.710593	80.7924
GOTERM_BP_FAT	GO:0009611~response to wounding	34	0.27373	0.0883717	465410, 480444, 452727, 448006, 457366, 457912, 459227, 433235, 465532, 446055, 478914, 468119, 439729, 448405, 439548, 443955, 468458, 448443, 438856, 482407, 449292, 455558, 426011, 430555, 437614, 464234, 432205, 428523, 433167, 463738, 451390, 457025, 442862, 446469	1013	347	13588	1.3143	1	0.71061	80.9421
GOTERM_BP_FAT	GO:0051349~positive regulation of lyase activity	7	0.0563562	0.0890432	460124, 479494, 448668, 453171, 465402, 482259, 464662	1013	42	13588	2.2356	1	0.711783	81.192
GOTERM_BP_FAT	GO:0045762~positive regulation of adenylate cyclase activity	7	0.0563562	0.0890432	460124, 479494, 448668, 453171, 465402, 482259, 464662	1013	42	13588	2.2356	1	0.711783	81.192
GOTERM_BP_FAT	GO:0031281~positive regulation of cyclase activity	7	0.0563562	0.0890432	460124, 479494, 448668, 453171, 465402, 482259, 464662	1013	42	13588	2.2356	1	0.711783	81.192
GOTERM_BP_FAT	GO:0014020~primary neural tube formation	7	0.0563562	0.0890432	481883, 474433, 480880, 474236, 437439, 479127, 430589	1013	42	13588	2.2356	1	0.711783	81.192
GOTERM_BP_FAT	GO:0009967~positive regulation of signal transduction	19	0.152967	0.0896632	454367, 480586, 438292, 434967, 437315, 438856, 479494, 473783, 475368, 438767, 462374, 463587, 478670, 437614, 450106, 481413, 472777, 445147, 463738	1013	172	13588	1.48174	1	0.712727	81.42
UP_SEQ_FEATURE	domain:EGF-like 6; calcium-binding	5	0.0402544	0.0897979	427131, 432173, 438292, 468012, 424690	1206	23	16021	2.88792	1	0.986327	81.8897
GOTERM_BP_FAT	GO:0014706~striated muscle tissue development	15	0.120763	0.0900015	448692, 440679, 457912, 431629, 428111, 471680, 477116, 470166, 425225, 437068, 481414, 425091, 441239, 474236, 439729	1013	127	13588	1.58429	1	0.712487	81.5434
INTERPRO	IPR003961:Fibronectin, type III	20	0.161018	0.0900279	464172, 454367, 450227, 451611, 451568, 440761, 482407, 473764, 475335, 437029, 435930, 470166, 429428, 452685, 448340, 438544, 478886, 443861, 432369, 434922	1271	191	17763	1.46341	1	0.913327	79.5985
UP_SEQ_FEATURE	domain:Ig-like V-type	13	0.104661	0.0904461	430133, 430778, 445408, 455857, 440018, 452023, 469996, 438767, 461666, 431095, 480633, 421187, 456832	1206	104	16021	1.66055	1	0.985944	82.1225
SP_PIR_KEYWORDS	Growth factor binding	4	0.0322035	0.0905007	432173, 478914, 482198, 448554	1299	15	17854	3.66518	1	0.558853	74.5757
GOTERM_BP_FAT	GO:0007413~axonal fasciculation	3	0.0241526	0.0905673	467237, 475651, 431605	1013	7	13588	5.7487	1	0.713195	81.7479
GOTERM_BP_FAT	GO:0030819~positive regulation of cAMP biosynthetic process	3	0.0241526	0.0905673	480100, 479494, 464662	1013	7	13588	5.7487	1	0.713195	81.7479
GOTERM_BP_FAT	GO:0035121~tail morphogenesis	3	0.0241526	0.0905673	462937, 452528, 472839	1013	7	13588	5.7487	1	0.713195	81.7479
UP_SEQ_FEATURE	compositionally biased region:Gln-rich	15	0.120763	0.091172	454698, 435865, 479824, 467154, 471045, 451627, 445064, 464899, 425225, 448393, 446550, 421736, 426426, 476149, 446778	1206	126	16021	1.58148	1	0.985617	82.3798
GOTERM_CC_FAT	GO:0000267~cell fraction	54	0.434748	0.0915039	436440, 462923, 471680, 427131, 479652, 454769, 425574, 436820, 427178, 469547, 429281, 468727, 424974, 447484, 427025, 480697, 421079, 474346, 452868, 437614, 422234, 458706, 426264, 430881, 464962, 428024, 423429, 448692, 433381, 435242, 457261, 425857, 421270, 443179, 467781, 476585, 446635, 447964, 425864, 481413, 453171, 445701, 455934, 467234, 482928, 437126, 430285, 438411, 422350, 444602,…	926	596	12504	1.22345	1	0.615258	74.1199
INTERPRO	IPR017933:Glutathione S-transferase/chloride channel, C-terminal	6	0.0483053	0.092019	443311, 472725, 455780, 425359, 466030, 469621	1271	34	17763	2.46628	1	0.914947	80.3377
UP_SEQ_FEATURE	region of interest:Nonhelical region	3	0.0241526	0.0921426	450175, 426223, 481414	1206	7	16021	5.69332	1	0.985465	82.7185
UP_SEQ_FEATURE	domain:WWE	3	0.0241526	0.0921426	464147, 427786, 440608	1206	7	16021	5.69332	1	0.985465	82.7185
UP_SEQ_FEATURE	domain:BPTI/Kunitz inhibitor 2	3	0.0241526	0.0921426	464234, 440259, 451538	1206	7	16021	5.69332	1	0.985465	82.7185
UP_SEQ_FEATURE	region of interest:Nonhelical region (NC1)	3	0.0241526	0.0921426	476543, 453768, 478492	1206	7	16021	5.69332	1	0.985465	82.7185
UP_SEQ_FEATURE	domain:BPTI/Kunitz inhibitor 1	3	0.0241526	0.0921426	464234, 440259, 451538	1206	7	16021	5.69332	1	0.985465	82.7185
UP_SEQ_FEATURE	domain:Laminin G-like	3	0.0241526	0.0921426	426223, 433090, 479725	1206	7	16021	5.69332	1	0.985465	82.7185
SP_PIR_KEYWORDS	Aminopeptidase	5	0.0402544	0.092378	425760, 423761, 479678, 436173, 458233	1299	24	17854	2.86342	1	0.560565	75.3229
KEGG_PATHWAY	mmu04142:Lysosome	14	0.112712	0.0923848	465410, 447832, 481547, 441359, 451280, 462582, 457091, 452777, 438795, 425597, 473610, 449965, 469237, 469868	420	119	5738	1.60728	1	0.709974	69.2055
SP_PIR_KEYWORDS	atp-binding	107	0.861444	0.0926268	445564, 450836, 430078, 430807, 428111, 478274, 463805, 448668, 475335, 461941, 439052, 468119, 455658, 473334, 473011, 473740, 474346, 451390, 458706, 451514, 440761, 457550, 460286, 433170, 477154, 482128, 468968, 463414, 445147, 437911, 462043, 425946, 452447, 428890, 466986, 475368, 434586, 431434, 468402, 431864, 450608, 473876, 472830, 445116, 430511, 428155, 452002, 454769, 441170, 444584,…	1299	1287	17854	1.1427	1	0.55562	75.4204
GOTERM_MF_FAT	GO:0017048~Rho GTPase binding	5	0.0402544	0.0928627	454841, 466323, 462991, 427303, 453305	969	24	13288	2.8569	1	0.78567	78.0384
GOTERM_MF_FAT	GO:0046915~transition metal ion transmembrane transporter activity	5	0.0402544	0.0928627	463645, 467147, 433235, 442738, 467781	969	24	13288	2.8569	1	0.78567	78.0384
UP_SEQ_FEATURE	domain:EGF-like 2; calcium-binding	8	0.0644071	0.0930712	452570, 432173, 457366, 462374, 424690, 453844, 473078, 450944	1206	52	16021	2.04376	1	0.985286	83.0367
GOTERM_MF_FAT	GO:0008289~lipid binding	33	0.265679	0.0933434	430078, 478420, 475314, 465419, 465067, 423690, 428155, 438023, 459227, 476585, 479652, 466619, 461143, 466136, 436073, 448734, 462243, 482928, 454760, 460078, 476220, 449967, 436352, 476740, 466648, 421354, 481893, 480821, 474346, 422234, 476905, 428319, 457793	969	345	13288	1.31169	1	0.781604	78.2188
GOTERM_MF_FAT	GO:0005261~cation channel activity	25	0.201272	0.093688	430698, 432648, 462825, 430842, 425857, 429515, 426287, 428961, 447675, 442161, 423658, 479652, 422028, 425358, 479886, 481110, 475329, 469315, 458312, 468076, 449161, 437614, 456208, 428024, 464962	969	248	13288	1.38237	1	0.777097	78.3472
GOTERM_BP_FAT	GO:0043405~regulation of MAP kinase activity	11	0.0885597	0.0937394	436512, 449116, 435705, 437614, 443216, 435056, 426264, 474237, 425070, 430130, 480599	1013	84	13588	1.75655	1	0.724456	82.8555
GOTERM_BP_FAT	GO:0042325~regulation of phosphorylation	29	0.233476	0.0939581	451514, 432648, 445564, 448692, 436065, 422762, 441045, 449030, 429281, 474236, 425070, 474237, 447480, 442762, 452447, 449116, 435705, 435056, 480599, 421422, 438767, 436512, 437614, 452868, 443216, 451390, 458215, 426264, 430130	1013	290	13588	1.34136	1	0.723707	82.9295
GOTERM_BP_FAT	GO:0007010~cytoskeleton organization	32	0.257628	0.094685	454841, 423322, 442100, 422159, 422031, 466323, 425429, 434487, 472334, 428155, 467639, 438270, 480531, 463414, 478085, 427303, 439729, 479270, 439548, 434293, 466238, 431629, 480950, 444150, 456463, 427025, 438880, 436512, 481757, 437926, 462566, 483248	1013	326	13588	1.31667	1	0.724974	83.1732
SMART	SM00324:RhoGAP	10	0.0805088	0.0947637	464980, 459011, 466798, 476585, 425324, 421049, 466619, 435992, 449967, 442621	749	67	9131	1.81954	1	0.729292	73.8235
UP_SEQ_FEATURE	mutagenesis site	65	0.523307	0.0947882	473876, 474835, 478519, 477086, 430078, 441622, 430511, 432113, 479652, 479350, 461143, 452528, 465532, 426032, 432686, 448050, 430589, 478189, 477116, 420727, 471534, 442621, 445585, 481893, 425225, 476551, 452868, 468191, 470972, 451514, 448692, 438293, 421788, 449643, 447527, 440427, 445895, 452406, 449531, 445147, 453171, 424119, 448405, 442605, 432000, 454698, 465574, 440679, 437571, 477452,…	1206	723	16021	1.19431	1	0.985653	83.6105
KEGG_PATHWAY	mmu04540:Gap junction	11	0.0885597	0.0947944	452447, 479652, 425696, 474346, 448668, 453171, 441157, 455779, 482259, 480599, 425946	420	86	5738	1.74745	1	0.692995	70.1843
GOTERM_BP_FAT	GO:0030705~cytoskeleton-dependent intracellular transport	6	0.0483053	0.0950939	445585, 448692, 422000, 433312, 434487, 439729	1013	33	13588	2.43884	1	0.72498	83.3088
KEGG_PATHWAY	mmu04360:Axon guidance	15	0.120763	0.0952385	474835, 440761, 433090, 465462, 479725, 454485, 475397, 463328, 427251, 453116, 455426, 438544, 442605, 475651, 431605	420	131	5738	1.56434	1	0.669647	70.3615
GOTERM_BP_FAT	GO:0009891~positive regulation of biosynthetic process	51	0.410595	0.0957154	431174, 481531, 454197, 445064, 460669, 440708, 479694, 476409, 471633, 477116, 437901, 464316, 479685, 476386, 432662, 463738, 471124, 457025, 432514, 464662, 435602, 469801, 448692, 457261, 452230, 459976, 473899, 423860, 459227, 433170, 462531, 445147, 426426, 479127, 442605, 482646, 435865, 437571, 479592, 445551, 438856, 477452, 480100, 478125, 479494, 462384, 446378, 464899, 468976, 440213,…	1013	557	13588	1.22818	1	0.725817	83.513
GOTERM_BP_FAT	GO:0001676~long-chain fatty acid metabolic process	4	0.0322035	0.0957236	459794, 449643, 423890, 422694	1013	15	13588	3.57697	1	0.72426	83.5157
GOTERM_BP_FAT	GO:0042755~eating behavior	4	0.0322035	0.0957236	445585, 462516, 455934, 472575	1013	15	13588	3.57697	1	0.72426	83.5157
GOTERM_BP_FAT	GO:0055010~ventricular cardiac muscle morphogenesis	4	0.0322035	0.0957236	440679, 431629, 481414, 477116	1013	15	13588	3.57697	1	0.72426	83.5157
GOTERM_MF_FAT	GO:0008047~enzyme activator activity	25	0.201272	0.096899	466798, 438293, 452766, 435992, 463523, 479804, 436956, 472290, 476585, 462722, 466619, 431210, 459011, 450862, 425324, 421049, 463025, 482407, 449967, 458732, 442621, 439810, 441923, 428319, 426399	969	249	13288	1.37682	1	0.783207	79.5101
GOTERM_MF_FAT	GO:0035257~nuclear hormone receptor binding	6	0.0483053	0.0977595	454698, 466661, 437926, 469420, 465100, 464899	969	34	13288	2.41996	1	0.780717	79.8116
UP_SEQ_FEATURE	domain:POU-specific	4	0.0322035	0.0979532	467154, 471633, 468604, 482646	1206	15	16021	3.54251	1	0.986917	84.6206
UP_SEQ_FEATURE	domain:GST C-terminal	6	0.0483053	0.0982362	443311, 472725, 455780, 425359, 466030, 469621	1206	33	16021	2.41535	1	0.986348	84.7079
GOTERM_BP_FAT	GO:0031646~positive regulation of neurological system process	5	0.0402544	0.0988597	447480, 435385, 433235, 478670, 460128	1013	24	13588	2.7945	1	0.73469	84.5105
GOTERM_BP_FAT	GO:0006749~glutathione metabolic process	5	0.0402544	0.0988597	468458, 425359, 466030, 469621, 455633	1013	24	13588	2.7945	1	0.73469	84.5105
GOTERM_BP_FAT	GO:0021532~neural tube patterning	5	0.0402544	0.0988597	431174, 464157, 433462, 473783, 432662	1013	24	13588	2.7945	1	0.73469	84.5105
GOTERM_BP_FAT	GO:0001569~patterning of blood vessels	5	0.0402544	0.0988597	463805, 451390, 475651, 445991, 451110	1013	24	13588	2.7945	1	0.73469	84.5105
GOTERM_MF_FAT	GO:0032559~adenyl ribonucleotide binding	120	0.966106	0.0988631	445564, 432748, 450836, 430078, 430807, 428111, 478274, 463805, 448668, 461941, 475335, 433265, 439052, 468119, 455658, 473334, 473011, 421422, 473740, 481893, 474346, 437614, 451390, 458706, 428024, 451514, 440761, 457550, 460286, 433170, 477154, 482128, 468968, 463414, 445147, 437911, 462043, 425946, 452447, 428890, 466986, 475368, 434586, 431434, 468402, 431864, 450608, 473876, 472830, 445116,…	969	1460	13288	1.1271	1	0.779151	80.1923

## Sheet: islet_chr19_CR_genes
Category	Term	Count	%	PValue	Genes	List Total	Pop Hits	Pop Total	Fold Enrichment	Bonferroni	Benjamini	FDR
SP_PIR_KEYWORDS	glycoprotein	110	3.14286	1.2351e-05	452763, 432748, 463018, 463682, 448294, 426314, 454435, 422451, 431605, 465754, 477671, 445955, 450820, 461602, 478445, 446908, 460121, 463587, 471266, 447400, 443861, 443077, 472338, 479177, 442905, 482730, 429428, 423761, 445808, 475361, 478872, 425091, 453171, 467234, 473201, 462025, 431046, 463159, 426444, 421509, 480100, 439445, 481370, 461229, 444691, 422393, 463099, 452037, 431761, 445883,…	372	3600	17854	1.4665	0.00387073	0.00387073	0.0166181
UP_SEQ_FEATURE	glycosylation site:N-linked (GlcNAc...)	103	2.94286	0.000128414	452763, 432748, 463018, 463682, 448294, 426314, 454435, 431605, 465754, 477671, 445955, 450820, 461602, 446908, 460121, 463587, 471266, 447400, 443861, 443077, 472338, 479177, 442905, 482730, 429428, 423761, 445808, 475361, 478872, 425091, 467234, 473201, 462025, 431046, 463159, 426444, 421509, 480100, 481370, 461229, 444691, 422393, 463099, 452037, 431761, 445883, 476113, 434802, 466708, 446420,…	341	3444	16021	1.40511	0.14326	0.14326	0.207487
GOTERM_CC_FAT	GO:0042995~cell projection	27	0.771429	0.000247273	448692, 442100, 442905, 482730, 461611, 427131, 452406, 463414, 456091, 453171, 439729, 447762, 435076, 443316, 461424, 459156, 458921, 461229, 460957, 464595, 476113, 444273, 471248, 442690, 464947, 456808, 464962	268	575	12504	2.19084	0.0585576	0.0585576	0.319531
GOTERM_BP_FAT	GO:0048878~chemical homeostasis	19	0.542857	0.00034202	421613, 448692, 431046, 452135, 421509, 480100, 440674, 425491, 461229, 445064, 458796, 467781, 464595, 445883, 471246, 473043, 471248, 458840, 467234	269	365	13588	2.62944	0.418927	0.418927	0.570617
GOTERM_BP_FAT	GO:0030182~neuron differentiation	20	0.571429	0.000364113	448692, 442100, 459156, 426473, 467441, 440053, 482730, 434937, 451238, 433170, 460669, 435930, 436327, 426898, 423522, 464947, 457586, 439729, 452849, 431605	269	399	13588	2.53198	0.438954	0.25097	0.607372
SP_PIR_KEYWORDS	signal	86	2.45714	0.000997469	452763, 441359, 424084, 463018, 420639, 474835, 463682, 475030, 464575, 456055, 454960, 471814, 451238, 427131, 427130, 455998, 480239, 465639, 422451, 431605, 468810, 465754, 477671, 445955, 450820, 460842, 420727, 461602, 446908, 473707, 460121, 463587, 471266, 447400, 443861, 443077, 480222, 427235, 463321, 433289, 448692, 430778, 437791, 462641, 468245, 440053, 474284, 444138, 474616, 482730,…	372	2970	17854	1.38974	0.269014	0.145023	1.33388
UP_SEQ_FEATURE	domain:GST N-terminal	5	0.142857	0.00107722	457365, 455780, 425359, 466030, 481405	341	22	16021	10.6778	0.726833	0.477346	1.72806
UP_SEQ_FEATURE	signal peptide	86	2.45714	0.00158283	452763, 441359, 424084, 463018, 420639, 474835, 463682, 475030, 464575, 456055, 454960, 471814, 451238, 427131, 427130, 455998, 480239, 465639, 422451, 431605, 468810, 465754, 477671, 445955, 450820, 460842, 420727, 461602, 446908, 473707, 460121, 463587, 471266, 447400, 443861, 443077, 480222, 427235, 463321, 433289, 448692, 430778, 437791, 462641, 468245, 440053, 474284, 444138, 474616, 482730,…	341	2963	16021	1.36365	0.85151	0.470459	2.52945
GOTERM_MF_FAT	GO:0004364~glutathione transferase activity	5	0.142857	0.0018242	457365, 455780, 425359, 466030, 481405	274	26	13288	9.32622	0.566667	0.566667	2.56345
INTERPRO	IPR004045:Glutathione S-transferase, N-terminal	5	0.142857	0.00211735	457365, 455780, 425359, 466030, 481405	366	27	17763	8.98755	0.796445	0.796445	3.17507
GOTERM_CC_FAT	GO:0043005~neuron projection	14	0.4	0.00235273	448692, 442100, 443316, 459156, 461229, 442905, 482730, 464595, 476113, 463414, 444273, 456091, 439729, 464962	268	245	12504	2.6661	0.43715	0.249767	3.00233
INTERPRO	IPR004046:Glutathione S-transferase, C-terminal	5	0.142857	0.00243069	457365, 455780, 425359, 466030, 481405	366	28	17763	8.66657	0.839212	0.599017	3.63685
SP_PIR_KEYWORDS	membrane	141	4.02857	0.0025198	421613, 432748, 463018, 448294, 426314, 423362, 450047, 454435, 434937, 451238, 479652, 422451, 456091, 467929, 432939, 439828, 465754, 475891, 467487, 445955, 436803, 474344, 481893, 446908, 421079, 460631, 460121, 443861, 448546, 472338, 433381, 452372, 424800, 479177, 442905, 482730, 429428, 454819, 423761, 445808, 475361, 478872, 453171, 467234, 473201, 457843, 431046, 426444, 463159, 421509,…	372	5507	17854	1.22884	0.54716	0.232082	3.33793
GOTERM_BP_FAT	GO:0001958~endochondral ossification	4	0.114286	0.00351245	437479, 425091, 453171, 474237	269	16	13588	12.6283	0.996243	0.844539	5.71632
KEGG_PATHWAY	mmu00480:Glutathione metabolism	6	0.171429	0.00421038	457365, 455780, 425359, 466030, 455633, 481405	120	52	5738	5.51731	0.365984	0.365984	4.63981
GOTERM_BP_FAT	GO:0030030~cell projection organization	15	0.428571	0.00447911	448692, 442100, 459156, 440053, 461611, 482730, 451238, 451602, 435930, 454074, 444273, 426898, 457586, 439729, 431605	269	319	13588	2.37522	0.999195	0.831543	7.23472
INTERPRO	IPR013098:Immunoglobulin I-set	9	0.257143	0.00474297	463321, 435930, 474835, 445808, 466708, 480880, 425091, 455635, 452849	366	127	17763	3.43933	0.971857	0.695824	6.9815
GOTERM_BP_FAT	GO:0002274~myeloid leukocyte activation	5	0.142857	0.00479024	432939, 459976, 461229, 463738, 465817	269	35	13588	7.21614	0.99951	0.782178	7.71853
INTERPRO	IPR017933:Glutathione S-transferase/chloride channel, C-terminal	5	0.142857	0.00499858	457365, 455780, 425359, 466030, 481405	366	34	17763	7.13717	0.976794	0.609699	7.3445
UP_SEQ_FEATURE	domain:GST C-terminal	5	0.142857	0.00501728	457365, 455780, 425359, 466030, 481405	341	33	16021	7.11855	0.997656	0.779972	7.81295
GOTERM_BP_FAT	GO:0048666~neuron development	14	0.4	0.00533044	448692, 442100, 459156, 440053, 482730, 434937, 451238, 460669, 435930, 426898, 423522, 439729, 457586, 431605	269	292	13588	2.42186	0.999793	0.756752	8.55291
GOTERM_BP_FAT	GO:0050801~ion homeostasis	14	0.4	0.00552587	421613, 448692, 452135, 421509, 440674, 425491, 461229, 467781, 458796, 464595, 445883, 473043, 471248, 467234	269	293	13588	2.41359	0.999848	0.715285	8.85301
INTERPRO	IPR015925:Ryanodine receptor-related	3	0.0857143	0.00598006	421613, 479652, 458796	366	6	17763	24.2664	0.988941	0.593797	8.72607
INTERPRO	IPR014821:Inositol 1,4,5-trisphosphate/ryanodine receptor	3	0.0857143	0.00598006	421613, 479652, 458796	366	6	17763	24.2664	0.988941	0.593797	8.72607
KEGG_PATHWAY	mmu04020:Calcium signaling pathway	11	0.314286	0.00601881	470207, 440427, 421613, 472830, 441804, 479652, 463159, 445955, 453171, 467234, 458796	120	191	5738	2.75384	0.478995	0.278193	6.57177
GOTERM_BP_FAT	GO:0060350~endochondral bone morphogenesis	4	0.114286	0.00674655	437479, 425091, 453171, 474237	269	20	13588	10.1026	0.999978	0.738908	10.7067
GOTERM_CC_FAT	GO:0030424~axon	8	0.228571	0.00796626	464595, 448692, 476113, 443316, 461229, 439729, 482730, 464962	268	107	12504	3.48835	0.857946	0.478224	9.83299
PIR_SUPERFAMILY	PIRSF000503:glutathione transferase	4	0.114286	0.00819459	455780, 425359, 466030, 481405	183	19	8136	9.35979	0.817913	0.817913	9.85175
BIOCARTA	m_mPRPathway:How Progesterone Initiates the Oocyte Maturation	4	0.114286	0.00862835	475910, 425671, 453171, 448734	27	20	1171	8.67407	0.459505	0.459505	8.60173
GOTERM_BP_FAT	GO:0055080~cation homeostasis	10	0.285714	0.0108364	464595, 421613, 448692, 445883, 452135, 421509, 425491, 461229, 458796, 467781	269	184	13588	2.74527	1	0.853575	16.6621
INTERPRO	IPR013151:Immunoglobulin	10	0.285714	0.0114812	478445, 435930, 445808, 434802, 466708, 480880, 425091, 420727, 482730, 452849	366	178	17763	2.72656	0.999829	0.764343	16.1201
GOTERM_BP_FAT	GO:0042592~homeostatic process	21	0.6	0.0117156	421613, 448692, 431046, 452135, 421509, 480100, 440674, 450996, 425491, 461229, 445064, 458796, 467781, 464595, 445883, 470308, 471246, 473043, 471248, 458840, 467234	269	584	13588	1.81639	1	0.845914	17.8927
SP_PIR_KEYWORDS	lipoprotein	22	0.628571	0.0118904	424112, 432939, 439923, 441804, 431046, 430285, 421509, 434704, 439445, 448294, 450996, 478335, 476578, 471814, 463099, 427131, 454819, 460632, 422451, 470781, 453171, 452849	372	589	17854	1.79267	0.976622	0.608977	14.867
GOTERM_BP_FAT	GO:0001654~eye development	9	0.257143	0.0126665	435930, 460669, 430778, 437571, 434704, 461229, 423522, 464947, 439729	269	157	13588	2.89565	1	0.841041	19.2044
GOTERM_CC_FAT	GO:0043025~cell soma	8	0.228571	0.012678	464595, 442100, 459156, 467441, 461229, 439729, 442905, 482730	268	117	12504	3.1902	0.955542	0.540815	15.2207
INTERPRO	IPR003599:Immunoglobulin subtype	14	0.4	0.0130554	430778, 451653, 480880, 420727, 482730, 478445, 435930, 445808, 434802, 470308, 466708, 425091, 452849, 431605	366	313	17763	2.1708	0.999948	0.755826	18.1306
SP_PIR_KEYWORDS	cell membrane	50	1.42857	0.013262	432748, 463018, 448294, 471814, 454435, 451238, 422451, 456091, 432686, 446260, 468810, 432939, 441804, 465754, 436803, 420727, 431343, 472338, 433381, 430778, 450123, 476578, 474284, 465984, 434658, 475361, 453171, 467234, 424112, 457843, 430285, 463159, 461424, 421509, 471034, 434704, 477494, 439445, 463099, 422393, 431761, 445883, 442458, 454301, 466708, 471248, 441541, 455635, 464947, 452849	372	1713	17854	1.40089	0.984886	0.56761	16.4435
GOTERM_BP_FAT	GO:0060349~bone morphogenesis	4	0.114286	0.0141083	437479, 425091, 453171, 474237	269	26	13588	7.77123	1	0.847273	21.1555
GOTERM_BP_FAT	GO:0043010~camera-type eye development	8	0.228571	0.0145483	435930, 430778, 437571, 434704, 461229, 423522, 464947, 439729	269	130	13588	3.10849	1	0.832882	21.7421
GOTERM_BP_FAT	GO:0006873~cellular ion homeostasis	12	0.342857	0.0146486	464595, 421613, 448692, 452135, 421509, 440674, 473043, 471248, 461229, 467234, 458796, 467781	269	261	13588	2.32244	1	0.812279	21.8752
SP_PIR_KEYWORDS	gpi-anchor	8	0.228571	0.0149929	424112, 430285, 421509, 434704, 439445, 422451, 471814, 452849	372	124	17854	3.09643	0.991291	0.546415	18.3943
INTERPRO	IPR003598:Immunoglobulin subtype 2	10	0.285714	0.0154631	478445, 463321, 435930, 474835, 434802, 466708, 480880, 425091, 455635, 452849	366	187	17763	2.59534	0.999992	0.768445	21.1187
GOTERM_MF_FAT	GO:0005217~intracellular ligand-gated ion channel activity	3	0.0857143	0.0169734	421613, 479652, 458796	274	10	13288	14.5489	0.999607	0.980164	21.6105
UP_SEQ_FEATURE	domain:UPAR/Ly6	4	0.114286	0.0171615	424112, 439445, 422451, 471814	341	26	16021	7.22806	1	0.984522	24.4193
GOTERM_BP_FAT	GO:0055082~cellular chemical homeostasis	12	0.342857	0.0174244	464595, 421613, 448692, 452135, 421509, 440674, 473043, 471248, 461229, 467234, 458796, 467781	269	268	13588	2.26178	1	0.844289	25.4765
SP_PIR_KEYWORDS	calcium	25	0.714286	0.019006	452763, 433289, 472830, 421613, 459716, 444025, 442905, 474616, 451238, 440427, 479652, 464955, 458840, 467234, 446260, 433647, 439923, 441804, 431046, 477671, 444691, 454981, 457478, 471248, 454821	372	731	17854	1.6414	0.997583	0.57716	22.7563
KEGG_PATHWAY	mmu04070:Phosphatidylinositol signaling system	6	0.171429	0.0192075	464980, 440427, 421613, 479652, 454981, 464983	120	75	5738	3.82533	0.87688	0.502519	19.6181
GOTERM_BP_FAT	GO:0000902~cell morphogenesis	13	0.371429	0.0194254	448692, 442100, 480880, 461229, 445955, 440053, 482730, 435930, 426898, 448546, 439729, 457586, 431605	269	309	13588	2.12514	1	0.857116	27.9752
SP_PIR_KEYWORDS	Secreted	42	1.2	0.02039	452763, 433289, 424084, 420639, 462641, 463682, 464575, 450996, 454960, 471814, 444138, 474616, 451238, 455998, 445475, 425091, 437167, 458840, 478026, 431605, 462025, 425671, 461424, 480100, 434704, 481370, 461229, 468788, 460842, 420727, 461602, 464595, 481257, 463587, 471266, 446420, 447400, 464947, 440963, 443077, 455633, 436737	372	1420	17854	1.41956	0.998449	0.55451	24.2099
GOTERM_BP_FAT	GO:0032989~cellular component morphogenesis	14	0.4	0.0221705	448692, 442100, 480880, 461229, 445955, 440053, 482730, 451602, 435930, 426898, 448546, 439729, 457586, 431605	269	351	13588	2.01476	1	0.87668	31.2749
BIOCARTA	m_plcePathway:Phospholipase C-epsilon pathway	3	0.0857143	0.0230626	475910, 463159, 453171	27	11	1171	11.8283	0.809218	0.563214	21.5081
GOTERM_MF_FAT	GO:0016765~transferase activity, transferring alkyl or aryl (other than methyl) groups	5	0.142857	0.0232308	457365, 455780, 425359, 466030, 481405	274	53	13288	4.57513	0.999979	0.972358	28.4163
GOTERM_BP_FAT	GO:0007242~intracellular signaling cascade	28	0.8	0.0233984	432748, 438293, 451653, 423200, 476578, 445064, 440427, 437991, 453171, 454641, 448734, 476812, 432939, 462025, 473334, 461424, 477494, 427388, 463099, 464595, 481893, 454981, 460632, 434802, 464983, 426898, 442690, 470781	269	915	13588	1.54575	1	0.876	32.7044
GOTERM_BP_FAT	GO:0060041~retina development in camera-type eye	4	0.114286	0.024691	435930, 430778, 434704, 439729	269	32	13588	6.31413	1	0.876095	34.1791
GOTERM_CC_FAT	GO:0005615~extracellular space	19	0.542857	0.0259361	452763, 462025, 434704, 481370, 450996, 461229, 468788, 444691, 444138, 461602, 464595, 455998, 463587, 434802, 458840, 440963, 478026, 455633, 443077	268	511	12504	1.73479	0.998358	0.722625	28.8284
GOTERM_CC_FAT	GO:0005886~plasma membrane	77	2.2	0.0263347	448800, 432748, 463018, 474835, 448294, 433503, 456055, 471814, 454435, 451238, 470207, 427131, 445595, 455998, 465639, 422451, 456091, 432686, 439729, 468810, 432939, 441804, 465754, 471070, 445955, 420727, 436803, 474344, 451602, 454981, 456808, 464962, 431343, 472338, 433381, 430778, 468081, 450123, 425491, 451653, 476578, 474284, 442905, 481696, 482730, 467781, 465984, 434658, 475361, 453171,…	268	2906	12504	1.23626	0.998514	0.662199	29.2044
GOTERM_BP_FAT	GO:0030705~cytoskeleton-dependent intracellular transport	4	0.114286	0.0267741	424177, 448692, 477884, 439729	269	33	13588	6.12279	1	0.883921	36.4917
INTERPRO	IPR015615:Transforming growth factor-beta-related	4	0.114286	0.0274845	462641, 461229, 440963, 461602	366	32	17763	6.0666	1	0.902269	34.5734
GOTERM_BP_FAT	GO:0002088~lens development in camera-type eye	4	0.114286	0.0289481	430778, 437571, 461229, 423522	269	34	13588	5.94271	1	0.891385	38.8238
GOTERM_BP_FAT	GO:0019932~second-messenger-mediated signaling	7	0.2	0.0293721	464595, 432939, 432748, 464983, 453171, 476578, 445064	269	118	13588	2.99653	1	0.883578	39.269
KEGG_PATHWAY	mmu04060:Cytokine-cytokine receptor interaction	11	0.314286	0.0293939	462025, 462641, 481370, 450996, 445955, 461229, 468788, 443861, 460842, 420727, 444138	120	244	5738	2.15567	0.96013	0.55315	28.5332
GOTERM_CC_FAT	GO:0044463~cell projection part	9	0.257143	0.0295318	464595, 448692, 447762, 435076, 461424, 458921, 456091, 464947, 439729	268	170	12504	2.47006	0.999334	0.648273	32.1545
GOTERM_CC_FAT	GO:0019897~extrinsic to plasma membrane	5	0.142857	0.0296263	470207, 455998, 453171, 444691, 476578	268	55	12504	4.24152	0.99935	0.600387	32.2399
GOTERM_BP_FAT	GO:0030003~cellular cation homeostasis	8	0.228571	0.031084	464595, 421613, 448692, 452135, 421509, 461229, 458796, 467781	269	152	13588	2.65858	1	0.886827	41.0362
GOTERM_BP_FAT	GO:0007423~sensory organ development	11	0.314286	0.0315194	451238, 435930, 460669, 430778, 437571, 434704, 467441, 461229, 423522, 464947, 439729	269	257	13588	2.16204	1	0.879701	41.478
KEGG_PATHWAY	mmu04114:Oocyte meiosis	7	0.2	0.0316398	440427, 421613, 479652, 468460, 454960, 480869, 448734	120	115	5738	2.91058	0.968955	0.500659	30.3733
INTERPRO	IPR001526:CD59 antigen	4	0.114286	0.0321835	424112, 439445, 422451, 471814	366	34	17763	5.70974	1	0.914285	39.2237
PIR_SUPERFAMILY	PIRSF002021:Ly-6-like protein	3	0.0857143	0.0330154	439445, 422451, 471814	183	13	8136	10.2598	0.999041	0.969031	34.5032
SP_PIR_KEYWORDS	disulfide bond	65	1.85714	0.0346987	452763, 432748, 441359, 463018, 474835, 463682, 456055, 454960, 427131, 455998, 465639, 422451, 431605, 468810, 445955, 450820, 460842, 420727, 461602, 463587, 471266, 443861, 443077, 480222, 463321, 433289, 448692, 430778, 462641, 450123, 474284, 444138, 474616, 482730, 465984, 445808, 475361, 445475, 425091, 458840, 430285, 431046, 463159, 425671, 421509, 480100, 434704, 439445, 481370, 480880,…	372	2469	17854	1.26353	0.999985	0.70832	37.8237
UP_SEQ_FEATURE	disulfide bond	64	1.82857	0.034795	452763, 432748, 441359, 463018, 474835, 463682, 456055, 454960, 427131, 455998, 465639, 422451, 431605, 468810, 445955, 450820, 460842, 420727, 461602, 463587, 471266, 443861, 443077, 480222, 463321, 433289, 448692, 430778, 462641, 450123, 474284, 444138, 474616, 482730, 465984, 445808, 475361, 445475, 425091, 458840, 431046, 463159, 425671, 421509, 480100, 434704, 439445, 481370, 480880, 461229,…	341	2379	16021	1.26392	1	0.99918	43.6043
SMART	SM00408:IGc2	10	0.285714	0.0349966	478445, 463321, 435930, 474835, 434802, 466708, 480880, 425091, 455635, 452849	219	187	9131	2.22963	0.998809	0.998809	35.7486
GOTERM_CC_FAT	GO:0016529~sarcoplasmic reticulum	4	0.114286	0.035404	421613, 472830, 479652, 458796	268	34	12504	5.48903	0.999849	0.623653	37.2794
GOTERM_BP_FAT	GO:0016049~cell growth	4	0.114286	0.0360129	448692, 461229, 426898, 440963	269	37	13588	5.46087	1	0.902537	45.8582
SMART	SM00409:IG	14	0.4	0.0369979	430778, 451653, 480880, 420727, 482730, 478445, 435930, 445808, 434802, 470308, 466708, 425091, 452849, 431605	219	313	9131	1.86491	0.999195	0.971636	37.3839
GOTERM_MF_FAT	GO:0005509~calcium ion binding	26	0.742857	0.0396351	433289, 421613, 472830, 459716, 444025, 442905, 474616, 451238, 440427, 427131, 479652, 464955, 470135, 458840, 467234, 446260, 433647, 439923, 441804, 431046, 477671, 444691, 454981, 457478, 471248, 454821	274	840	13288	1.50108	1	0.990251	43.7404
INTERPRO	IPR001839:Transforming growth factor beta	4	0.114286	0.0399641	462641, 461229, 440963, 461602	366	37	17763	5.24679	1	0.938238	46.251
INTERPRO	IPR017948:Transforming growth factor beta, conserved site	4	0.114286	0.0399641	462641, 461229, 440963, 461602	366	37	17763	5.24679	1	0.938238	46.251
GOTERM_MF_FAT	GO:0008429~phosphatidylethanolamine binding	2	0.0571429	0.0406691	455998, 457478	274	2	13288	48.4964	1	0.9777	44.5958
GOTERM_MF_FAT	GO:0031855~oxytocin receptor binding	2	0.0571429	0.0406691	471246, 480100	274	2	13288	48.4964	1	0.9777	44.5958
GOTERM_MF_FAT	GO:0031895~V1B vasopressin receptor binding	2	0.0571429	0.0406691	471246, 480100	274	2	13288	48.4964	1	0.9777	44.5958
INTERPRO	IPR000981:Neurohypophysial hormone	2	0.0571429	0.0406756	471246, 480100	366	2	17763	48.5328	1	0.92564	46.8542
INTERPRO	IPR016321:Nonapeptide hormone precursor	2	0.0571429	0.0406756	471246, 480100	366	2	17763	48.5328	1	0.92564	46.8542
GOTERM_CC_FAT	GO:0016528~sarcoplasm	4	0.114286	0.0409603	421613, 472830, 479652, 458796	268	36	12504	5.18408	0.999963	0.639577	41.7975
KEGG_PATHWAY	mmu04940:Type I diabetes mellitus	5	0.142857	0.0410382	465639, 443316, 450996, 456055, 454960	120	63	5738	3.79497	0.989172	0.529648	37.6147
GOTERM_BP_FAT	GO:0016358~dendrite development	4	0.114286	0.0411694	435930, 448692, 459156, 426898	269	39	13588	5.18082	1	0.923166	50.5045
GOTERM_CC_FAT	GO:0044421~extracellular region part	25	0.714286	0.0421745	452763, 433289, 450996, 440053, 444138, 474616, 455998, 425091, 458840, 478026, 462025, 434704, 481370, 461229, 444691, 468788, 460842, 461602, 464595, 463587, 434802, 447400, 440963, 455633, 443077	268	774	12504	1.507	0.999973	0.615498	42.7439
SP_PIR_KEYWORDS	heparan sulfate	3	0.0857143	0.0426478	433289, 427130, 425091	372	16	17854	8.99899	0.999999	0.74552	44.3708
INTERPRO	IPR011042:Six-bladed beta-propeller, TolB-like	4	0.114286	0.04275	452763, 427131, 481332, 427235	366	38	17763	5.10871	1	0.91986	48.5769
GOTERM_BP_FAT	GO:0001578~microtubule bundle formation	3	0.0857143	0.0433802	451602, 442100, 463414	269	17	13588	8.91406	1	0.926226	52.3793
GOTERM_BP_FAT	GO:0045766~positive regulation of angiogenesis	3	0.0857143	0.0433802	441804, 423761, 450996	269	17	13588	8.91406	1	0.926226	52.3793
GOTERM_CC_FAT	GO:0005576~extracellular region	47	1.34286	0.0437764	452763, 433289, 424084, 420639, 462641, 463682, 464575, 450996, 454960, 471814, 440053, 444138, 474616, 451238, 455998, 423761, 445475, 425091, 437167, 458840, 478026, 431605, 462025, 425671, 461424, 421509, 480100, 434704, 481370, 461229, 468788, 444691, 460842, 420727, 461602, 464595, 481257, 434802, 471246, 463587, 471266, 446420, 447400, 440963, 443077, 455633, 436737	268	1680	12504	1.30528	0.999982	0.597553	43.9709
PIR_SUPERFAMILY	PIRSF001815:Nonapeptide_hormone_precursor	2	0.0571429	0.0442417	471246, 480100	183	2	8136	44.459	0.999914	0.955943	43.4677
PIR_SUPERFAMILY	PIRSF001815:nonapeptide hormone precursor	2	0.0571429	0.0442417	471246, 480100	183	2	8136	44.459	0.999914	0.955943	43.4677
UP_SEQ_FEATURE	DNA-binding region:Basic motif	8	0.228571	0.046172	480986, 437571, 452528, 424009, 467441, 469420, 464937, 445064	341	154	16021	2.44064	1	0.999706	53.4455
UP_SEQ_FEATURE	compositionally biased region:Gly-rich	9	0.257143	0.0464113	480586, 437791, 438293, 437571, 455635, 464937, 431541, 471124, 457586	341	187	16021	2.26119	1	0.999217	53.6341
BIOCARTA	m_gcrPathway:Corticosteroids and cardioprotection	3	0.0857143	0.047009	475910, 441804, 453171	27	16	1171	8.13194	0.967243	0.680036	39.3321
SMART	SM00003:NH	2	0.0571429	0.047182	471246, 480100	219	2	9131	41.6941	0.999892	0.952398	45.1281
KEGG_PATHWAY	mmu00980:Metabolism of xenobiotics by cytochrome P450	5	0.142857	0.0473884	457365, 455780, 425359, 466030, 481405	120	66	5738	3.62247	0.994717	0.527174	42.1115
GOTERM_BP_FAT	GO:0048858~cell projection morphogenesis	9	0.257143	0.0474768	435930, 448692, 442100, 426898, 440053, 439729, 457586, 431605, 482730	269	202	13588	2.25058	1	0.936511	55.6783
GOTERM_BP_FAT	GO:0030900~forebrain development	8	0.228571	0.0477018	434937, 427131, 448692, 436327, 445955, 426898, 423522, 439729	269	167	13588	2.41978	1	0.931076	55.8531
GOTERM_BP_FAT	GO:0030031~cell projection assembly	5	0.142857	0.049326	451602, 454074, 444273, 439729, 457586	269	70	13588	3.60807	1	0.931155	57.0959
GOTERM_BP_FAT	GO:0030005~cellular di-, tri-valent inorganic cation homeostasis	7	0.2	0.0495822	464595, 421613, 448692, 421509, 461229, 458796, 467781	269	134	13588	2.63874	1	0.925977	57.2889
SP_PIR_KEYWORDS	amidation	4	0.114286	0.0499568	464595, 420639, 471246, 480100	372	40	17854	4.79946	1	0.768435	49.8217
UP_SEQ_FEATURE	transmembrane region	102	2.91429	0.0502327	432748, 421613, 463018, 448294, 423362, 426314, 450047, 454435, 434937, 451238, 479652, 432939, 439828, 465754, 467487, 445955, 436803, 446908, 421079, 460121, 443861, 472338, 433381, 452372, 424800, 479177, 442905, 482730, 429428, 423761, 445808, 475361, 478872, 467234, 473201, 431046, 463159, 426444, 422393, 463099, 452037, 431761, 445883, 476113, 434802, 475270, 466708, 423442, 431051, 472830,…	341	4113	16021	1.16514	1	0.998987	56.5495
GOTERM_CC_FAT	GO:0031224~intrinsic to membrane	141	4.02857	0.0508407	421613, 432748, 463018, 448294, 433503, 426314, 423362, 450047, 452574, 454435, 434937, 451238, 479652, 422451, 476812, 479780, 432939, 439828, 465754, 475891, 467487, 445955, 436803, 474344, 446908, 421079, 460121, 443861, 472338, 442035, 434219, 433381, 442801, 452372, 424800, 479177, 442905, 482730, 429428, 454819, 423761, 445808, 475361, 478872, 467234, 473201, 457843, 431046, 471291, 426444,…	268	5914	12504	1.11238	0.999997	0.624446	49.0975
GOTERM_BP_FAT	GO:0001816~cytokine production	4	0.114286	0.0525275	437571, 420727, 442605, 463099	269	43	13588	4.69888	1	0.931159	59.45
GOTERM_BP_FAT	GO:0060444~branching involved in mammary gland duct morphogenesis	3	0.0857143	0.0531652	461229, 469420, 448734	269	19	13588	7.97574	1	0.927722	59.9041
GOTERM_BP_FAT	GO:0051051~negative regulation of transport	5	0.142857	0.0537145	441804, 457497, 461229, 444266, 436737	269	72	13588	3.50785	1	0.924002	60.2915
SP_PIR_KEYWORDS	hormone	6	0.171429	0.0574761	464595, 420639, 462641, 471246, 480100, 454960	372	100	17854	2.87968	1	0.78752	54.91
SMART	SM00204:TGFB	4	0.114286	0.0575858	462641, 461229, 440963, 461602	219	37	9131	4.50747	0.999986	0.939337	52.1215
GOTERM_BP_FAT	GO:0031536~positive regulation of exit from mitosis	2	0.0571429	0.0580147	467441, 461229	269	3	13588	33.6753	1	0.933459	63.2046
GOTERM_BP_FAT	GO:0019853~L-ascorbic acid biosynthetic process	2	0.0571429	0.0580147	457365, 439828	269	3	13588	33.6753	1	0.933459	63.2046
SP_PIR_KEYWORDS	transmembrane	124	3.54286	0.0587073	432748, 421613, 463018, 448294, 426314, 423362, 450047, 454435, 452574, 434937, 451238, 479652, 479780, 432939, 439828, 465754, 475891, 467487, 445955, 436803, 474344, 446908, 421079, 460121, 443861, 472338, 434219, 433381, 442801, 452372, 424800, 479177, 442905, 482730, 429428, 423761, 445808, 475361, 478872, 467234, 473201, 457843, 431046, 471291, 463159, 426444, 446518, 422393, 463099, 452037,…	372	5237	17854	1.1364	1	0.768074	55.6962
UP_SEQ_FEATURE	domain:Ig-like C2-type 1	7	0.2	0.05879	430778, 445808, 434802, 480880, 425091, 420727, 482730	341	130	16021	2.52982	1	0.999321	62.4662
GOTERM_BP_FAT	GO:0000904~cell morphogenesis involved in differentiation	9	0.257143	0.0592093	435930, 448692, 461229, 426898, 448546, 440053, 439729, 431605, 482730	269	212	13588	2.14442	1	0.93216	63.9775
GOTERM_BP_FAT	GO:0032990~cell part morphogenesis	9	0.257143	0.0592093	435930, 448692, 442100, 426898, 440053, 439729, 457586, 431605, 482730	269	212	13588	2.14442	1	0.93216	63.9775
GOTERM_BP_FAT	GO:0048812~neuron projection morphogenesis	8	0.228571	0.0599394	435930, 448692, 442100, 426898, 440053, 439729, 431605, 482730	269	176	13588	2.29605	1	0.929433	64.4423
GOTERM_MF_FAT	GO:0031893~vasopressin receptor binding	2	0.0571429	0.0603814	471246, 480100	274	3	13288	32.3309	1	0.991384	58.7619
GOTERM_MF_FAT	GO:0008095~inositol-1,4,5-trisphosphate receptor activity	2	0.0571429	0.0603814	421613, 479652	274	3	13288	32.3309	1	0.991384	58.7619
GOTERM_MF_FAT	GO:0005220~inositol 1,4,5-trisphosphate-sensitive calcium-release channel activity	2	0.0571429	0.0603814	421613, 479652	274	3	13288	32.3309	1	0.991384	58.7619
GOTERM_MF_FAT	GO:0031894~V1A vasopressin receptor binding	2	0.0571429	0.0603814	471246, 480100	274	3	13288	32.3309	1	0.991384	58.7619
INTERPRO	IPR000493:Inositol 1,4,5-trisphosphate-binding protein receptor	2	0.0571429	0.0603903	421613, 479652	366	3	17763	32.3552	1	0.964614	61.2571
UP_SEQ_FEATURE	domain:Ig-like C2-type 2	7	0.2	0.0605682	430778, 445808, 434802, 480880, 425091, 420727, 482730	341	131	16021	2.51051	1	0.998929	63.5968
GOTERM_BP_FAT	GO:0016311~dephosphorylation	7	0.2	0.0605783	464980, 429428, 452199, 450345, 425592, 444025, 440053	269	141	13588	2.50774	1	0.926452	64.8445
GOTERM_BP_FAT	GO:0006928~cell motion	13	0.371429	0.0605999	448692, 458921, 461229, 445955, 461611, 482730, 451602, 476113, 426898, 423522, 440963, 439729, 431605	269	367	13588	1.78929	1	0.921435	64.858
GOTERM_BP_FAT	GO:0048469~cell maturation	5	0.142857	0.0606814	464595, 448692, 471633, 448734, 445064	269	75	13588	3.36753	1	0.916564	64.9089
SP_PIR_KEYWORDS	cleavage on pair of basic residues	10	0.285714	0.0613728	464595, 420639, 462641, 471246, 480100, 445475, 454960, 461229, 453171, 461602	372	238	17854	2.01658	1	0.75842	57.3549
UP_SEQ_FEATURE	domain:MIR 4	2	0.0571429	0.0623287	421613, 479652	341	3	16021	31.3216	1	0.998431	64.6846
UP_SEQ_FEATURE	domain:MIR 5	2	0.0571429	0.0623287	421613, 479652	341	3	16021	31.3216	1	0.998431	64.6846
INTERPRO	IPR002286:P2 purinoceptor	3	0.0857143	0.0627284	474344, 431761, 432748	366	20	17763	7.27992	1	0.96097	62.699
GOTERM_BP_FAT	GO:0006898~receptor-mediated endocytosis	3	0.0857143	0.0636455	427131, 434704, 448546	269	21	13588	7.21614	1	0.921561	66.716
GOTERM_MF_FAT	GO:0016887~ATPase activity	11	0.314286	0.0650766	471190, 433170, 465984, 472830, 435076, 466986, 425491, 439685, 439729, 462043, 467781	274	281	13288	1.89843	1	0.987756	61.5977
PIR_SUPERFAMILY	PIRSF002424:hepatic lectin	2	0.0571429	0.065627	431046, 446518	183	3	8136	29.6393	0.999999	0.970186	57.4968
GOTERM_BP_FAT	GO:0031175~neuron projection development	9	0.257143	0.0674547	435930, 448692, 442100, 459156, 426898, 440053, 439729, 431605, 482730	269	218	13588	2.0854	1	0.928557	68.9101
INTERPRO	IPR012335:Thioredoxin fold	6	0.171429	0.067561	457365, 455780, 425359, 466030, 455633, 481405	366	106	17763	2.74714	1	0.962498	65.5217
GOTERM_BP_FAT	GO:0035150~regulation of tube size	4	0.114286	0.0686021	464595, 441804, 480100, 454641	269	48	13588	4.20942	1	0.92741	69.5439
GOTERM_BP_FAT	GO:0050880~regulation of blood vessel size	4	0.114286	0.0686021	464595, 441804, 480100, 454641	269	48	13588	4.20942	1	0.92741	69.5439
GOTERM_BP_FAT	GO:0055066~di-, tri-valent inorganic cation homeostasis	7	0.2	0.069253	464595, 421613, 448692, 421509, 461229, 458796, 467781	269	146	13588	2.42186	1	0.92487	69.898
GOTERM_CC_FAT	GO:0005929~cilium	7	0.2	0.0693673	448692, 447762, 458921, 471248, 442690, 464947, 461611	268	135	12504	2.41924	1	0.714339	60.5587
KEGG_PATHWAY	mmu00982:Drug metabolism	5	0.142857	0.0695151	457365, 455780, 425359, 466030, 481405	120	75	5738	3.18778	0.999583	0.621927	55.5709
INTERPRO	IPR013783:Immunoglobulin-like fold	20	0.571429	0.0737566	463321, 430778, 474835, 451653, 456055, 480880, 420727, 482730, 478445, 435930, 465639, 481332, 445808, 434802, 466708, 455635, 425091, 442605, 452849, 431605	366	644	17763	1.50723	1	0.966113	68.849
GOTERM_BP_FAT	GO:0006470~protein amino acid dephosphorylation	6	0.171429	0.0750438	429428, 452199, 450345, 425592, 444025, 440053	269	114	13588	2.65858	1	0.936143	72.8823
GOTERM_BP_FAT	GO:0003018~vascular process in circulatory system	4	0.114286	0.0755855	464595, 441804, 480100, 454641	269	50	13588	4.04104	1	0.933564	73.1468
GOTERM_CC_FAT	GO:0031225~anchored to membrane	9	0.257143	0.0762802	424112, 454819, 430285, 421509, 434704, 439445, 422451, 471814, 452849	268	207	12504	2.02855	1	0.724923	64.1865
GOTERM_BP_FAT	GO:0019725~cellular homeostasis	12	0.342857	0.0764366	464595, 421613, 448692, 452135, 421509, 440674, 473043, 471248, 461229, 467234, 458796, 467781	269	343	13588	1.76722	1	0.931774	73.5574
GOTERM_BP_FAT	GO:0019852~L-ascorbic acid metabolic process	2	0.0571429	0.0765978	457365, 439828	269	4	13588	25.2565	1	0.928264	73.6345
GOTERM_BP_FAT	GO:0050919~negative chemotaxis	2	0.0571429	0.0765978	476113, 431605	269	4	13588	25.2565	1	0.928264	73.6345
SP_PIR_KEYWORDS	cytokine	8	0.228571	0.0767619	462025, 481370, 450996, 468788, 440963, 478026, 444138, 461602	372	177	17854	2.16925	1	0.812111	65.86
GOTERM_MF_FAT	GO:0005125~cytokine activity	8	0.228571	0.0780359	462025, 481370, 450996, 468788, 440963, 478026, 444138, 461602	274	180	13288	2.15539	1	0.990453	68.5125
INTERPRO	IPR001092:Basic helix-loop-helix dimerisation region bHLH	6	0.171429	0.0788444	452528, 424009, 467441, 469420, 464937, 445064	366	111	17763	2.62339	1	0.967499	71.3544
INTERPRO	IPR005821:Ion transport	6	0.171429	0.0788444	421613, 479652, 479177, 458796, 454435, 464962	366	111	17763	2.62339	1	0.967499	71.3544
INTERPRO	IPR005640:Hepatic lectin, N-terminal	2	0.0571429	0.079701	431046, 446518	366	4	17763	24.2664	1	0.962482	71.7572
UP_SEQ_FEATURE	lipid moiety-binding region:S-palmitoyl cysteine	8	0.228571	0.0797413	432939, 441804, 439923, 431046, 448294, 478335, 453171, 463099	341	175	16021	2.14777	1	0.999546	73.9204
GOTERM_BP_FAT	GO:0006749~glutathione metabolic process	3	0.0857143	0.0805202	425359, 466030, 455633	269	24	13588	6.31413	1	0.93405	75.4467
SP_PIR_KEYWORDS	receptor	62	1.77143	0.0807556	448800, 420638, 432748, 421613, 463018, 474835, 448294, 433503, 452574, 451238, 460669, 445595, 427131, 479652, 476028, 448734, 476812, 468810, 479780, 465754, 445955, 460842, 420727, 474344, 457497, 443861, 480222, 427235, 431343, 479137, 461068, 442801, 480799, 440053, 442905, 458796, 429428, 423761, 434658, 445808, 476147, 467234, 425836, 457843, 475625, 430285, 431046, 463159, 471291, 469420,…	372	2465	17854	1.20717	1	0.808427	67.7945
GOTERM_BP_FAT	GO:0019953~sexual reproduction	13	0.371429	0.0807847	441804, 423137, 430778, 425127, 461229, 461611, 440427, 464595, 451602, 455998, 466089, 448734, 427235	269	386	13588	1.70122	1	0.930998	75.5646
GOTERM_BP_FAT	GO:0042692~muscle cell differentiation	6	0.171429	0.0817936	427130, 448692, 437479, 439052, 442458, 439729	269	117	13588	2.59041	1	0.929727	76.0094
UP_SEQ_FEATURE	domain:Helix-loop-helix motif	6	0.171429	0.0824781	452528, 424009, 467441, 469420, 464937, 445064	341	109	16021	2.58619	1	0.99939	75.1468
KEGG_PATHWAY	mmu05010:Alzheimer's disease	8	0.228571	0.0830591	421613, 472830, 448692, 479652, 479120, 467929, 467234, 458796	120	182	5738	2.10183	0.999914	0.646739	62.3328
GOTERM_MF_FAT	GO:0005179~hormone activity	6	0.171429	0.0833617	464595, 420639, 462641, 471246, 480100, 454960	274	113	13288	2.57503	1	0.988079	71.0029
BIOCARTA	m_CCR3Pathway:CCR3 signaling in Eosinophils	3	0.0857143	0.0834446	475910, 464983, 453171	27	22	1171	5.91414	0.997943	0.78703	59.5201
GOTERM_BP_FAT	GO:0022612~gland morphogenesis	5	0.142857	0.0842777	445955, 461229, 469420, 448734, 431605	269	84	13588	3.00673	1	0.931914	77.0723
SP_PIR_KEYWORDS	proteoglycan	4	0.114286	0.0854044	433289, 427130, 425091, 453171	372	50	17854	3.83957	1	0.807744	69.9184
PIR_SUPERFAMILY	PIRSF038286:preferentially expressed antigen of melanoma (PRAME) family protein	3	0.0857143	0.0858503	468630, 446503, 477906	183	22	8136	6.06259	1	0.975671	67.7417
GOTERM_BP_FAT	GO:0050764~regulation of phagocytosis	3	0.0857143	0.086421	455998, 451653, 461229	269	25	13588	6.06156	1	0.933226	77.9537
PIR_SUPERFAMILY	PIRSF005698:interleukin-1 receptor type I	2	0.0571429	0.0865364	445808, 420727	183	4	8136	22.2295	1	0.95596	68.0456
GOTERM_CC_FAT	GO:0000267~cell fraction	19	0.542857	0.0870292	421613, 448692, 441804, 433381, 439828, 430285, 477494, 425491, 467781, 427131, 479652, 421079, 439685, 442690, 444266, 453171, 455633, 467234, 464962	268	596	12504	1.48738	1	0.750559	69.2206
SP_PIR_KEYWORDS	transmembrane protein	13	0.371429	0.0875232	448692, 431046, 463159, 425592, 456055, 445955, 420727, 429428, 427130, 465639, 434802, 439685, 467234	372	370	17854	1.6863	1	0.797655	70.8427
GOTERM_BP_FAT	GO:0030879~mammary gland development	5	0.142857	0.0900515	451602, 461229, 469420, 448734, 467781	269	86	13588	2.9368	1	0.937547	79.3744
GOTERM_BP_FAT	GO:0051640~organelle localization	4	0.114286	0.0904422	444061, 474284, 439729, 445064	269	54	13588	3.7417	1	0.935126	79.5221
GOTERM_BP_FAT	GO:0060603~mammary gland duct morphogenesis	3	0.0857143	0.092447	461229, 469420, 448734	269	26	13588	5.82842	1	0.936008	80.2642
UP_SEQ_FEATURE	topological domain:Extracellular	56	1.6	0.0924783	432748, 463018, 474835, 448294, 456055, 451238, 427131, 427130, 479652, 465639, 432686, 468810, 432939, 439923, 465754, 445955, 420727, 436803, 446908, 460121, 456808, 443861, 480222, 427235, 463321, 448692, 433381, 430778, 450123, 474284, 442905, 482730, 467781, 465984, 429428, 434658, 445808, 475361, 467234, 431046, 463159, 471034, 480880, 463099, 422393, 452037, 431761, 445883, 476113, 434802,…	341	2174	16021	1.21022	1	0.999586	79.1836
SP_PIR_KEYWORDS	Apoptosis	12	0.342857	0.0946032	434937, 463349, 448692, 442100, 474835, 437479, 469638, 447400, 463738, 460842, 480869, 481418	372	337	17854	1.70901	1	0.806488	73.744
INTERPRO	IPR013089:Kelch related	5	0.142857	0.094631	457996, 465501, 480986, 424875, 459156	366	84	17763	2.88886	1	0.976078	77.9821
GOTERM_CC_FAT	GO:0014069~postsynaptic density	4	0.114286	0.0950208	421613, 477494, 456091, 474284	268	51	12504	3.65935	1	0.761419	72.5307
GOTERM_BP_FAT	GO:0048732~gland development	8	0.228571	0.0955307	451602, 436327, 445955, 461229, 469420, 448734, 431605, 467781	269	197	13588	2.05129	1	0.938918	81.3565
INTERPRO	IPR011992:EF-Hand type	9	0.257143	0.0971703	440427, 433289, 459716, 464955, 454981, 444025, 454821, 446260, 433647	366	227	17763	1.92421	1	0.974155	78.9036
UP_SEQ_FEATURE	domain:TIR	3	0.0857143	0.0978863	445808, 463738, 420727	341	25	16021	5.63789	1	0.99957	81.1016
GOTERM_BP_FAT	GO:0051173~positive regulation of nitrogen compound metabolic process	16	0.457143	0.0984119	448692, 437571, 437479, 480100, 459976, 471633, 461229, 445064, 433170, 460669, 437991, 463738, 454641, 471124, 442605, 457586	269	526	13588	1.53652	1	0.94126	82.3255
GOTERM_MF_FAT	GO:0005543~phospholipid binding	6	0.171429	0.0985703	421613, 479652, 455998, 465588, 457478, 464983	274	119	13288	2.44519	1	0.991373	77.1435
INTERPRO	IPR000699:Intracellular calcium-release channel	2	0.0571429	0.0986158	421613, 479652	366	5	17763	19.4131	1	0.971107	79.412
INTERPRO	IPR013662:RyR and IP3R Homology associated	2	0.0571429	0.0986158	421613, 479652	366	5	17763	19.4131	1	0.971107	79.412
GOTERM_MF_FAT	GO:0045028~purinergic nucleotide receptor activity, G-protein coupled	3	0.0857143	0.0990456	474344, 431761, 432748	274	26	13288	5.59573	1	0.986999	77.3143
GOTERM_MF_FAT	GO:0001608~nucleotide receptor activity, G-protein coupled	3	0.0857143	0.0990456	474344, 431761, 432748	274	26	13288	5.59573	1	0.986999	77.3143
GOTERM_MF_FAT	GO:0070279~vitamin B6 binding	4	0.114286	0.0992192	480639, 443316, 474237, 433879	274	54	13288	3.59232	1	0.981466	77.3764
GOTERM_MF_FAT	GO:0030170~pyridoxal phosphate binding	4	0.114286	0.0992192	480639, 443316, 474237, 433879	274	54	13288	3.59232	1	0.981466	77.3764

## Sheet: adipose_chr2_CR_genes
Category	Term	Count	%	PValue	Genes	List Total	Pop Hits	Pop Total	Fold Enrichment	Bonferroni	Benjamini	FDR
KEGG_PATHWAY	mmu04310:Wnt signaling pathway	13	0.408291	6.91394e-07	475005, 444636, 467214, 441773, 432742, 420768, 446731, 469232, 446522, 471897, 468460, 447431, 464386	80	149	5738	6.25789	6.63716e-05	6.63716e-05	0.000761496
GOTERM_BP_FAT	GO:0016481~negative regulation of transcription	21	0.659548	1.22068e-06	461211, 444636, 468587, 422523, 444259, 439346, 439279, 446539, 477641, 474605, 472325, 436099, 424437, 451314, 452863, 458214, 434891, 465839, 444266, 430257, 464386	210	372	13588	3.65269	0.00169286	0.00169286	0.00200914
GOTERM_BP_FAT	GO:0010629~negative regulation of gene expression	22	0.690955	1.41761e-06	461211, 444636, 429201, 468587, 422523, 444259, 439346, 439279, 446539, 477641, 474605, 472325, 436099, 424437, 451314, 465839, 452863, 458214, 434891, 444266, 430257, 464386	210	410	13588	3.47196	0.00196571	0.000983339	0.00233327
GOTERM_BP_FAT	GO:0006357~regulation of transcription from RNA polymerase II promoter	27	0.84799	2.87408e-06	461211, 429201, 434997, 422523, 444259, 439279, 461708, 477641, 436099, 436388, 473999, 465839, 444266, 468587, 441773, 439346, 420768, 446539, 460433, 421175, 451314, 434891, 452863, 458214, 430257, 447893, 464386	210	616	13588	2.83609	0.00398128	0.00132886	0.00473044
GOTERM_BP_FAT	GO:0045934~negative regulation of nucleobase, nucleoside, nucleotide and nucleic acid metabolic process	21	0.659548	3.25916e-06	461211, 444636, 468587, 422523, 444259, 439346, 439279, 446539, 477641, 474605, 472325, 436099, 424437, 451314, 452863, 458214, 434891, 465839, 444266, 430257, 464386	210	397	13588	3.42267	0.0045135	0.00113029	0.00536424
GOTERM_CC_FAT	GO:0031012~extracellular matrix	17	0.53392	3.77591e-06	475005, 429201, 474624, 471386, 475347, 463328, 437987, 460856, 471535, 448325, 421217, 434072, 446522, 458911, 473719, 461253, 478492	168	309	12504	4.09478	0.000788854	0.000788854	0.0047667
GOTERM_BP_FAT	GO:0051172~negative regulation of nitrogen compound metabolic process	21	0.659548	3.81368e-06	461211, 444636, 468587, 422523, 444259, 439346, 439279, 446539, 477641, 474605, 472325, 436099, 424437, 451314, 452863, 458214, 434891, 465839, 444266, 430257, 464386	210	401	13588	3.38853	0.00527941	0.00105812	0.00627689
GOTERM_BP_FAT	GO:0045892~negative regulation of transcription, DNA-dependent	18	0.565327	5.57543e-06	461211, 444636, 468587, 422523, 444259, 439346, 477641, 474605, 424437, 436099, 451314, 452863, 458214, 434891, 465839, 444266, 430257, 464386	210	308	13588	3.78145	0.00770886	0.00128896	0.00917642
GOTERM_BP_FAT	GO:0048704~embryonic skeletal system morphogenesis	9	0.282663	5.79191e-06	429201, 446522, 444259, 473783, 452863, 450212, 461708, 477641, 479705	210	64	13588	9.09911	0.00800696	0.0011478	0.0095327
GOTERM_BP_FAT	GO:0051253~negative regulation of RNA metabolic process	18	0.565327	6.10631e-06	461211, 444636, 468587, 422523, 444259, 439346, 477641, 474605, 424437, 436099, 451314, 452863, 458214, 434891, 465839, 444266, 430257, 464386	210	310	13588	3.75705	0.00843977	0.00105889	0.0100501
GOTERM_BP_FAT	GO:0010558~negative regulation of macromolecule biosynthetic process	21	0.659548	7.10684e-06	461211, 444636, 468587, 422523, 444259, 439346, 439279, 446539, 477641, 474605, 472325, 436099, 424437, 451314, 452863, 458214, 434891, 465839, 444266, 430257, 464386	210	418	13588	3.25072	0.00981584	0.00109544	0.0116968
GOTERM_CC_FAT	GO:0005578~proteinaceous extracellular matrix	16	0.502513	1.03761e-05	475005, 429201, 474624, 471386, 475347, 463328, 437987, 460856, 448325, 421217, 434072, 446522, 458911, 473719, 461253, 478492	168	297	12504	4.00962	0.00216626	0.00108372	0.0130983
GOTERM_BP_FAT	GO:0031327~negative regulation of cellular biosynthetic process	21	0.659548	1.0737e-05	461211, 444636, 468587, 422523, 444259, 439346, 439279, 446539, 477641, 474605, 472325, 436099, 424437, 451314, 452863, 458214, 434891, 465839, 444266, 430257, 464386	210	430	13588	3.16	0.0147925	0.00148919	0.0176709
GOTERM_BP_FAT	GO:0009890~negative regulation of biosynthetic process	21	0.659548	1.23273e-05	461211, 444636, 468587, 422523, 444259, 439346, 439279, 446539, 477641, 474605, 472325, 436099, 424437, 451314, 452863, 458214, 434891, 465839, 444266, 430257, 464386	210	434	13588	3.13088	0.0169648	0.00155428	0.020288
SP_PIR_KEYWORDS	phosphoprotein	133	4.17714	1.84184e-05	444636, 458264, 440914, 431532, 436400, 440371, 449557, 426982, 474355, 424638, 455434, 462722, 436388, 433907, 468499, 464349, 439776, 476322, 482527, 420668, 453403, 435556, 439346, 453492, 479040, 473537, 426263, 438018, 458709, 442536, 455761, 459395, 444194, 421331, 482394, 461211, 455420, 466100, 442905, 469232, 460945, 423102, 454601, 473999, 423611, 455933, 476525, 457084, 467214, 468587,…	279	6311	17854	1.34861	0.00508894	0.00508894	0.0243102
GOTERM_BP_FAT	GO:0045449~regulation of transcription	59	1.85302	2.12715e-05	429201, 444636, 444259, 461708, 479705, 479299, 455434, 436388, 444266, 465630, 421767, 453403, 480126, 439346, 441773, 453492, 420768, 446539, 450212, 460433, 421175, 426263, 438018, 482631, 443768, 453649, 458214, 452863, 430257, 461211, 434997, 422523, 460505, 439279, 477641, 442905, 447740, 436099, 429460, 473999, 465839, 444926, 455933, 446177, 451270, 468587, 471293, 477689, 466842, 474605,…	210	2227	13588	1.71423	0.0290935	0.0024574	0.0350058
GOTERM_BP_FAT	GO:0006355~regulation of transcription, DNA-dependent	44	1.38191	2.15699e-05	429201, 444636, 461211, 434997, 444259, 422523, 439279, 461708, 477641, 479705, 436099, 455434, 436388, 473999, 465839, 444266, 465630, 421767, 446177, 451270, 468587, 453403, 480126, 439346, 441773, 453492, 420768, 446539, 450212, 474605, 460433, 424437, 421175, 482631, 451314, 443768, 479067, 434891, 452863, 458214, 430257, 423296, 447893, 464386	210	1465	13588	1.94335	0.0294956	0.00230037	0.0354967
SP_PIR_KEYWORDS	transcription regulation	46	1.44472	3.13702e-05	444636, 461211, 434997, 444259, 422523, 439279, 461708, 477641, 479705, 442905, 447740, 479299, 436099, 436388, 429460, 473999, 465839, 465630, 421767, 444926, 455933, 468587, 453403, 480126, 471293, 439346, 477689, 441773, 453492, 420768, 450212, 466842, 474605, 429932, 421175, 426263, 438018, 451314, 479067, 453649, 458214, 434891, 452863, 423296, 447893, 464386	279	1546	17854	1.90406	0.00865204	0.00433542	0.041402
GOTERM_BP_FAT	GO:0051252~regulation of RNA metabolic process	44	1.38191	3.14136e-05	429201, 444636, 461211, 434997, 444259, 422523, 439279, 461708, 477641, 479705, 436099, 455434, 436388, 473999, 465839, 444266, 465630, 421767, 446177, 451270, 468587, 453403, 480126, 439346, 441773, 453492, 420768, 446539, 450212, 474605, 460433, 424437, 421175, 482631, 451314, 443768, 479067, 434891, 452863, 458214, 430257, 423296, 447893, 464386	210	1488	13588	1.91331	0.0426658	0.00310964	0.0516923
GOTERM_BP_FAT	GO:0048705~skeletal system morphogenesis	11	0.345477	3.20044e-05	429201, 434072, 446522, 444259, 473783, 452863, 450212, 461708, 477641, 479705, 458067	210	130	13588	5.47502	0.0434506	0.00295714	0.0526642
GOTERM_BP_FAT	GO:0010605~negative regulation of macromolecule metabolic process	22	0.690955	3.53911e-05	461211, 444636, 429201, 468587, 422523, 444259, 439346, 439279, 446539, 477641, 474605, 472325, 436099, 424437, 451314, 465839, 452863, 458214, 434891, 444266, 430257, 464386	210	506	13588	2.81325	0.0479366	0.00306552	0.0582356
GOTERM_BP_FAT	GO:0048706~embryonic skeletal system development	9	0.282663	4.02069e-05	429201, 446522, 444259, 473783, 452863, 450212, 461708, 477641, 479705	210	83	13588	7.01618	0.0542796	0.00327746	0.0661575
GOTERM_BP_FAT	GO:0006350~transcription	49	1.53894	5.20365e-05	444636, 444259, 479705, 479299, 436388, 421767, 465630, 453403, 480126, 441773, 439346, 420768, 453492, 450212, 460433, 421175, 426263, 438018, 443768, 453649, 458214, 452863, 461211, 434997, 422523, 439279, 477641, 442905, 447740, 436099, 429460, 473999, 465839, 444926, 455933, 451270, 446177, 468587, 471293, 477689, 466842, 474605, 429932, 451314, 479067, 434891, 423296, 447893, 464386	210	1772	13588	1.78924	0.0696818	0.00400466	0.0856144
KEGG_PATHWAY	mmu04340:Hedgehog signaling pathway	7	0.219849	8.58279e-05	475005, 429201, 427131, 446522, 424973, 446731, 473783	80	54	5738	9.29769	0.00820598	0.00411144	0.09449
SP_PIR_KEYWORDS	Transcription	48	1.50754	0.00018732	444636, 461211, 434997, 444259, 422523, 439279, 477641, 479705, 442905, 447740, 479299, 436099, 436388, 429460, 473999, 465839, 465630, 421767, 444926, 455933, 446177, 451270, 468587, 453403, 480126, 471293, 439346, 477689, 441773, 453492, 420768, 450212, 466842, 474605, 429932, 421175, 426263, 438018, 451314, 443768, 479067, 453649, 458214, 434891, 452863, 423296, 447893, 464386	279	1769	17854	1.73638	0.0505692	0.0171488	0.246988
GOTERM_MF_FAT	GO:0030528~transcription regulator activity	37	1.16206	0.000227623	461211, 444636, 434997, 444259, 460505, 439279, 461708, 477641, 479705, 436099, 436388, 473999, 465839, 465630, 453403, 480126, 471293, 439346, 441773, 453492, 420768, 446539, 450212, 466842, 474605, 472325, 460433, 424437, 421175, 451314, 479067, 434891, 452863, 458214, 423296, 447893, 464386	216	1206	13288	1.88738	0.0759547	0.0759547	0.310469
GOTERM_BP_FAT	GO:0001501~skeletal system development	14	0.439698	0.000472812	429201, 444259, 452444, 473783, 461708, 450212, 477641, 448325, 479705, 428744, 434072, 446522, 452863, 458067	210	285	13588	3.17848	0.481294	0.0339584	0.775382
INTERPRO	IPR001827:Homeobox protein, antennapedia type, conserved site	5	0.157035	0.000474255	444259, 452863, 450212, 477641, 479705	277	24	17763	13.3597	0.25126	0.25126	0.699729
SP_PIR_KEYWORDS	nucleus	84	2.63819	0.000479733	424047, 444636, 452932, 444259, 448296, 441454, 461708, 436400, 462761, 479705, 479299, 436388, 455434, 468499, 461885, 460071, 435264, 465630, 421767, 476322, 474047, 425811, 482527, 453403, 480126, 439346, 441773, 453492, 474927, 420768, 446539, 450212, 455065, 438736, 421175, 426263, 438018, 453649, 443768, 452863, 458214, 430717, 430257, 421331, 430071, 461211, 441251, 434997, 422523, 439279,…	279	3808	17854	1.41161	0.124463	0.0326834	0.631415
GOTERM_CC_FAT	GO:0044451~nucleoplasm part	18	0.565327	0.000504497	461211, 444636, 453403, 422523, 420768, 441454, 439279, 446539, 466842, 460433, 436388, 451314, 458214, 460071, 435264, 444926, 476322, 474047	168	513	12504	2.61153	0.100095	0.0345447	0.635026
UP_SEQ_FEATURE	short sequence motif:Antp-type hexapeptide	5	0.157035	0.000590595	444259, 452863, 450212, 477641, 479705	265	24	16021	12.5951	0.456793	0.456793	0.932882
GOTERM_MF_FAT	GO:0016564~transcription repressor activity	12	0.376884	0.000648372	444636, 461211, 436099, 424437, 444259, 451314, 439346, 452863, 465839, 446539, 423296, 472325	216	211	13288	3.49868	0.20153	0.106429	0.882004
GOTERM_MF_FAT	GO:0003700~transcription factor activity	26	0.816583	0.000776573	444259, 439279, 461708, 477641, 479705, 436099, 473999, 465839, 453403, 480126, 441773, 439346, 453492, 420768, 450212, 472325, 460433, 421175, 424437, 451314, 479067, 434891, 452863, 423296, 447893, 464386	216	776	13288	2.06119	0.236296	0.0859395	1.05555
GOTERM_BP_FAT	GO:0048562~embryonic organ morphogenesis	10	0.31407	0.000862686	429201, 446522, 444259, 471897, 473783, 452863, 450212, 461708, 477641, 479705	210	161	13588	4.01893	0.69818	0.0581378	1.4105
GOTERM_BP_FAT	GO:0048568~embryonic organ development	12	0.376884	0.00127959	429201, 466827, 446522, 444259, 471897, 473783, 464349, 452863, 450212, 461708, 477641, 479705	210	241	13588	3.22181	0.83089	0.0811468	2.08542
INTERPRO	IPR003894:TAFH/NHR1	3	0.0942211	0.00141388	424437, 423296, 460433	277	4	17763	48.0948	0.578137	0.35049	2.07261
GOTERM_CC_FAT	GO:0044421~extracellular region part	22	0.690955	0.00150712	475005, 461902, 429201, 441251, 474624, 471386, 475347, 463328, 437987, 460856, 448325, 471535, 470876, 421217, 437881, 434072, 446522, 424973, 458911, 473719, 461253, 478492	168	774	12504	2.11554	0.270375	0.075781	1.88605
UP_SEQ_FEATURE	compositionally biased region:Ser-rich	16	0.502513	0.00163547	434997, 480126, 441773, 443542, 431532, 441304, 461121, 424706, 436388, 465839, 459395, 460071, 435264, 423611, 476322, 458067	265	380	16021	2.54554	0.815632	0.570619	2.56338
SP_PIR_KEYWORDS	extracellular matrix	11	0.345477	0.00191465	475005, 429201, 434072, 446522, 471386, 475347, 463328, 461253, 460856, 478492, 448325	279	213	17854	3.30479	0.411904	0.100731	2.4981
SMART	SM00549:TAFH	3	0.0942211	0.0019244	424437, 423296, 460433	167	4	9131	41.0075	0.260974	0.260974	2.29174
GOTERM_BP_FAT	GO:0045893~positive regulation of transcription, DNA-dependent	16	0.502513	0.00194345	429201, 441773, 439346, 453492, 420768, 446539, 461708, 477641, 421175, 436099, 436388, 473999, 452863, 458214, 447893, 464386	210	416	13588	2.48864	0.932804	0.115501	3.1512
GOTERM_BP_FAT	GO:0051254~positive regulation of RNA metabolic process	16	0.502513	0.0021072	429201, 441773, 439346, 453492, 420768, 446539, 461708, 477641, 421175, 436099, 436388, 473999, 452863, 458214, 447893, 464386	210	419	13588	2.47083	0.94649	0.11953	3.4124
GOTERM_BP_FAT	GO:0031328~positive regulation of cellular biosynthetic process	19	0.596734	0.00219058	429201, 441773, 439346, 462697, 453492, 420768, 439279, 446539, 461708, 477641, 421175, 436099, 436388, 429460, 473999, 452863, 458214, 447893, 464386	210	552	13588	2.22716	0.95235	0.119114	3.54515
GOTERM_MF_FAT	GO:0008201~heparin binding	7	0.219849	0.00224249	429201, 466827, 441251, 434072, 425311, 475347, 471535	216	83	13288	5.18831	0.541143	0.176963	3.01998
GOTERM_BP_FAT	GO:0045935~positive regulation of nucleobase, nucleoside, nucleotide and nucleic acid metabolic process	18	0.565327	0.00230635	429201, 441773, 439346, 462697, 453492, 420768, 439279, 446539, 461708, 477641, 421175, 436099, 436388, 473999, 452863, 458214, 447893, 464386	210	510	13588	2.2837	0.959437	0.120319	3.72917
GOTERM_BP_FAT	GO:0009891~positive regulation of biosynthetic process	19	0.596734	0.00241449	429201, 441773, 439346, 462697, 453492, 420768, 439279, 446539, 461708, 477641, 421175, 436099, 436388, 429460, 473999, 452863, 458214, 447893, 464386	210	557	13588	2.20716	0.965103	0.121072	3.90079
GOTERM_CC_FAT	GO:0005654~nucleoplasm	18	0.565327	0.00270726	461211, 444636, 453403, 422523, 420768, 441454, 439279, 446539, 466842, 460433, 436388, 451314, 458214, 460071, 435264, 444926, 476322, 474047	168	599	12504	2.23658	0.43254	0.107133	3.36446
GOTERM_BP_FAT	GO:0045941~positive regulation of transcription	17	0.53392	0.00278894	429201, 441773, 439346, 453492, 420768, 439279, 446539, 461708, 477641, 421175, 436099, 436388, 473999, 452863, 458214, 447893, 464386	210	475	13588	2.31575	0.979276	0.133742	4.49279
GOTERM_BP_FAT	GO:0000122~negative regulation of transcription from RNA polymerase II promoter	11	0.345477	0.00308326	461211, 468587, 422523, 444259, 451314, 434891, 458214, 452863, 444266, 477641, 430257	210	231	13588	3.08118	0.986243	0.141937	4.95569
GOTERM_BP_FAT	GO:0051173~positive regulation of nitrogen compound metabolic process	18	0.565327	0.00316867	429201, 441773, 439346, 462697, 453492, 420768, 439279, 446539, 461708, 477641, 421175, 436099, 436388, 473999, 452863, 458214, 447893, 464386	210	526	13588	2.21423	0.987785	0.140926	5.08962
GOTERM_BP_FAT	GO:0010557~positive regulation of macromolecule biosynthetic process	18	0.565327	0.00342179	429201, 441773, 439346, 453492, 420768, 439279, 446539, 461708, 477641, 421175, 436099, 436388, 429460, 473999, 452863, 458214, 447893, 464386	210	530	13588	2.19752	0.991414	0.146651	5.48552
GOTERM_BP_FAT	GO:0007167~enzyme linked receptor protein signaling pathway	12	0.376884	0.00342685	429201, 476525, 425142, 468587, 434072, 428865, 435208, 477694, 420768, 430717, 447893, 458067	210	273	13588	2.84417	0.991474	0.142469	5.49341
GOTERM_BP_FAT	GO:0010628~positive regulation of gene expression	17	0.53392	0.0036219	429201, 441773, 439346, 453492, 420768, 439279, 446539, 461708, 477641, 421175, 436099, 436388, 473999, 452863, 458214, 447893, 464386	210	488	13588	2.25406	0.993502	0.145625	5.79741
GOTERM_BP_FAT	GO:0045944~positive regulation of transcription from RNA polymerase II promoter	14	0.439698	0.00365554	429201, 441773, 439346, 420768, 446539, 461708, 477641, 421175, 436388, 473999, 452863, 458214, 447893, 464386	210	358	13588	2.53035	0.9938	0.142759	5.84974
GOTERM_CC_FAT	GO:0016585~chromatin remodeling complex	5	0.157035	0.00438333	461211, 453403, 422523, 444926, 474047	168	50	12504	7.44286	0.600735	0.141889	5.39483
KEGG_PATHWAY	mmu05200:Pathways in cancer	12	0.376884	0.004384	475005, 429201, 444636, 471519, 446522, 471897, 476233, 477694, 420768, 423296, 447893, 464386	80	323	5738	2.66471	0.344128	0.13116	4.72392
GOTERM_BP_FAT	GO:0045880~positive regulation of smoothened signaling pathway	3	0.0942211	0.00469932	471519, 446522, 473783	210	7	13588	27.7306	0.998553	0.174937	7.46009
GOTERM_MF_FAT	GO:0030247~polysaccharide binding	8	0.251256	0.00477513	429201, 466827, 441251, 434072, 458998, 425311, 475347, 471535	216	128	13288	3.84491	0.81004	0.282648	6.32896
GOTERM_MF_FAT	GO:0001871~pattern binding	8	0.251256	0.00477513	429201, 466827, 441251, 434072, 458998, 425311, 475347, 471535	216	128	13288	3.84491	0.81004	0.282648	6.32896
GOTERM_BP_FAT	GO:0007517~muscle organ development	9	0.282663	0.00589449	436099, 477172, 437453, 451314, 471386, 457507, 434891, 461708, 458067	210	176	13588	3.30877	0.999727	0.208995	9.27224
GOTERM_BP_FAT	GO:0003002~regionalization	10	0.31407	0.00590748	429201, 444259, 420768, 434891, 473783, 452863, 450212, 477641, 479705, 464386	210	214	13588	3.02359	0.999732	0.204227	9.29174
KEGG_PATHWAY	mmu05217:Basal cell carcinoma	5	0.157035	0.00667011	475005, 429201, 446522, 471897, 464386	80	55	5738	6.52045	0.474011	0.148383	7.10594
UP_SEQ_FEATURE	compositionally biased region:Pro-rich	22	0.690955	0.00675569	482394, 453403, 439346, 435556, 443621, 439279, 449557, 430386, 473537, 436099, 424437, 424638, 474355, 462722, 473999, 468499, 465839, 435264, 465630, 476322, 464386, 455933	265	707	16021	1.88125	0.99909	0.903103	10.1962
SP_PIR_KEYWORDS	DNA binding	11	0.345477	0.00738473	447740, 421175, 436099, 444259, 441773, 452863, 450212, 461708, 477641, 421767, 479705	279	258	17854	2.72838	0.871671	0.289789	9.32087
GOTERM_MF_FAT	GO:0050840~extracellular matrix binding	4	0.125628	0.00738865	466827, 471386, 463328, 461253	216	25	13288	9.84296	0.923723	0.348773	9.63367
SP_PIR_KEYWORDS	alternative splicing	89	2.79523	0.00772863	444636, 458264, 455727, 449381, 458998, 461637, 448296, 441454, 461708, 431532, 462761, 449557, 474355, 462722, 437086, 468499, 435264, 421767, 482527, 482805, 423129, 474447, 435556, 475347, 453492, 479040, 433278, 471535, 426157, 439661, 473537, 471578, 453649, 455761, 458214, 430257, 432282, 431313, 430071, 458067, 440289, 461211, 429678, 458238, 445435, 434997, 422523, 430861, 460505, 434852,…	279	4481	17854	1.271	0.883416	0.264365	9.73471
GOTERM_BP_FAT	GO:0006998~nuclear envelope organization	3	0.0942211	0.00789425	463308, 468323, 461121	210	9	13588	21.5683	0.999983	0.257191	12.23
GOTERM_BP_FAT	GO:0010256~endomembrane organization	3	0.0942211	0.00789425	463308, 468323, 461121	210	9	13588	21.5683	0.999983	0.257191	12.23
KEGG_PATHWAY	mmu00020:Citrate cycle (TCA cycle)	4	0.125628	0.00855705	457084, 470113, 475443, 439776	80	31	5738	9.25484	0.56177	0.152108	9.03111
GOTERM_CC_FAT	GO:0000118~histone deacetylase complex	4	0.125628	0.00873552	461211, 453403, 422523, 474047	168	32	12504	9.30357	0.840186	0.230461	10.485
GOTERM_BP_FAT	GO:0009952~anterior/posterior pattern formation	8	0.251256	0.00944648	444259, 420768, 434891, 452863, 450212, 477641, 479705, 464386	210	153	13588	3.38326	0.999998	0.292972	14.4631
GOTERM_BP_FAT	GO:0048598~embryonic morphogenesis	13	0.408291	0.00969807	429201, 466827, 444259, 420768, 473783, 461708, 450212, 477641, 448325, 479705, 446522, 471897, 452863	210	359	13588	2.34307	0.999999	0.293079	14.82
GOTERM_BP_FAT	GO:0007169~transmembrane receptor protein tyrosine kinase signaling pathway	9	0.282663	0.00975134	476525, 468587, 434072, 428865, 435208, 477694, 430717, 447893, 458067	210	192	13588	3.03304	0.999999	0.288252	14.8954
GOTERM_BP_FAT	GO:0060348~bone development	7	0.219849	0.0097704	429201, 434072, 444259, 452444, 477641, 448325, 428744	210	118	13588	3.83842	0.999999	0.282793	14.9223
UP_SEQ_FEATURE	compositionally biased region:Poly-Pro	13	0.408291	0.0101079	482805, 444259, 435556, 446539, 420950, 460856, 447740, 474843, 421217, 455434, 451314, 468499, 423296	265	336	16021	2.33909	0.999972	0.927462	14.886
GOTERM_CC_FAT	GO:0005932~microtubule basal body	4	0.125628	0.0103364	423218, 437647, 464349, 459395	168	34	12504	8.7563	0.885999	0.237721	12.293
SP_PIR_KEYWORDS	wnt signaling pathway	7	0.219849	0.0104252	475005, 441251, 446522, 471897, 432742, 446731, 464386	279	118	17854	3.79618	0.945138	0.30432	12.9196
GOTERM_MF_FAT	GO:0005539~glycosaminoglycan binding	7	0.219849	0.0105065	429201, 466827, 441251, 434072, 425311, 475347, 471535	216	114	13288	3.77745	0.974397	0.407603	13.4347
SP_PIR_KEYWORDS	zinc	43	1.3505	0.0110748	424047, 422523, 432742, 439279, 474910, 425104, 457882, 473999, 447431, 461267, 460071, 421767, 470575, 446177, 451270, 433394, 454853, 467214, 453403, 474624, 437453, 439346, 477689, 443542, 479040, 455431, 441304, 448325, 424437, 429932, 426263, 421217, 466749, 451314, 467786, 479067, 443768, 476387, 434891, 430257, 432282, 423296, 430071	279	1886	17854	1.45901	0.954262	0.29019	13.6712
GOTERM_BP_FAT	GO:0060284~regulation of cell development	8	0.251256	0.0115272	429201, 461211, 458238, 471519, 420768, 458214, 430717, 477641	210	159	13588	3.25559	1	0.318296	17.3729
GOTERM_BP_FAT	GO:0007163~establishment or maintenance of cell polarity	4	0.125628	0.0117442	463308, 471519, 437647, 431532	210	31	13588	8.349	1	0.317051	17.6709
SP_PIR_KEYWORDS	metal-binding	57	1.7902	0.0121594	452932, 461637, 432742, 448296, 440371, 437086, 460071, 421767, 453403, 474624, 437453, 439346, 475443, 479040, 455065, 428733, 438736, 426263, 427499, 443768, 476387, 430257, 432282, 430071, 422523, 439279, 437987, 474910, 425104, 442905, 457882, 473999, 447431, 461267, 470575, 446177, 451270, 454853, 467214, 433394, 463355, 477689, 443542, 455431, 441304, 448325, 452986, 424437, 429932, 466749,…	279	2682	17854	1.36003	0.96625	0.287431	14.9127
GOTERM_BP_FAT	GO:0007389~pattern specification process	11	0.345477	0.012575	429201, 444259, 420768, 434891, 473783, 464349, 452863, 450212, 477641, 479705, 464386	210	284	13588	2.50617	1	0.329142	18.8027
GOTERM_CC_FAT	GO:0005815~microtubule organizing center	8	0.251256	0.0134714	467214, 454795, 423218, 437647, 464349, 459395, 441388, 431532	168	189	12504	3.15042	0.941262	0.270184	15.7366
UP_SEQ_FEATURE	splice variant	91	2.85804	0.0135449	444636, 445925, 458264, 455727, 452932, 449381, 458998, 461637, 448296, 441454, 461708, 431532, 462761, 449557, 474355, 462722, 437086, 468499, 435264, 421767, 482527, 482805, 423129, 474447, 435556, 475347, 453492, 479040, 433278, 471535, 426157, 439661, 473537, 471578, 453649, 455761, 458214, 430257, 432282, 431313, 430071, 458067, 440289, 461211, 429678, 458238, 445435, 434997, 422523, 430861,…	265	4448	16021	1.23686	0.999999	0.940245	19.4555
COG_ONTOLOGY	Cell division and chromosome partitioning	7	0.219849	0.0141656	429395, 421905, 473537, 467214, 454795, 465839, 446034	41	104	2040	3.34897	0.157349	0.157349	8.77018
GOTERM_BP_FAT	GO:0016055~Wnt receptor signaling pathway	7	0.219849	0.0152177	475005, 441251, 446522, 471897, 432742, 446731, 464386	210	130	13588	3.4841	1	0.376863	22.3065
GOTERM_CC_FAT	GO:0044430~cytoskeletal part	19	0.596734	0.0152438	467214, 462857, 421122, 477172, 435556, 474927, 431532, 449557, 473537, 464572, 433053, 442536, 454795, 423218, 437647, 464349, 459395, 444194, 441388	168	774	12504	1.82706	0.959663	0.274612	17.6279
SP_PIR_KEYWORDS	developmental protein	22	0.690955	0.016621	425811, 475005, 429201, 458238, 453403, 444259, 425311, 439279, 450212, 461708, 477641, 433278, 479705, 421175, 436099, 446522, 424973, 471897, 447431, 452863, 430717, 430071	279	814	17854	1.72954	0.990368	0.344308	19.8482
GOTERM_BP_FAT	GO:0009967~positive regulation of signal transduction	8	0.251256	0.0171132	471519, 446522, 428865, 477694, 420768, 461885, 473783, 475420	210	172	13588	3.00952	1	0.40598	24.7317
GOTERM_MF_FAT	GO:0008092~cytoskeletal protein binding	14	0.439698	0.017263	462857, 471519, 477172, 437453, 435556, 431532, 475420, 449557, 463308, 474355, 473537, 464572, 437647, 441388	216	414	13288	2.08034	0.997625	0.53014	21.1686
GOTERM_BP_FAT	GO:0010604~positive regulation of macromolecule metabolic process	18	0.565327	0.0182823	429201, 441773, 439346, 453492, 420768, 439279, 446539, 461708, 477641, 421175, 436099, 436388, 429460, 473999, 452863, 458214, 447893, 464386	210	633	13588	1.83995	1	0.420105	26.1918
GOTERM_MF_FAT	GO:0003677~DNA binding	41	1.28769	0.0186395	444259, 422523, 432742, 439279, 461708, 477641, 479705, 447740, 479299, 436099, 455434, 442909, 473999, 465839, 465630, 421767, 482527, 453403, 480126, 439346, 441773, 477689, 453492, 420768, 469602, 450212, 472325, 460433, 452986, 424437, 429932, 421175, 426263, 451314, 479067, 453649, 434891, 452863, 423296, 447893, 464386	216	1781	13288	1.4162	0.998539	0.515888	22.6636
GOTERM_MF_FAT	GO:0043565~sequence-specific DNA binding	17	0.53392	0.0186726	453403, 480126, 444259, 439346, 453492, 469602, 461708, 450212, 477641, 472325, 479705, 421175, 436099, 451314, 473999, 452863, 434891	216	556	13288	1.88096	0.998556	0.480073	22.6992
INTERPRO	IPR017995:Homeobox protein, antennapedia type	3	0.0942211	0.0193542	444259, 452863, 479705	277	14	17763	13.7414	0.999993	0.981201	25.1214
SP_PIR_KEYWORDS	repressor	13	0.408291	0.020002	461211, 444636, 453403, 422523, 480126, 439279, 474605, 442905, 436099, 465839, 465630, 455933, 464386	279	391	17854	2.12764	0.99629	0.37274	23.4105
KEGG_PATHWAY	mmu04520:Adherens junction	5	0.157035	0.0202101	471519, 428865, 477694, 420768, 464386	80	76	5738	4.71875	0.859148	0.278681	20.1383
GOTERM_BP_FAT	GO:0045596~negative regulation of cell differentiation	8	0.251256	0.0225434	429201, 471519, 446522, 439346, 452863, 430717, 477641, 447893	210	182	13588	2.84417	1	0.482807	31.2914
GOTERM_CC_FAT	GO:0005576~extracellular region	33	1.03643	0.0229593	475005, 429201, 427835, 441251, 425311, 463328, 437987, 434664, 429962, 460856, 420839, 437523, 434072, 424973, 458911, 434288, 451256, 473719, 478492, 461902, 466827, 474624, 471386, 474447, 475347, 448325, 471535, 470876, 421217, 437881, 446522, 464234, 461253	168	1680	12504	1.46199	0.992206	0.356808	25.4144
GOTERM_CC_FAT	GO:0030054~cell junction	13	0.408291	0.0237664	444636, 422354, 471519, 477172, 436823, 452444, 453920, 455084, 449557, 424706, 442536, 434288, 476632	168	470	12504	2.05866	0.993443	0.34225	26.1886
GOTERM_BP_FAT	GO:0001503~ossification	6	0.188442	0.0238228	429201, 434072, 452444, 477641, 448325, 428744	210	106	13588	3.66253	1	0.494893	32.7568
GOTERM_BP_FAT	GO:0060429~epithelium development	10	0.31407	0.0244778	469232, 429201, 422354, 424437, 444259, 471897, 428865, 477694, 420768, 437987	210	271	13588	2.38763	1	0.497399	33.4956
GOTERM_BP_FAT	GO:0048742~regulation of skeletal muscle fiber development	3	0.0942211	0.0245211	429201, 461211, 458214	210	16	13588	12.1321	1	0.491188	33.5442
GOTERM_BP_FAT	GO:0007519~skeletal muscle tissue development	5	0.157035	0.0248344	477172, 437453, 471386, 434891, 461708	210	72	13588	4.49339	1	0.488935	33.8947
GOTERM_CC_FAT	GO:0031981~nuclear lumen	20	0.628141	0.0265044	461211, 444636, 453403, 422523, 462914, 420768, 441454, 439279, 446539, 466842, 460433, 436388, 464572, 451314, 458214, 460071, 435264, 444926, 476322, 474047	168	883	12504	1.68581	0.996354	0.350699	28.7598
GOTERM_BP_FAT	GO:0007049~cell cycle	17	0.53392	0.0266905	468587, 421122, 452932, 440914, 480126, 452917, 473783, 431532, 464572, 442536, 424973, 476233, 464349, 447431, 430257, 421331, 474047	210	611	13588	1.8003	1	0.507611	35.9354
GOTERM_MF_FAT	GO:0050839~cell adhesion molecule binding	3	0.0942211	0.0269384	471519, 460505, 437647	216	16	13288	11.5347	0.999923	0.577446	31.1339
GOTERM_BP_FAT	GO:0010647~positive regulation of cell communication	8	0.251256	0.0269932	471519, 446522, 428865, 477694, 420768, 461885, 473783, 475420	210	189	13588	2.73883	1	0.505081	36.2626
GOTERM_BP_FAT	GO:0060538~skeletal muscle organ development	5	0.157035	0.0271316	477172, 437453, 471386, 434891, 461708	210	74	13588	4.37194	1	0.500507	36.4116
GOTERM_MF_FAT	GO:0008270~zinc ion binding	46	1.44472	0.0277506	424047, 422523, 432742, 439279, 474910, 425104, 457882, 473999, 447431, 461267, 460071, 421767, 470575, 446177, 451270, 433394, 467214, 454853, 474624, 453403, 437453, 439346, 477689, 453492, 443542, 479040, 455431, 441304, 472325, 448325, 424437, 429932, 426263, 464808, 466749, 421217, 451314, 467786, 479067, 443768, 476387, 434891, 430257, 432282, 423296, 430071	216	2105	13288	1.34435	0.999943	0.556828	31.9149
GOTERM_MF_FAT	GO:0046914~transition metal ion binding	55	1.72739	0.0277584	424047, 459794, 452932, 462621, 432742, 448296, 440371, 437086, 460071, 421767, 453403, 474624, 437453, 475443, 439346, 453492, 479040, 455065, 428733, 426263, 443768, 476387, 432282, 430257, 430071, 422523, 439279, 474910, 425104, 457882, 473999, 447431, 461267, 470575, 446177, 451270, 454853, 467214, 433394, 477689, 443542, 455431, 441304, 472325, 448325, 424437, 429932, 466749, 464808, 421217,…	216	2608	13288	1.29736	0.999943	0.528301	31.9224
UP_SEQ_FEATURE	domain:TSP type-1	3	0.0942211	0.0278814	466827, 441251, 434072	265	16	16021	11.3356	1	0.992315	36.1494
GOTERM_CC_FAT	GO:0070013~intracellular organelle lumen	24	0.753769	0.0278975	457084, 461211, 444636, 453403, 422523, 462914, 443621, 420768, 441454, 439279, 446539, 466842, 460433, 436388, 464572, 454085, 451314, 458214, 460071, 439776, 435264, 444926, 476322, 474047	168	1133	12504	1.5766	0.997297	0.344521	30.0362
INTERPRO	IPR006212:Furin-like repeat	3	0.0942211	0.0280562	441251, 477694, 437987	277	17	17763	11.3164	1	0.98696	34.3769
GOTERM_BP_FAT	GO:0045785~positive regulation of cell adhesion	4	0.125628	0.0282051	466827, 428865, 475347, 461253	210	43	13588	6.01905	1	0.507929	37.5567
GOTERM_CC_FAT	GO:0043233~organelle lumen	24	0.753769	0.028651	457084, 461211, 444636, 453403, 422523, 462914, 443621, 420768, 441454, 439279, 446539, 466842, 460433, 436388, 464572, 454085, 451314, 458214, 460071, 439776, 435264, 444926, 476322, 474047	168	1136	12504	1.57243	0.997702	0.333046	30.7177
GOTERM_MF_FAT	GO:0019838~growth factor binding	5	0.157035	0.0291802	466827, 434072, 477694, 455420, 420950	216	72	13288	4.27212	0.999966	0.520021	33.2697
GOTERM_BP_FAT	GO:0048729~tissue morphogenesis	9	0.282663	0.0309694	429201, 444259, 471897, 428865, 477694, 439346, 420768, 437987, 464386	210	238	13588	2.44682	1	0.535158	40.4169
SP_PIR_KEYWORDS	pyruvate	3	0.0942211	0.0313667	475443, 443621, 439776	279	18	17854	10.6655	0.999853	0.492906	34.3403
GOTERM_BP_FAT	GO:0016477~cell migration	9	0.282663	0.0322988	463308, 434072, 428865, 473999, 434891, 461708, 431532, 458067, 470876	210	240	13588	2.42643	1	0.544201	41.7481
GOTERM_CC_FAT	GO:0016607~nuclear speck	5	0.157035	0.0323369	441454, 439279, 458214, 435264, 476322	168	90	12504	4.13492	0.998962	0.349088	33.9643
GOTERM_MF_FAT	GO:0030246~carbohydrate binding	11	0.345477	0.033824	429201, 429395, 466827, 441251, 434072, 482805, 458998, 425311, 475347, 471535, 461515	216	317	13288	2.13471	0.999993	0.54887	37.5001
SP_PIR_KEYWORDS	zinc-finger	28	0.879397	0.0360043	422523, 432742, 439279, 474910, 457882, 473999, 447431, 460071, 421767, 470575, 454853, 467214, 453403, 477689, 439346, 443542, 479040, 441304, 429932, 424437, 466749, 426263, 451314, 434891, 423296, 432282, 430257, 430071	279	1204	17854	1.48821	0.999961	0.515923	38.371
GOTERM_BP_FAT	GO:0048641~regulation of skeletal muscle tissue development	3	0.0942211	0.0373011	429201, 461211, 458214	210	20	13588	9.70571	1	0.59111	46.5111
GOTERM_BP_FAT	GO:0008283~cell proliferation	9	0.282663	0.0373148	429201, 427131, 423102, 452932, 444259, 428865, 430257, 478492, 474047	210	247	13588	2.35766	1	0.585107	46.5237
SMART	SM00261:FU	3	0.0942211	0.037364	441251, 477694, 437987	167	17	9131	9.64882	0.997467	0.949676	36.7657
PIR_SUPERFAMILY	PIRSF019480:protein CBFA2T1	2	0.0628141	0.0382239	424437, 423296	106	3	8136	51.1698	0.995385	0.995385	36.7888
GOTERM_BP_FAT	GO:0042127~regulation of cell proliferation	15	0.471106	0.038538	429201, 471519, 462914, 439346, 420768, 473783, 421217, 438018, 429460, 476233, 461885, 458214, 430717, 430257, 447893	210	538	13588	1.80404	1	0.591083	47.6312
GOTERM_MF_FAT	GO:0043167~ion binding	77	2.41834	0.0387576	424047, 427835, 459794, 452932, 462621, 461637, 432742, 448296, 440371, 427131, 433907, 437086, 464349, 460071, 421767, 474624, 453403, 437453, 439346, 475347, 474447, 475443, 453492, 479040, 455065, 428733, 426263, 427499, 443768, 476387, 430257, 432282, 430071, 422523, 470113, 439279, 474910, 437987, 425104, 442905, 469232, 457882, 473999, 447431, 461267, 469746, 470575, 446177, 451270, 433394,…	216	3934	13288	1.2041	0.999999	0.575685	41.7213
GOTERM_CC_FAT	GO:0015630~microtubule cytoskeleton	12	0.376884	0.0389592	467214, 462857, 464572, 433053, 454795, 423218, 437647, 474927, 464349, 459395, 441388, 431532	168	450	12504	1.98476	0.999753	0.386484	39.4481
GOTERM_CC_FAT	GO:0031974~membrane-enclosed lumen	24	0.753769	0.0396041	457084, 461211, 444636, 453403, 422523, 462914, 443621, 420768, 441454, 439279, 446539, 466842, 460433, 436388, 464572, 454085, 451314, 458214, 460071, 439776, 435264, 444926, 476322, 474047	168	1174	12504	1.52154	0.999785	0.374498	39.959
SP_PIR_KEYWORDS	activator	14	0.439698	0.0404342	434997, 471293, 441773, 439346, 453492, 439279, 421175, 436099, 436388, 451314, 458214, 447893, 444926, 464386	279	484	17854	1.85103	0.999989	0.533361	42.0064
GOTERM_MF_FAT	GO:0043169~cation binding	76	2.38693	0.0408553	424047, 427835, 459794, 452932, 462621, 461637, 432742, 448296, 440371, 427131, 433907, 437086, 464349, 460071, 421767, 474624, 453403, 437453, 439346, 475347, 474447, 475443, 453492, 479040, 455065, 428733, 426263, 427499, 443768, 476387, 430257, 432282, 430071, 422523, 470113, 439279, 474910, 437987, 425104, 442905, 469232, 457882, 473999, 447431, 461267, 469746, 470575, 446177, 451270, 433394,…	216	3885	13288	1.20345	0.999999	0.573202	43.4347
UP_SEQ_FEATURE	compositionally biased region:Poly-Thr	4	0.125628	0.0421641	454795, 482805, 441773, 461121	265	47	16021	5.14524	1	0.998266	49.5127
KEGG_PATHWAY	mmu05221:Acute myeloid leukemia	4	0.125628	0.0432211	452932, 423296, 447893, 464386	80	57	5738	5.03333	0.985615	0.454437	38.5305
GOTERM_CC_FAT	GO:0005856~cytoskeleton	23	0.722362	0.0434025	467214, 462857, 477172, 421122, 471519, 437453, 435556, 474927, 431532, 475420, 449557, 473537, 460945, 464572, 433053, 442536, 454795, 423218, 437647, 464349, 459395, 444194, 441388	168	1122	12504	1.52572	0.999906	0.386208	42.8889
GOTERM_CC_FAT	GO:0042995~cell projection	14	0.439698	0.0443839	466247, 471519, 449557, 442905, 427131, 473537, 464572, 442536, 433053, 423218, 437647, 459395, 464349, 432419	168	575	12504	1.81217	0.999924	0.377754	43.6241
GOTERM_BP_FAT	GO:0008589~regulation of smoothened signaling pathway	3	0.0942211	0.0444548	471519, 446522, 473783	210	22	13588	8.82338	1	0.638688	52.6906
GOTERM_BP_FAT	GO:0051153~regulation of striated muscle cell differentiation	3	0.0942211	0.0444548	429201, 461211, 458214	210	22	13588	8.82338	1	0.638688	52.6906
GOTERM_BP_FAT	GO:0009791~post-embryonic development	5	0.157035	0.0450943	429201, 473999, 439346, 447431, 458067	210	87	13588	3.71866	1	0.638178	53.209
INTERPRO	IPR002893:Zinc finger, MYND-type	3	0.0942211	0.0453047	424437, 467786, 423296	277	22	17763	8.7445	1	0.996505	49.6563
INTERPRO	IPR013289:Eight-Twenty-One	2	0.0628141	0.0458958	424437, 423296	277	3	17763	42.7509	1	0.991575	50.1157
INTERPRO	IPR014896:NHR2-like	2	0.0628141	0.0458958	424437, 423296	277	3	17763	42.7509	1	0.991575	50.1157
GOTERM_MF_FAT	GO:0046872~metal ion binding	75	2.35553	0.0463429	424047, 459794, 452932, 462621, 461637, 432742, 448296, 440371, 427131, 433907, 437086, 464349, 460071, 421767, 474624, 453403, 437453, 439346, 475347, 474447, 475443, 453492, 479040, 455065, 428733, 426263, 427499, 443768, 476387, 430257, 432282, 430071, 422523, 470113, 439279, 474910, 437987, 425104, 442905, 469232, 457882, 473999, 447431, 461267, 469746, 470575, 446177, 451270, 433394, 467214,…	216	3850	13288	1.19841	1	0.599384	47.6987
INTERPRO	IPR019786:Zinc finger, PHD-type, conserved site	5	0.157035	0.0466355	466749, 422523, 467786, 443542, 460071	277	87	17763	3.68542	1	0.98442	50.6851
SP_PIR_KEYWORDS	dna-binding	31	0.973618	0.0478952	444259, 439279, 461708, 477641, 479705, 447740, 436099, 442909, 473999, 465839, 421767, 465630, 482527, 480126, 439346, 477689, 441773, 453492, 469602, 450212, 452986, 421175, 429932, 426263, 451314, 453649, 434891, 452863, 423296, 447893, 464386	279	1404	17854	1.41295	0.999999	0.572457	47.6845
SP_PIR_KEYWORDS	cell cycle	13	0.408291	0.0479311	468587, 421122, 452932, 440914, 480126, 452917, 473783, 431532, 442536, 476233, 447431, 421331, 474047	279	447	17854	1.86109	0.999999	0.550821	47.7105
GOTERM_BP_FAT	GO:0048008~platelet-derived growth factor receptor signaling pathway	3	0.0942211	0.0482064	468587, 428865, 458067	210	23	13588	8.43975	1	0.657511	55.6568
UP_SEQ_FEATURE	domain:TAFH	2	0.0628141	0.048628	424437, 423296	265	3	16021	40.3044	1	0.998399	54.6553
GOTERM_MF_FAT	GO:0005520~insulin-like growth factor binding	3	0.0942211	0.0486872	466827, 434072, 477694	216	22	13288	8.38889	1	0.598102	49.4277
GOTERM_BP_FAT	GO:0000902~cell morphogenesis	10	0.31407	0.0488941	469232, 463308, 458238, 466247, 471519, 473999, 437647, 473783, 477641, 431532	210	309	13588	2.09401	1	0.657151	56.1812
SP_PIR_KEYWORDS	heparin-binding	4	0.125628	0.0494802	466827, 441251, 434072, 425311	279	53	17854	4.82965	0.999999	0.54202	48.8225
SP_PIR_KEYWORDS	synapse	8	0.251256	0.0495803	444636, 442536, 436823, 452444, 476632, 453920, 455084, 449557	279	213	17854	2.40349	0.999999	0.523536	48.8936
GOTERM_BP_FAT	GO:0048608~reproductive structure development	6	0.188442	0.0503552	429201, 424973, 428865, 477694, 447893, 460433	210	130	13588	2.98637	1	0.662631	57.2761
UP_SEQ_FEATURE	compositionally biased region:Poly-Arg	7	0.219849	0.0506242	434997, 423218, 453492, 474927, 464349, 452863, 441304	265	161	16021	2.62855	1	0.997427	56.1415
PIR_SUPERFAMILY	PIRSF036495:IGFBP_rP_CNN	2	0.0628141	0.0506408	466827, 434072	106	4	8136	38.3774	0.999232	0.972285	45.7531
SP_PIR_KEYWORDS	cytoplasm	59	1.85302	0.0507437	445925, 452932, 461637, 432742, 441454, 461708, 431532, 436400, 462761, 449557, 426982, 424638, 437086, 423218, 461885, 437453, 435556, 475443, 420768, 453920, 474927, 446539, 439661, 473537, 471578, 442536, 430717, 459395, 430071, 458067, 438369, 434997, 442751, 439279, 466100, 474614, 460945, 429460, 457507, 437647, 447431, 455933, 476525, 433394, 467214, 454853, 468587, 462857, 477172, 471519,…	279	3029	17854	1.24648	0.999999	0.51386	49.7132
GOTERM_BP_FAT	GO:0002009~morphogenesis of an epithelium	7	0.219849	0.0511056	429201, 444259, 471897, 428865, 477694, 420768, 437987	210	173	13588	2.61811	1	0.662685	57.8284
GOTERM_BP_FAT	GO:0048701~embryonic cranial skeleton morphogenesis	3	0.0942211	0.0520688	429201, 473783, 477641	210	24	13588	8.0881	1	0.664282	58.5274
GOTERM_BP_FAT	GO:0006605~protein targeting	6	0.188442	0.0545402	445925, 460945, 468587, 441454, 455084, 474614	210	133	13588	2.91901	1	0.676378	60.2717
GOTERM_CC_FAT	GO:0015629~actin cytoskeleton	7	0.219849	0.0566945	473537, 477172, 471519, 437453, 435556, 437647, 449557	168	205	12504	2.54146	0.999995	0.440589	52.1365
GOTERM_BP_FAT	GO:0030155~regulation of cell adhesion	5	0.157035	0.0569589	466827, 428865, 475347, 461253, 447893	210	94	13588	3.44174	1	0.687407	61.9119
GOTERM_BP_FAT	GO:0008285~negative regulation of cell proliferation	8	0.251256	0.0577907	429201, 471519, 429460, 476233, 439346, 420768, 461885, 473783	210	224	13588	2.31088	1	0.68768	62.4611
GOTERM_BP_FAT	GO:0006928~cell motion	11	0.345477	0.0578021	463308, 434072, 428865, 473999, 434891, 473783, 461708, 477641, 431532, 458067, 470876	210	367	13588	1.93938	1	0.682665	62.4685
INTERPRO	IPR017970:Homeobox, conserved site	8	0.251256	0.0586838	421175, 444259, 451314, 452863, 450212, 461708, 477641, 479705	277	222	17763	2.31086	1	0.990061	59.1477
GOTERM_BP_FAT	GO:0060537~muscle tissue development	6	0.188442	0.0589212	477172, 437453, 471386, 434891, 461708, 458067	210	136	13588	2.85462	1	0.684839	63.1956
GOTERM_CC_FAT	GO:0005884~actin filament	3	0.0942211	0.0604424	473537, 435556, 437647	168	30	12504	7.44286	0.999998	0.44694	54.4826
INTERPRO	IPR012395:IGFBP-related, CNN	2	0.0628141	0.0607231	466827, 434072	277	4	17763	32.0632	1	0.985678	60.4384
GOTERM_BP_FAT	GO:0043009~chordate embryonic development	12	0.376884	0.0609388	429201, 466827, 446522, 444259, 471897, 473783, 464349, 452863, 450212, 461708, 477641, 479705	210	421	13588	1.84432	1	0.692513	64.473
UP_SEQ_FEATURE	compositionally biased region:Arg-rich	5	0.157035	0.0614482	436388, 468499, 465839, 435264, 462761	265	90	16021	3.3587	1	0.998571	63.4365
GOTERM_BP_FAT	GO:0033365~protein localization in organelle	5	0.157035	0.0625088	469232, 463308, 468587, 441454, 474614	210	97	13588	3.3353	1	0.697165	65.4381
PIR_SUPERFAMILY	PIRSF500606:homeotic protein Hox D4	2	0.0628141	0.0628989	444259, 452863	106	5	8136	30.7019	0.999872	0.949629	53.4469
GOTERM_BP_FAT	GO:0009792~embryonic development ending in birth or egg hatching	12	0.376884	0.0641561	429201, 466827, 446522, 444259, 471897, 473783, 464349, 452863, 450212, 461708, 477641, 479705	210	425	13588	1.82696	1	0.702091	66.4242
GOTERM_BP_FAT	GO:0051147~regulation of muscle cell differentiation	3	0.0942211	0.0642778	429201, 461211, 458214	210	27	13588	7.18942	1	0.698077	66.496
GOTERM_BP_FAT	GO:0010811~positive regulation of cell-substrate adhesion	3	0.0942211	0.0642778	466827, 475347, 461253	210	27	13588	7.18942	1	0.698077	66.496
GOTERM_CC_FAT	GO:0045202~synapse	9	0.282663	0.0643512	444636, 442536, 421122, 436823, 452444, 476632, 453920, 455084, 449557	168	319	12504	2.09987	0.999999	0.453609	56.8162
GOTERM_BP_FAT	GO:0034504~protein localization in nucleus	4	0.125628	0.0674624	469232, 463308, 468587, 474614	210	61	13588	4.24294	1	0.711453	68.3243
KEGG_PATHWAY	mmu04115:p53 signaling pathway	4	0.125628	0.0689405	454853, 447431, 436400, 430257	80	69	5738	4.15797	0.998948	0.575645	54.4678
SP_PIR_KEYWORDS	cytoskeleton	15	0.471106	0.0720606	462857, 421122, 471519, 477172, 435556, 474927, 431532, 475420, 449557, 460945, 454795, 423218, 437647, 457507, 459395	279	583	17854	1.64647	1	0.627121	62.7397
GOTERM_MF_FAT	GO:0003712~transcription cofactor activity	7	0.219849	0.0723906	444636, 461211, 424437, 436388, 471293, 458214, 465839	216	180	13288	2.39239	1	0.72849	64.1713
GOTERM_BP_FAT	GO:0048870~cell motility	9	0.282663	0.0724084	463308, 434072, 428865, 473999, 434891, 461708, 431532, 458067, 470876	210	284	13588	2.0505	1	0.733024	70.9789
GOTERM_BP_FAT	GO:0051674~localization of cell	9	0.282663	0.0724084	463308, 434072, 428865, 473999, 434891, 461708, 431532, 458067, 470876	210	284	13588	2.0505	1	0.733024	70.9789
GOTERM_CC_FAT	GO:0005604~basement membrane	4	0.125628	0.0739711	475347, 463328, 437987, 478492	168	73	12504	4.07828	1	0.487899	62.0982
PIR_SUPERFAMILY	PIRSF009280:glypican	2	0.0628141	0.0750002	458911, 473719	106	6	8136	25.5849	0.999979	0.932097	60.0503
INTERPRO	IPR000922:D-galactoside/L-rhamnose binding SUEL lectin	2	0.0628141	0.0753208	482805, 461515	277	5	17763	25.6505	1	0.991577	68.6254
GOTERM_CC_FAT	GO:0044463~cell projection part	6	0.188442	0.0774102	442536, 423218, 437647, 464349, 459395, 449557	168	170	12504	2.62689	1	0.490115	63.8374
UP_SEQ_FEATURE	DNA-binding region:Homeobox	7	0.219849	0.0774607	421175, 444259, 452863, 450212, 461708, 477641, 479705	265	180	16021	2.35109	1	0.999485	72.172
UP_SEQ_FEATURE	repeat:FU 1	2	0.0628141	0.0797305	441251, 437987	265	5	16021	24.1826	1	0.999217	73.2386
UP_SEQ_FEATURE	repeat:FU 2	2	0.0628141	0.0797305	441251, 437987	265	5	16021	24.1826	1	0.999217	73.2386
SP_PIR_KEYWORDS	Secreted	30	0.942211	0.0805826	475005, 429201, 427835, 441251, 425311, 463328, 434664, 429962, 460856, 420839, 437523, 434072, 458911, 424973, 434288, 451256, 473719, 478492, 461902, 466827, 471386, 474447, 475347, 448325, 471535, 470876, 437881, 446522, 464234, 461253	279	1420	17854	1.35196	1	0.65279	67.0121
KEGG_PATHWAY	mmu04670:Leukocyte transendothelial migration	5	0.157035	0.0807935	422354, 467214, 471519, 452917, 437647	80	119	5738	3.01366	0.999693	0.592864	60.4603
UP_SEQ_FEATURE	compositionally biased region:Poly-Ala	9	0.282663	0.0832409	470575, 421175, 451314, 471293, 420768, 473783, 461267, 461708, 441304	265	273	16021	1.99307	1	0.998998	74.813
GOTERM_BP_FAT	GO:0048732~gland development	7	0.219849	0.0839655	429201, 421175, 428865, 477694, 425311, 450212, 447893	210	197	13588	2.29915	1	0.781641	76.3902
SP_PIR_KEYWORDS	cell projection	7	0.219849	0.086497	473537, 442536, 434288, 423218, 437647, 459395, 449557	279	196	17854	2.28546	1	0.663634	69.706
KEGG_PATHWAY	mmu04370:VEGF signaling pathway	4	0.125628	0.0865043	469232, 428865, 452917, 441773	80	76	5738	3.775	0.999831	0.580451	63.0833
SP_PIR_KEYWORDS	kinase	17	0.53392	0.086973	440289, 425811, 467214, 452932, 440914, 428865, 452917, 475443, 446731, 461121, 460945, 454601, 477694, 467786, 476233, 476387, 444266	279	707	17854	1.53872	1	0.650123	69.9137
SP_PIR_KEYWORDS	cell junction	11	0.345477	0.0874395	422354, 444636, 442536, 471519, 436823, 452444, 434288, 476632, 453920, 455084, 449557	279	392	17854	1.79572	1	0.637173	70.116
INTERPRO	IPR003347:Transcription factor jumonji/aspartyl beta-hydroxylase	3	0.0942211	0.0880123	462914, 443542, 470772	277	32	17763	6.01185	1	0.993958	74.43
GOTERM_BP_FAT	GO:0032331~negative regulation of chondrocyte differentiation	2	0.0628141	0.0888262	429201, 446522	210	6	13588	21.5683	1	0.796889	78.3698
GOTERM_BP_FAT	GO:0033043~regulation of organelle organization	6	0.188442	0.0892812	467214, 471386, 458214, 479040, 431532, 449557	210	154	13588	2.52096	1	0.794645	78.5469
INTERPRO	IPR019803:Glypican, conserved site	2	0.0628141	0.0896924	458911, 473719	277	6	17763	21.3755	1	0.991578	75.1185
INTERPRO	IPR001863:Glypican	2	0.0628141	0.0896924	458911, 473719	277	6	17763	21.3755	1	0.991578	75.1185
INTERPRO	IPR000742:EGF-like, type 3	7	0.219849	0.0908281	427131, 421217, 474624, 474447, 461253, 469746, 431313	277	199	17763	2.2557	1	0.988531	75.5741
INTERPRO	IPR013091:EGF calcium-binding	4	0.125628	0.0922339	427131, 474447, 461253, 469746	277	69	17763	3.71747	1	0.985247	76.1272
GOTERM_MF_FAT	GO:0016791~phosphatase activity	8	0.251256	0.0929528	476525, 455504, 433907, 454601, 437086, 442751, 440780, 438736	216	238	13288	2.06785	1	0.800527	73.6212
GOTERM_BP_FAT	GO:0032989~cellular component morphogenesis	10	0.31407	0.0929627	469232, 463308, 458238, 466247, 471519, 473999, 437647, 473783, 477641, 431532	210	351	13588	1.84344	1	0.8044	79.9305
GOTERM_MF_FAT	GO:0016151~nickel ion binding	2	0.0628141	0.0932537	433394, 455065	216	6	13288	20.5062	1	0.786482	73.7405
UP_SEQ_FEATURE	repeat:RPEL 2	2	0.0628141	0.0948998	474355, 458214	265	6	16021	20.1522	1	0.999362	79.4416
UP_SEQ_FEATURE	domain:BEACH	2	0.0628141	0.0948998	433395, 455084	265	6	16021	20.1522	1	0.999362	79.4416
UP_SEQ_FEATURE	repeat:RPEL 1	2	0.0628141	0.0948998	474355, 458214	265	6	16021	20.1522	1	0.999362	79.4416
UP_SEQ_FEATURE	zinc finger region:C2H2-type 7; degenerate	2	0.0628141	0.0948998	451314, 421767	265	6	16021	20.1522	1	0.999362	79.4416
UP_SEQ_FEATURE	repeat:RPEL 3	2	0.0628141	0.0948998	474355, 458214	265	6	16021	20.1522	1	0.999362	79.4416
GOTERM_MF_FAT	GO:0003779~actin binding	9	0.282663	0.0963229	463308, 473537, 474355, 477172, 471519, 435556, 437647, 475420, 449557	216	288	13288	1.92245	1	0.783043	74.9289
UP_SEQ_FEATURE	domain:JmjC	3	0.0942211	0.0972033	462914, 443542, 470772	265	32	16021	5.66781	1	0.999126	80.2562
SP_PIR_KEYWORDS	acetylation	45	1.41332	0.0972284	445925, 438369, 462621, 441454, 440371, 468260, 436400, 462801, 462761, 474614, 425104, 436099, 435689, 442909, 436388, 454085, 433907, 437086, 437647, 457507, 461885, 421464, 435264, 444926, 457084, 482527, 476525, 477172, 471519, 471293, 463355, 420768, 469602, 443621, 479040, 458475, 441304, 452986, 474843, 473537, 466749, 422561, 432282, 447893, 443905	279	2325	17854	1.23857	1	0.663695	74.0814
SP_PIR_KEYWORDS	basement membrane	3	0.0942211	0.0979371	475347, 463328, 478492	279	34	17854	5.64643	1	0.652654	74.3487
GOTERM_BP_FAT	GO:0035270~endocrine system development	4	0.125628	0.0991885	429201, 421175, 425311, 450212	210	72	13588	3.59471	1	0.822017	82.0815
GOTERM_BP_FAT	GO:0051259~protein oligomerization	4	0.125628	0.0991885	461902, 477694, 474447, 462801	210	72	13588	3.59471	1	0.822017	82.0815

## Sheet: adipose_chr19_CR_genes
Category	Term	Count	%	PValue	Genes	List Total	Pop Hits	Pop Total	Fold Enrichment	Bonferroni	Benjamini	FDR
INTERPRO	IPR013785:Aldolase-type TIM barrel	5	0.696379	2.29516e-05	433438, 441289, 458706, 470476, 447524	70	43	17763	29.5066	0.0051052	0.0051052	0.0292758
GOTERM_BP_FAT	GO:0006006~glucose metabolic process	6	0.835655	0.00022785	433438, 463870, 441289, 472825, 458706, 447524	55	140	13588	10.5881	0.0920985	0.0920985	0.320024
GOTERM_BP_FAT	GO:0019318~hexose metabolic process	6	0.835655	0.000542145	433438, 463870, 441289, 472825, 458706, 447524	55	169	13588	8.77117	0.205412	0.108604	0.759902
GOTERM_BP_FAT	GO:0005996~monosaccharide metabolic process	6	0.835655	0.000942416	433438, 463870, 441289, 472825, 458706, 447524	55	191	13588	7.76088	0.329528	0.12476	1.3175
GOTERM_BP_FAT	GO:0006007~glucose catabolic process	4	0.557103	0.00114257	433438, 441289, 472825, 447524	55	52	13588	19.0042	0.384135	0.114127	1.59523
GOTERM_BP_FAT	GO:0019320~hexose catabolic process	4	0.557103	0.00114257	433438, 441289, 472825, 447524	55	52	13588	19.0042	0.384135	0.114127	1.59523
GOTERM_BP_FAT	GO:0046365~monosaccharide catabolic process	4	0.557103	0.0012752	433438, 441289, 472825, 447524	55	54	13588	18.3003	0.417853	0.102558	1.77887
SP_PIR_KEYWORDS	multifunctional enzyme	4	0.557103	0.00134481	462686, 461267, 458706, 457206	68	58	17854	18.1075	0.186082	0.186082	1.59959
GOTERM_BP_FAT	GO:0034637~cellular carbohydrate biosynthetic process	4	0.557103	0.00141716	463870, 472825, 458706, 447524	55	56	13588	17.6468	0.451903	0.0953589	1.97507
GOTERM_BP_FAT	GO:0044275~cellular carbohydrate catabolic process	4	0.557103	0.00172999	433438, 441289, 472825, 447524	55	60	13588	16.4703	0.520087	0.0995662	2.40614
SP_PIR_KEYWORDS	gluconeogenesis	3	0.417827	0.00181932	441289, 458706, 447524	68	17	17854	46.3339	0.243164	0.130037	2.15836
GOTERM_BP_FAT	GO:0046164~alcohol catabolic process	4	0.557103	0.00217757	433438, 441289, 472825, 447524	55	65	13588	15.2034	0.603189	0.109112	3.01984
GOTERM_BP_FAT	GO:0016052~carbohydrate catabolic process	4	0.557103	0.00406754	433438, 441289, 472825, 447524	55	81	13588	12.2002	0.822388	0.174707	5.57194
GOTERM_BP_FAT	GO:0016051~carbohydrate biosynthetic process	4	0.557103	0.00435596	463870, 472825, 458706, 447524	55	83	13588	11.9062	0.842914	0.168976	5.95587
SP_PIR_KEYWORDS	acetylation	18	2.50696	0.00458575	434207, 449483, 477429, 461326, 457569, 441289, 453926, 469638, 462686, 472825, 447524, 482199, 428644, 448393, 463870, 448065, 458706, 457206	68	2325	17854	2.03271	0.505018	0.208964	5.35862
GOTERM_BP_FAT	GO:0046364~monosaccharide biosynthetic process	3	0.417827	0.00669554	472825, 458706, 447524	55	31	13588	23.9085	0.942066	0.228139	9.01706
GOTERM_BP_FAT	GO:0046165~alcohol biosynthetic process	3	0.417827	0.00944509	472825, 458706, 447524	55	37	13588	20.0314	0.982114	0.284885	12.4963
SP_PIR_KEYWORDS	glycolysis	3	0.417827	0.0108436	433438, 441289, 447524	68	42	17854	18.7542	0.811402	0.341001	12.247
SP_PIR_KEYWORDS	pentose shunt	2	0.278552	0.0112164	472825, 447524	68	3	17854	175.039	0.821971	0.291894	12.6425
PIR_SUPERFAMILY	PIRSF001358:fructose-bisphosphate aldolase	2	0.278552	0.0124861	433438, 441289	35	3	8136	154.971	0.417416	0.417416	11.035
GOTERM_BP_FAT	GO:0006096~glycolysis	3	0.417827	0.0131806	433438, 441289, 447524	55	44	13588	16.8446	0.996396	0.351277	17.0253
SP_PIR_KEYWORDS	pentose phosphate pathway	2	0.278552	0.0149276	441289, 447524	68	4	17854	131.279	0.899856	0.318544	16.4913
INTERPRO	IPR000741:Fructose-bisphosphate aldolase, class-I	2	0.278552	0.0192742	433438, 441289	70	5	17763	101.503	0.986965	0.885829	21.9862
SP_PIR_KEYWORDS	oxidoreductase	7	0.97493	0.0201957	431709, 469497, 472532, 453926, 448738, 472825, 457206	68	572	17854	3.21313	0.955912	0.359777	21.6883
GOTERM_MF_FAT	GO:0004332~fructose-bisphosphate aldolase activity	2	0.278552	0.0212679	433438, 441289	58	5	13288	91.6414	0.973564	0.973564	23.0491
GOTERM_BP_FAT	GO:0008610~lipid biosynthetic process	5	0.696379	0.0263979	462175, 431709, 462686, 458706, 447524	55	285	13588	4.33429	0.999988	0.55524	31.361
BIOCARTA	m_malatexPathway:Shuttle for transfer of acetyl groups from mitochondria to the cytosol	2	0.278552	0.0270827	453926, 458706	5	8	1171	58.55	0.300179	0.300179	16.6213
GOTERM_MF_FAT	GO:0016832~aldehyde-lyase activity	2	0.278552	0.02965	433438, 441289	58	7	13288	65.4581	0.993821	0.921395	30.7073
INTERPRO	IPR016044:Filament	3	0.417827	0.0303108	444702, 457569, 444194	70	70	17763	10.8753	0.998955	0.898526	32.4742
GOTERM_BP_FAT	GO:0006098~pentose-phosphate shunt	2	0.278552	0.031362	472825, 447524	55	8	13588	61.7636	0.999999	0.593714	36.1231
SP_PIR_KEYWORDS	Intermediate filament	3	0.417827	0.0315082	444702, 457569, 444194	68	74	17854	10.6443	0.992541	0.457893	31.8613
INTERPRO	IPR018039:Intermediate filament protein, conserved site	3	0.417827	0.0319224	444702, 457569, 444194	70	72	17763	10.5732	0.999279	0.836133	33.892
INTERPRO	IPR001664:Intermediate filament protein	3	0.417827	0.0319224	444702, 457569, 444194	70	72	17763	10.5732	0.999279	0.836133	33.892
SP_PIR_KEYWORDS	membrane	29	4.039	0.0375007	426021, 442201, 455791, 425142, 431709, 469497, 469638, 455420, 438955, 432973, 479350, 448738, 461267, 422638, 454227, 467807, 477429, 467214, 425774, 480912, 477494, 461121, 462175, 436699, 428644, 437617, 483223, 473790, 477827	68	5507	17854	1.38264	0.997114	0.477836	36.7451
GOTERM_MF_FAT	GO:0016861~intramolecular oxidoreductase activity, interconverting aldoses and ketoses	2	0.278552	0.0379617	448372, 447524	58	9	13288	50.9119	0.998556	0.886976	37.6044
SP_PIR_KEYWORDS	endoplasmic reticulum	7	0.97493	0.0414359	432973, 428644, 454227, 452330, 479350, 431709, 448738	68	678	17854	2.71078	0.998458	0.476636	39.7753
GOTERM_BP_FAT	GO:0055114~oxidation reduction	7	0.97493	0.0494324	431709, 469497, 472532, 453926, 448738, 472825, 457206	55	672	13588	2.57348	1	0.739055	50.988
SP_PIR_KEYWORDS	cell membrane	12	1.67131	0.0530628	426021, 436699, 455791, 437617, 467214, 477429, 479350, 480912, 473790, 477494, 461267, 422638	68	1713	17854	1.83929	0.999762	0.531565	47.9684
SP_PIR_KEYWORDS	lipid synthesis	3	0.417827	0.0533266	431709, 458706, 447524	68	99	17854	7.95633	0.999772	0.502776	48.1418
GOTERM_BP_FAT	GO:0006739~NADP metabolic process	2	0.278552	0.054248	472825, 447524	55	14	13588	35.2935	1	0.751197	54.3673
GOTERM_CC_FAT	GO:0005625~soluble fraction	3	0.417827	0.0659056	453926, 462686, 458706	54	99	12504	7.01684	0.999739	0.999739	54.3337
UP_SEQ_FEATURE	compositionally biased region:Poly-Leu	3	0.417827	0.0684801	428644, 469497, 461121	67	104	16021	6.89768	1	1	61.2275
UP_SEQ_FEATURE	compositionally biased region:Ser-rich	5	0.696379	0.0714141	460780, 431739, 461121, 422638, 479626	67	380	16021	3.14631	1	0.999985	62.8272
GOTERM_BP_FAT	GO:0006094~gluconeogenesis	2	0.278552	0.0766031	458706, 447524	55	20	13588	24.7055	1	0.846995	67.4056
GOTERM_BP_FAT	GO:0043648~dicarboxylic acid metabolic process	2	0.278552	0.0766031	453926, 458706	55	20	13588	24.7055	1	0.846995	67.4056
GOTERM_BP_FAT	GO:0006091~generation of precursor metabolites and energy	4	0.557103	0.0851116	433438, 463870, 441289, 447524	55	261	13588	3.78628	1	0.862628	71.3851
SMART	SM00667:LisH	2	0.278552	0.0881525	430253, 459612	31	28	9131	21.0392	0.989131	0.989131	58.7204
GOTERM_BP_FAT	GO:0006769~nicotinamide metabolic process	2	0.278552	0.0912175	472825, 447524	55	24	13588	20.5879	1	0.868371	73.9573
GOTERM_BP_FAT	GO:0046496~nicotinamide nucleotide metabolic process	2	0.278552	0.0912175	472825, 447524	55	24	13588	20.5879	1	0.868371	73.9573
GOTERM_BP_FAT	GO:0009820~alkaloid metabolic process	2	0.278552	0.0912175	472825, 447524	55	24	13588	20.5879	1	0.868371	73.9573
GOTERM_BP_FAT	GO:0006090~pyruvate metabolic process	2	0.278552	0.0948354	458706, 447524	55	25	13588	19.7644	1	0.866245	75.3784
GOTERM_BP_FAT	GO:0019319~hexose biosynthetic process	2	0.278552	0.0948354	458706, 447524	55	25	13588	19.7644	1	0.866245	75.3784
KEGG_PATHWAY	mmu00030:Pentose phosphate pathway	2	0.278552	0.0993653	441289, 472825	24	26	5738	18.391	0.992692	0.992692	62.9921
SP_PIR_KEYWORDS	nadp	3	0.417827	0.099466	431709, 453926, 472825	68	142	17854	5.54702	1	0.708592	71.5033

## Sheet: liver_chr2_CR_genes
Category	Term	Count	%	PValue	Genes	List Total	Pop Hits	Pop Total	Fold Enrichment	Bonferroni	Benjamini	FDR
SP_PIR_KEYWORDS	alternative splicing	16	4.8048	0.0162559	434976, 459486, 472470, 468458, 445435, 426172, 440945, 460883, 476886, 422015, 441704, 437276, 473511, 453164, 465281, 469675	36	4481	17854	1.77083	0.808972	0.808972	16.6609
UP_SEQ_FEATURE	compositionally biased region:Asp/Glu-rich (acidic)	3	0.900901	0.0239813	479820, 441704, 426552	38	104	16021	12.1617	0.980872	0.980872	25.4746
GOTERM_BP_FAT	GO:0006575~cellular amino acid derivative metabolic process	3	0.900901	0.0274434	468458, 437276, 465611	26	141	13588	11.1195	0.996064	0.996064	29.4252
SP_PIR_KEYWORDS	lysosome	3	0.900901	0.0323103	437276, 480785, 453164	36	144	17854	10.3322	0.963747	0.809597	30.5962
GOTERM_CC_FAT	GO:0005576~extracellular region	8	2.4024	0.041822	472470, 425889, 443833, 426552, 479611, 476236, 480785, 473511	26	1680	12504	2.29011	0.953855	0.953855	35.8971
GOTERM_CC_FAT	GO:0005792~microsome	3	0.900901	0.0478251	437276, 440371, 465281	26	176	12504	8.19755	0.97065	0.828682	39.9563
GOTERM_CC_FAT	GO:0005764~lysosome	3	0.900901	0.0488035	437276, 480785, 453164	26	178	12504	8.10545	0.972744	0.699056	40.5954
GOTERM_CC_FAT	GO:0000323~lytic vacuole	3	0.900901	0.0492955	437276, 480785, 453164	26	179	12504	8.06016	0.973741	0.59745	40.9145
GOTERM_CC_FAT	GO:0042598~vesicular fraction	3	0.900901	0.0507825	437276, 440371, 465281	26	182	12504	7.9273	0.97654	0.527864	41.8693
GOTERM_CC_FAT	GO:0005773~vacuole	3	0.900901	0.0621712	437276, 480785, 453164	26	204	12504	7.0724	0.990162	0.537105	48.7327
GOTERM_BP_FAT	GO:0006954~inflammatory response	3	0.900901	0.0638277	468458, 479611, 476886	26	225	13588	6.96821	0.999998	0.998588	56.2207
SP_PIR_KEYWORDS	mitochondrion	5	1.5015	0.0673515	437276, 469593, 465611, 440371, 452352	36	790	17854	3.13889	0.999126	0.904389	53.9468
GOTERM_CC_FAT	GO:0031090~organelle membrane	5	1.5015	0.0744723	437276, 469593, 465611, 440371, 476886	26	809	12504	2.97233	0.996198	0.548881	55.3157
SP_PIR_KEYWORDS	glycoprotein	12	3.6036	0.0781963	425939, 472470, 468458, 434434, 426172, 420714, 437276, 426552, 479611, 476236, 480785, 473511	36	3600	17854	1.65315	0.999732	0.872026	59.5634
SP_PIR_KEYWORDS	membrane	16	4.8048	0.0897847	472470, 468458, 434434, 426172, 469593, 440371, 476886, 425939, 427090, 420714, 437276, 465611, 473511, 453164, 465281, 469675	36	5507	17854	1.44091	0.999925	0.850476	64.8701
GOTERM_BP_FAT	GO:0008610~lipid biosynthetic process	3	0.900901	0.0959435	468458, 469593, 476886	26	285	13588	5.50121	1	0.998757	71.7247

## Sheet: liver_chr19_CR_genes
Category	Term	Count	%	PValue	Genes	List Total	Pop Hits	Pop Total	Fold Enrichment	Bonferroni	Benjamini	FDR
SP_PIR_KEYWORDS	acetylation	10	2.42718	0.00548066	476207, 482371, 422015, 421027, 457365, 464196, 482593, 443112, 439230, 467235	28	2325	17854	2.74255	0.380058	0.380058	5.76662
GOTERM_CC_FAT	GO:0019866~organelle inner membrane	4	0.970874	0.00676944	476207, 482371, 421027, 477892	17	312	12504	9.42986	0.311738	0.311738	6.46266
SP_PIR_KEYWORDS	developmental protein	6	1.45631	0.00680735	464196, 464727, 463805, 465738, 473078, 427610	28	814	17854	4.70007	0.448032	0.257054	7.11636
GOTERM_BP_FAT	GO:0001525~angiogenesis	3	0.728155	0.0145821	463805, 473078, 443582	20	133	13588	15.3248	0.943817	0.943817	16.7655
SP_PIR_KEYWORDS	embryo	2	0.485437	0.0194886	451605, 465738	28	13	17854	98.0989	0.81954	0.434897	19.1604
GOTERM_CC_FAT	GO:0044429~mitochondrial part	4	0.970874	0.0272711	482371, 421027, 477892, 467235	17	524	12504	5.61473	0.78145	0.532507	23.8115
SP_PIR_KEYWORDS	cell cycle	4	0.970874	0.0292147	464196, 461317, 443112, 427610	28	447	17854	5.70598	0.924191	0.475277	27.4173
GOTERM_CC_FAT	GO:0031967~organelle envelope	4	0.970874	0.0294796	476207, 482371, 421027, 477892	17	540	12504	5.44837	0.807134	0.422234	25.4959
GOTERM_CC_FAT	GO:0031975~envelope	4	0.970874	0.0297623	476207, 482371, 421027, 477892	17	542	12504	5.42826	0.8102	0.339954	25.7091
GOTERM_BP_FAT	GO:0048514~blood vessel morphogenesis	3	0.728155	0.0307022	463805, 473078, 443582	20	198	13588	10.2939	0.997784	0.952923	32.2644
SP_PIR_KEYWORDS	differentiation	4	0.970874	0.0314349	464727, 463805, 473078, 427610	28	460	17854	5.54472	0.937883	0.426357	29.1914
GOTERM_CC_FAT	GO:0005874~microtubule	3	0.728155	0.0368862	476207, 483109, 427610	17	240	12504	9.19412	0.873448	0.338616	30.9035
SP_PIR_KEYWORDS	microtubule	3	0.728155	0.0437112	476207, 483109, 427610	28	221	17854	8.65579	0.979524	0.476952	38.31
GOTERM_BP_FAT	GO:0001568~blood vessel development	3	0.728155	0.0449321	463805, 473078, 443582	20	244	13588	8.35328	0.999878	0.95039	43.691
GOTERM_BP_FAT	GO:0001944~vasculature development	3	0.728155	0.0469412	463805, 473078, 443582	20	250	13588	8.1528	0.999919	0.905187	45.153
GOTERM_BP_FAT	GO:0007049~cell cycle	4	0.970874	0.051278	464196, 461317, 443112, 427610	20	611	13588	4.44779	0.999967	0.872987	48.1906
GOTERM_CC_FAT	GO:0005743~mitochondrial inner membrane	3	0.728155	0.0538751	482371, 421027, 477892	17	296	12504	7.45469	0.952448	0.398095	41.9993
SP_PIR_KEYWORDS	cell division	3	0.728155	0.0568365	464196, 461317, 427610	28	256	17854	7.47238	0.993847	0.516771	46.8692
GOTERM_BP_FAT	GO:0051301~cell division	3	0.728155	0.0578367	464196, 461317, 427610	20	281	13588	7.25338	0.999992	0.85718	52.4915
GOTERM_BP_FAT	GO:0007389~pattern specification process	3	0.728155	0.058935	483109, 463805, 465738	20	284	13588	7.17676	0.999993	0.817464	53.1787
GOTERM_MF_FAT	GO:0042802~identical protein binding	3	0.728155	0.0696833	464196, 463805, 427610	21	290	13288	6.54581	0.986883	0.986883	51.5126
KEGG_PATHWAY	mmu00620:Pyruvate metabolism	2	0.485437	0.0759139	421172, 467235	12	41	5738	23.3252	0.861065	0.861065	47.2992
GOTERM_CC_FAT	GO:0031966~mitochondrial membrane	3	0.728155	0.0790198	482371, 421027, 477892	17	368	12504	5.99616	0.989191	0.476268	55.4988
GOTERM_CC_FAT	GO:0031090~organelle membrane	4	0.970874	0.0804462	476207, 482371, 421027, 477892	17	809	12504	3.63673	0.990075	0.438186	56.1721
GOTERM_CC_FAT	GO:0005739~mitochondrion	5	1.21359	0.0806113	482371, 421027, 461281, 477892, 467235	17	1322	12504	2.78188	0.990172	0.401672	56.2494
KEGG_PATHWAY	mmu00561:Glycerolipid metabolism	2	0.485437	0.0865726	421172, 439230	12	47	5738	20.3475	0.896044	0.677577	52.0333
GOTERM_CC_FAT	GO:0005740~mitochondrial envelope	3	0.728155	0.0877234	482371, 421027, 477892	17	391	12504	5.64345	0.993589	0.396474	59.4668
SP_PIR_KEYWORDS	angiogenesis	2	0.485437	0.0897102	463805, 473078	28	62	17854	20.5691	0.999719	0.640185	63.7898
INTERPRO	IPR013091:EGF calcium-binding	2	0.485437	0.0998216	473078, 469746	28	69	17763	18.3882	0.999922	0.999922	68.1468
