# Supplementary material for: Integrative Analysis of a Cross-Loci Regulation Network Identifies App as a Gene Regulating Insulin Secretion from Pancreatic Islets
Source: PLoS Genet. 2012 Dec 6;8(12):e1003107. doi: 10.1371/journal.pgen.1003107 (PMC3516550; doi:10.1371/journal.pgen.1003107)
Supplement: Table S3 — Cross-group protein interaction list in pancreatic islet tissue as plotted in Figure 5. (TXT) [file pgen.1003107.s011.txt]

RAD9	M6PRBP1	cross
REST	AVP	cross
REST	GAD1	cross
REST	SCN2A1	cross
APP	ACHE	cross
APP	AGER	cross
APP	TGFB1	cross
APP	HTRA2	cross
APP	SMPD1	cross
APP	NOS3	cross
APP	IL1A	cross
APP	HSPG2	cross
APP	DAB2	cross
APP	INS1	cross
APP	ITPR1	cross
APP	SLC4A4	cross
APP	DNAJA2	cross
APP	MYO1B	cross
APP	GNAS	cross
APP	EPB4.1L1	cross
APP	TRIM3	cross
APP	NLGN1	cross
APP	PYCR1	cross
APP	NDUFS2	cross
APP	MYH10	cross
APP	GAD1	cross
APP	DYNC1I1	cross
SCN2B	SCN2A1	cross
C4A	APP	cross
C4A	TGFB1	cross
KIF5B	APP	cross
KIF5B	SLC4A4	cross
KIF5B	DYNC1I1	cross
KIF5B	ITPR1	cross
KIF5B	GAD1	cross
KIF5B	GNAS	cross
KIF5B	MYO1B	cross
KIF5B	MYH10	cross
KIF5B	NDUFS2	cross
KIF5B	PYCR1	cross
KIF5B	NLGN1	cross
KIF5B	DNAJA2	cross
KIF5B	TRIM3	cross
KIF5B	EPB4.1L1	cross
C4B	APP	cross
KIF5A	APP	cross
MYH2	MYH10	cross
LIFR	INS1	cross
LIFR	CLCF1	cross
LIFR	TGFB1	cross
MARK4	9830001H06RIK	cross
EIF2AK1	PPP5C	cross
F2	SERPINB8	cross
F2	TGFB1	cross
F2	TAGLN3	cross
F2	SDC1	cross
F2	PROCR	cross
F2	NOS3	cross
F2	ITPR1	cross
F2	IL1A	cross
F2	GNAS	cross
F2	EGFR	cross
F2	APP	cross
F2	LRP2	cross
HSD11B1	AVP	cross
JRK	GSTP1	cross
JRK	GSTM2	cross
IL17F	TGFB1	cross
IL17F	CSF3	cross
ASXL1	EZH2	cross
GAS7	TGFB1	cross
COL14A1	TGFB1	cross
LASP1	SLC4A4	cross
LASP1	ITPR1	cross
LASP1	APP	cross
LASP1	GAD1	cross
LASP1	GNAS	cross
LASP1	MYO1B	cross
LASP1	TRIM3	cross
LASP1	NLGN1	cross
LASP1	MYH10	cross
LASP1	DYNC1I1	cross
LASP1	NDUFS2	cross
LASP1	PYCR1	cross
LASP1	DNAJA2	cross
LASP1	EPB4.1L1	cross
FOXA2	SLC2A2	cross
FOXA2	ABCB4	cross
FOXA2	INS1	cross
FOXA2	ONECUT2	cross
IL1RAP	IL1A	cross
AVP	S100A6	cross
AVP	NOS3	cross
AVP	INS1	cross
AVP	EGFR	cross
AVP	AVPR2	cross
AVP	CALCA	cross
AVP	TGFB1	cross
MMP14	APP	cross
MMP14	EGFR	cross
MMP14	IL1A	cross
MMP14	SPOCK3	cross
MMP14	TGFB1	cross
MMP14	SDC1	cross
MMP14	HSPG2	cross
MYCN	EGFR	cross
MYCN	PGR	cross
MYCN	TGFB1	cross
MYCN	RORB	cross
MYCN	NDRG1	cross
INHBA	IL1A	cross
INHBA	SLC2A2	cross
INHBA	INS1	cross
INHBA	INHBE	cross
INHBA	LEFTY1	cross
INHBA	TGFB1	cross
TAF12	TAF6L	cross
TAF12	TAF5	cross
INHBC	INHBE	cross
IL12A	CSF3	cross
IL12A	IL1A	cross
IL12A	MAF	cross
IL12A	TGFB1	cross
DEGS1	EGFR	cross
CSF3	TGFB1	cross
CSF3	HTRA2	cross
CSF3	IL1A	cross
CSF3	IFNA1	cross
PCOLCE	TGFB1	cross
FLT3L	IL1A	cross
FLT3L	TGFB1	cross
FLT3L	IFNA1	cross
SLC8A1	ITPR1	cross
SLC8A1	NOS3	cross
EPPK1	EGFR	cross
IGF2	EGFR	cross
IGF2	TGFB1	cross
IGF2	PAPPA	cross
IGF2	NDRG1	cross
IGF2	INS1	cross
IGF2	DMPK	cross
ACCN1	IL1A	cross
SERPIND1	PAPPA	cross
LRP2	DAB2	cross
LRP2	ITGB1BP1	cross
HPGD	PGR	cross
HPGD	TGFB1	cross
IL18	IL1RL2	cross
IL18	CSF3	cross
IL18	TNFRSF11B	cross
IL18	IFNA1	cross
IL18	IL1A	cross
TGFB2	APP	cross
TGFB2	TGFB1	cross
TGFB2	SDC1	cross
TGFB2	HSPG2	cross
MCM3AP	PPP5C	cross
HIF1A	APP	cross
HIF1A	AVP	cross
HIF1A	TRIM21	cross
HIF1A	NOS3	cross
HIF1A	NDRG1	cross
HIF1A	IL1A	cross
HIF1A	TGFB1	cross
ARRB1	EGFR	cross
ARRB1	AVPR2	cross
ARRB1	INS1	cross
MTAP1B	APP	cross
MTAP1B	SLC4A4	cross
MTAP1B	ITPR1	cross
MTAP1B	MYO1B	cross
MTAP1B	EPB4.1L1	cross
MTAP1B	TRIM3	cross
MTAP1B	NLGN1	cross
MTAP1B	MYH10	cross
MTAP1B	DYNC1I1	cross
MTAP1B	GAD1	cross
MTAP1B	GNAS	cross
MTAP1B	NDUFS2	cross
MTAP1B	PYCR1	cross
MTAP1B	DNAJA2	cross
CCL3	APP	cross
CCL3	CSF3	cross
CCL3	IL1A	cross
CCL3	NFATC2	cross
CCL3	TGFB1	cross
CCL3	IFNA1	cross
ST8SIA1	APP	cross
ARPC4	MYH10	cross
ARPC4	GNAS	cross
DNAJA1	GAST	cross
DNAJA1	SLC4A4	cross
DNAJA1	ITPR1	cross
DNAJA1	APP	cross
DNAJA1	DNAJA2	cross
DNAJA1	MYO1B	cross
DNAJA1	GNAS	cross
DNAJA1	EPB4.1L1	cross
DNAJA1	TRIM3	cross
DNAJA1	NLGN1	cross
DNAJA1	PYCR1	cross
DNAJA1	NDUFS2	cross
DNAJA1	MYH10	cross
DNAJA1	GAD1	cross
DNAJA1	DYNC1I1	cross
MYO1B	SLC4A4	cross
MYO1B	DYNC1I1	cross
MYO1B	ITPR1	cross
MYO1B	APP	cross
MYO1B	GAD1	cross
MYO1B	GNAS	cross
MYO1B	PPP5C	cross
MYO1B	MYH10	cross
MYO1B	NDUFS2	cross
MYO1B	PYCR1	cross
MYO1B	NLGN1	cross
MYO1B	DNAJA2	cross
MYO1B	TRIM3	cross
MYO1B	EPB4.1L1	cross
NR4A1	NCOA3	cross
NR4A1	NFATC2	cross
NR4A1	TGFB1	cross
P2RX7	TGFB1	cross
P2RX7	IL1A	cross
DYRK1B	MEF2C	cross
ADM2	CALCA	cross
E2F1	APP	cross
E2F1	TGFB1	cross
E2F1	MXD3	cross
E2F1	EZH2	cross
E2F1	MYH10	cross
E2F1	OXT	cross
E2F1	NCOA3	cross
E2F1	MAF	cross
E2F1	IL1A	cross
E2F1	IFNA1	cross
IER2	EGFR	cross
IER2	TGFB1	cross
CLSTN1	APP	cross
PAX2	TGFB1	cross
SPRY2	EGFR	cross
PTGER1	EGFR	cross
SDC1	TGFB1	cross
FCNB	TGFB1	cross
APLP2	APP	cross
CD9	SDC1	cross
CD9	EGFR	cross
NFATC2	IRF4	cross
NFATC2	POU2F2	cross
NFATC2	ITPR1	cross
NFATC2	TGFB1	cross
NFATC1	CSNK2A2	cross
NFATC1	NFATC2	cross
NFATC1	TGFB1	cross
MAF	HOXD12	cross
MAF	IRF4	cross
ISL1	MEF2C	cross
ISL1	INS1	cross
COL5A2	EGFR	cross
COL5A2	TGFB1	cross
XPNPEP1	OXT	cross
COL5A1	TGFB1	cross
USP6NL	EGFR	cross
ABP1	GAST	cross
CD209A	TGFB1	cross
CD209A	IFNA1	cross
PRKG2	NOS3	cross
PRKG2	SLC4A4	cross
PRKG2	ITPR1	cross
PRKG2	APP	cross
PRKG2	MYO1B	cross
PRKG2	GNAS	cross
PRKG2	EPB4.1L1	cross
PRKG2	TRIM3	cross
PRKG2	NLGN1	cross
PRKG2	PYCR1	cross
PRKG2	MYH10	cross
PRKG2	GAD1	cross
PRKG2	DYNC1I1	cross
PRKG2	NDUFS2	cross
PRKG2	DNAJA2	cross
PRKG1	ITPR1	cross
PRKG1	SEMA3A	cross
PRKG1	GUCY1A3	cross
CD47	APP	cross
CD47	EGFR	cross
CD47	UBQLN2	cross
APOD	IL1A	cross
APOE	AGER	cross
APOE	HSPG2	cross
APOE	LRP2	cross
APOE	APP	cross
APOE	IL1A	cross
APOE	TGFB1	cross
APOE	NOS3	cross
PELI2	IL1A	cross
PRLH	AVP	cross
PRLH	OXT	cross
PLD2	AGER	cross
PLD2	APP	cross
PLD2	CAV2	cross
PLD2	EGFR	cross
PLD2	SEMA3A	cross
5830471E12RIK	MAF	cross
HES1	SOX1	cross
HES1	TGFB1	cross
VEGFC	EGFR	cross
VEGFC	IL1A	cross
VEGFC	PTGER1	cross
VEGFC	TGFB1	cross
KRT14	EGFR	cross
KRT14	TGFB1	cross
LAMB1-1	IFNA1	cross
LAMB1-1	ACHE	cross
PIAS1	NCOA3	cross
PIAS1	PGR	cross
PIAS1	TGFB1	cross
RBP1	TGFB1	cross
ALDOC	SLC4A4	cross
ALDOC	MYO1B	cross
ALDOC	EPB4.1L1	cross
ALDOC	TRIM3	cross
ALDOC	NLGN1	cross
ALDOC	PYCR1	cross
ALDOC	MYH10	cross
ALDOC	GAD1	cross
ALDOC	DYNC1I1	cross
ALDOC	ITPR1	cross
ALDOC	APP	cross
ALDOC	GNAS	cross
ALDOC	NDUFS2	cross
ALDOC	DNAJA2	cross
SFXN3	SLC4A4	cross
SFXN3	ITPR1	cross
SFXN3	APP	cross
SFXN3	GAD1	cross
SFXN3	GNAS	cross
SFXN3	MYO1B	cross
SFXN3	TRIM3	cross
SFXN3	MYH10	cross
SFXN3	DYNC1I1	cross
SFXN3	NDUFS2	cross
SFXN3	PYCR1	cross
SFXN3	NLGN1	cross
SFXN3	DNAJA2	cross
SFXN3	EPB4.1L1	cross
RIMS1	SLC4A4	cross
RIMS1	ITPR1	cross
RIMS1	APP	cross
RIMS1	GAD1	cross
RIMS1	GNAS	cross
RIMS1	NDUFS2	cross
RIMS1	PYCR1	cross
RIMS1	MYO1B	cross
RIMS1	EPB4.1L1	cross
RIMS1	TRIM3	cross
RIMS1	NLGN1	cross
RIMS1	MYH10	cross
RIMS1	DYNC1I1	cross
RIMS1	DNAJA2	cross
CD74	TGFB1	cross
CD68	IRF4	cross
D330017J20RIK	SLC4A4	cross
D330017J20RIK	DYNC1I1	cross
D330017J20RIK	ITPR1	cross
D330017J20RIK	APP	cross
D330017J20RIK	MYO1B	cross
D330017J20RIK	GAD1	cross
D330017J20RIK	GNAS	cross
D330017J20RIK	MYH10	cross
D330017J20RIK	NDUFS2	cross
D330017J20RIK	PYCR1	cross
D330017J20RIK	NLGN1	cross
D330017J20RIK	DNAJA2	cross
D330017J20RIK	TRIM3	cross
D330017J20RIK	EPB4.1L1	cross
PLB1	MIA1	cross
KDR	GRB10	cross
KDR	IL1A	cross
KDR	NOS3	cross
KDR	RGS4	cross
KDR	TGFB1	cross
NTRK1	APP	cross
NTRK1	CALCA	cross
NTRK1	IL1A	cross
NTRK1	EGFR	cross
NCOR1	INS1	cross
NCOR1	NCOA3	cross
NCOR1	PGR	cross
NCOR1	DACH2	cross
NRP2	SEMA3A	cross
NRP1	EGFR	cross
NRP1	SEMA3A	cross
NRP1	NRP2	cross
PPARG	APP	cross
PPARG	IL1A	cross
PPARG	INS1	cross
PPARG	NCOA3	cross
PPARG	NFATC2	cross
PPARG	PGR	cross
PPARG	TNFRSF11B	cross
PPARG	CAV2	cross
PPARG	ARL4D	cross
PPARG	LY6D	cross
PPARG	TGFB1	cross
PPARG	SLC2A2	cross
GBAS	MYO1B	cross
GBAS	EPB4.1L1	cross
GBAS	TRIM3	cross
GBAS	NLGN1	cross
GBAS	MYH10	cross
GBAS	DYNC1I1	cross
GBAS	SLC4A4	cross
GBAS	ITPR1	cross
GBAS	APP	cross
GBAS	GAD1	cross
GBAS	GNAS	cross
GBAS	NDUFS2	cross
GBAS	PYCR1	cross
GBAS	DNAJA2	cross
SEMA3E	NRP2	cross
SEMA3A	NRP2	cross
ZFP36	TGFB1	cross
ICAM5	MYH10	cross
MBD2	GSTP1	cross
AMBP	TGFB1	cross
AMBP	PAPPA	cross
RAB11FIP4	RAB11FIP3	cross
BGN	APP	cross
BGN	TGFB1	cross
BGN	SFTPD	cross
GRM2	TGFB1	cross
AVPR2	AVP	cross
AVPR2	OXT	cross
AVPR2	GNAS	cross
OXT	AVPR2	cross
OXT	NCOA3	cross
OXT	MEF2C	cross
OXT	PGR	cross
COL3A1	EGFR	cross
COL3A1	TGFB1	cross
KIT	CSF3	cross
KIT	GRB10	cross
KIT	IL1A	cross
KIT	PTPRG	cross
KIT	TGFB1	cross
HSPG2	ACHE	cross
HSPG2	APP	cross
HSPG2	IL1A	cross
HSPG2	TGFB1	cross
GRIA3	EGFR	cross
GRIA3	SLC4A4	cross
GRIA3	DNAJA2	cross
GRIA3	MYO1B	cross
GRIA3	GNAS	cross
GRIA3	EPB4.1L1	cross
GRIA3	TRIM3	cross
GRIA3	NLGN1	cross
GRIA3	PYCR1	cross
GRIA3	NDUFS2	cross
GRIA3	MYH10	cross
GRIA3	GAD1	cross
GRIA3	ITPR1	cross
GRIA3	APP	cross
GRIA3	DYNC1I1	cross
SOD3	NOS3	cross
RAB37	GNAS	cross
RAB37	MYH10	cross
BIK	APP	cross
MMP9	AGER	cross
MMP9	APP	cross
MMP9	CSF3	cross
MMP9	EGFR	cross
MMP9	GAST	cross
MMP9	IL1A	cross
MMP9	TGFB1	cross
MMP9	NOS3	cross
MMP9	TNFRSF11B	cross
MMP9	PGR	cross
MMP9	SFTPD	cross
MMP9	IFNA1	cross
LGI1	SLC4A4	cross
LGI1	ITPR1	cross
LGI1	APP	cross
LGI1	GAD1	cross
LGI1	GNAS	cross
LGI1	NDUFS2	cross
LGI1	PYCR1	cross
LGI1	MYO1B	cross
LGI1	TRIM3	cross
LGI1	NLGN1	cross
LGI1	MYH10	cross
LGI1	DYNC1I1	cross
LGI1	DNAJA2	cross
LGI1	EPB4.1L1	cross
MFI2	INS1	cross
MFI2	TGFB1	cross
LYPLA1	AVP	cross
LYPLA1	NOS3	cross
SEC61B	ASGR2	cross
DST	DYNC1I1	cross
PPP5C	DYNC1I1	cross
PPP5C	MYO1B	cross
PPP5C	MYH10	cross
FGFR2	SDC1	cross
FGFR2	IL17RD	cross
FGFR2	HSPG2	cross
FGFR2	TGFB1	cross
ITGAL	IRF4	cross
ITGAL	ITGB1BP1	cross
ITGAL	TGFB1	cross
ADCYAP1R1	PGR	cross
TRF	LRP2	cross
TRF	INS1	cross
STAMBPL1	TGFB1	cross
FN1	ACHE	cross
FN1	CALCA	cross
FN1	MIA1	cross
FN1	TGFB1	cross
FN1	SDC1	cross
FN1	PGR	cross
FN1	ITGB1BP1	cross
FN1	IL1A	cross
FN1	HSPG2	cross
FN1	EPB4.1L1	cross
FN1	EGFR	cross
FN1	CSF3	cross
FN1	PTGER1	cross
FN1	IFNA1	cross
CSF1R	PGR	cross
CSF1R	IL1A	cross
CSF1R	APP	cross
CSF1R	TGFB1	cross
SLC25A13	SLC4A4	cross
SLC25A13	ITPR1	cross
SLC25A13	APP	cross
SLC25A13	GAD1	cross
SLC25A13	GNAS	cross
SLC25A13	NDUFS2	cross
SLC25A13	PYCR1	cross
SLC25A13	NLGN1	cross
SLC25A13	MYO1B	cross
SLC25A13	TRIM3	cross
SLC25A13	MYH10	cross
SLC25A13	DYNC1I1	cross
SLC25A13	DNAJA2	cross
SLC25A13	EPB4.1L1	cross
EMR1	CSF3	cross
PPIB	INS1	cross
ITGA7	TGFB1	cross
DNMT1	MBD2	cross
DNMT1	GSTP1	cross
MRVI1	ITPR1	cross
CXCR3	TGFB1	cross
DDR2	SDC1	cross
MT2	IL1A	cross
MT2	TGFB1	cross
ZYX	SNX5	cross
LAIR1	TGFB1	cross
PRKCC	APP	cross
PRKCC	MYH10	cross
PRKCC	GSTP1	cross
PRKCC	DAB2	cross
PRKCC	TGFB1	cross
PRKCC	SLC4A4	cross
PRKCC	ITPR1	cross
PRKCC	MYO1B	cross
PRKCC	GNAS	cross
PRKCC	EPB4.1L1	cross
PRKCC	TRIM3	cross
PRKCC	NLGN1	cross
PRKCC	PYCR1	cross
PRKCC	PPP5C	cross
PRKCC	GAD1	cross
PRKCC	DYNC1I1	cross
PRKCC	NDUFS2	cross
PRKCC	DNAJA2	cross
PRKD2	GAST	cross
NPTXR	TGFB1	cross
GHRH	INS1	cross
GHRH	GNAS	cross
ITGB1BP1	LRP2	cross
ARCN1	GAST	cross
ARCN1	RGS4	cross
PROS1	IL1A	cross
CAMK1D	ITPR1	cross
TNC	EGFR	cross
TNC	GAST	cross
TNC	TGFB1	cross
POU2F2	NFATC2	cross
POU2F2	PGR	cross
POU2F2	TGFB1	cross
POU2F2	IFNA1	cross
POU2F1	HSPG2	cross
POU2F1	NFATC2	cross
POU2F1	PGR	cross
POU2F1	NOS3	cross
POU2F1	INS1	cross
POU2F1	IFNA1	cross
TGM2	GSTP1	cross
TGM2	OXT	cross
TGM2	TGFB1	cross
TGM2	APP	cross
CAMK2B	CSNK2A2	cross
CAMK2B	INS1	cross
CAMK2B	SLC4A4	cross
CAMK2B	ITPR1	cross
CAMK2B	APP	cross
CAMK2B	MYO1B	cross
CAMK2B	GNAS	cross
CAMK2B	EPB4.1L1	cross
CAMK2B	TRIM3	cross
CAMK2B	NLGN1	cross
CAMK2B	PYCR1	cross
CAMK2B	MYH10	cross
CAMK2B	PPP5C	cross
CAMK2B	GAD1	cross
CAMK2B	DYNC1I1	cross
CAMK2B	NDUFS2	cross
CAMK2B	DNAJA2	cross
PPAP2A	EGFR	cross
NEFL	AGER	cross
NEFL	SLC4A4	cross
NEFL	MYO1B	cross
NEFL	TRIM3	cross
NEFL	NLGN1	cross
NEFL	MYH10	cross
NEFL	DYNC1I1	cross
NEFL	ITPR1	cross
NEFL	APP	cross
NEFL	GAD1	cross
NEFL	GNAS	cross
NEFL	NDUFS2	cross
NEFL	PYCR1	cross
NEFL	DNAJA2	cross
NEFL	EPB4.1L1	cross
EPB4.1L2	ITPR1	cross
IRF4	NFATC2	cross
IRF4	MAF	cross
IRF4	IFNA1	cross
IGFBP4	EGFR	cross
IGFBP4	INS1	cross
IGFBP4	PAPPA	cross
IGFBP4	TGFB1	cross
IGFBP5	EGFR	cross
IGFBP5	PAPPA	cross
IGFBP5	IL1A	cross
IGFBP5	TGFB1	cross
LTBP3	TGFB1	cross
HOXD12	MAF	cross
MXI1	EGFR	cross
MXI1	TGFB1	cross
PGR	EGFR	cross
PGR	IL1A	cross
PGR	INS1	cross
PGR	NCOA3	cross
PGR	CALCA	cross
PGR	GAD1	cross
PGR	POU2F2	cross
PGR	S100A6	cross
PGR	OXT	cross
PGR	TGFB1	cross
BHLHB8	SLC2A2	cross
GNG4	GNG13	cross
PLS3	TGFB1	cross
ADAM9	EGFR	cross
ADAM9	APP	cross
CRYAB	INS1	cross
CRYAB	MAF	cross
CRYAB	SOX1	cross
CRYAB	TGFB1	cross
CRYAB	NOS3	cross
ZHX2	TGFB1	cross
BCL2L11	APP	cross
BCL2L11	TGFB1	cross
GRB10	EGFR	cross
GRB10	INS1	cross
IFNA1	TGFB1	cross
IFNA1	POU2F2	cross
IFNA1	IL1A	cross
IFNA1	IRF4	cross
IFNA1	INS1	cross
IFNA1	EGFR	cross
IFNA1	CSF3	cross
IFNA1	ACHE	cross
PVRL1	PVRL3	cross
IQSEC1	SLC4A4	cross
IQSEC1	ITPR1	cross
IQSEC1	APP	cross
IQSEC1	DNAJA2	cross
IQSEC1	MYO1B	cross
IQSEC1	GNAS	cross
IQSEC1	EPB4.1L1	cross
IQSEC1	TRIM3	cross
IQSEC1	NLGN1	cross
IQSEC1	PYCR1	cross
IQSEC1	NDUFS2	cross
IQSEC1	MYH10	cross
IQSEC1	GAD1	cross
IQSEC1	DYNC1I1	cross
MAP2K1	EGFR	cross
MAP2K1	GRB10	cross
MAP2K1	INS1	cross
MAP2K1	KSR1	cross
MAP2K1	IL17RD	cross
MAP2K1	TGFB1	cross
MAP2K1	CALCA	cross
MAP2K1	PGR	cross
MAP2K1	DAB2	cross
MAP2K1	MYO1B	cross
MAP2K1	MYH10	cross
MAP2K1	PPP5C	cross
MAP2K1	NOS3	cross
TGFBR2	DAB2	cross
TGFBR2	TGFB1	cross
TGFBR2	TNFRSF11B	cross
TGFBR2	NOS3	cross
TGFBR2	MEF2C	cross
CD207	TGFB1	cross
AVPR1B	AVP	cross
AVPR1B	OXT	cross
TGFBR3	TGFB1	cross
UFC1	MEF2C	cross
PDIA4	AVP	cross
SLC23A2	ATP6V1B1	cross
SLC23A2	TGFB1	cross
ACTA2	EGFR	cross
ACTA2	TGFB1	cross
GNAS	AVPR2	cross
GNAS	EGFR	cross
GNAS	TGFB1	cross
GNAS	SLC4A4	cross
GNAS	ITPR1	cross
GNAS	APP	cross
GNAS	MYO1B	cross
GNAS	EPB4.1L1	cross
GNAS	TRIM3	cross
GNAS	NLGN1	cross
GNAS	PYCR1	cross
GNAS	MYH10	cross
GNAS	GAD1	cross
GNAS	DYNC1I1	cross
GNAS	NDUFS2	cross
GNAS	DNAJA2	cross
HK1	SLC4A4	cross
HK1	ITPR1	cross
HK1	APP	cross
HK1	MYO1B	cross
HK1	EPB4.1L1	cross
HK1	TRIM3	cross
HK1	NLGN1	cross
HK1	PYCR1	cross
HK1	MYH10	cross
HK1	GAD1	cross
HK1	DYNC1I1	cross
HK1	GNAS	cross
HK1	NDUFS2	cross
HK1	DNAJA2	cross
EEA1	EGFR	cross
EEA1	TGFB1	cross
GNG12	GNG13	cross
PPP2CA	INS1	cross
PPP2CA	PPP2R5D	cross
PPP2CA	PPP2R3A	cross
PPP2CA	SLC4A4	cross
PPP2CA	ITPR1	cross
PPP2CA	APP	cross
PPP2CA	MYO1B	cross
PPP2CA	GNAS	cross
PPP2CA	EPB4.1L1	cross
PPP2CA	TRIM3	cross
PPP2CA	NLGN1	cross
PPP2CA	PYCR1	cross
PPP2CA	MYH10	cross
PPP2CA	PPP5C	cross
PPP2CA	GAD1	cross
PPP2CA	DYNC1I1	cross
PPP2CA	NDUFS2	cross
PPP2CA	DNAJA2	cross
COL6A2	EGFR	cross
COL6A2	TGFB1	cross
COL6A1	EGFR	cross
COL6A1	TGFB1	cross
CCL19	TGFB1	cross
NID1	HSPG2	cross
NID1	TGFB1	cross
CCL17	SDC1	cross
CCL17	TGFB1	cross
PCK1	INS1	cross
PCK1	SLC2A2	cross
RPS6KA1	APP	cross
RPS6KA1	AVP	cross
RPS6KA1	INS1	cross
RPS6KA1	TGFB1	cross
RPS6KA1	IFNA1	cross
DPM1	MYO1B	cross
DPM1	EPB4.1L1	cross
DPM1	TRIM3	cross
DPM1	NLGN1	cross
DPM1	PYCR1	cross
DPM1	MYH10	cross
DPM1	GAD1	cross
DPM1	DYNC1I1	cross
DPM1	SLC4A4	cross
DPM1	ITPR1	cross
DPM1	APP	cross
DPM1	GNAS	cross
DPM1	NDUFS2	cross
DPM1	DNAJA2	cross
DLK1	INS1	cross
JAG1	TGFB1	cross
ANK3	SCN2A1	cross
SLC2A2	INS1	cross
SLC2A2	BHLHB8	cross
SMARCD1	PGR	cross
SPON1	APP	cross
IRS2	EGFR	cross
IRS2	INS1	cross
IRS2	PGR	cross
IRS2	IFNA1	cross
RBL1	APP	cross
RBL1	IL1A	cross
RBL1	PPP2R3A	cross
RBL1	SFTPD	cross
RBL1	TGFB1	cross
RBL1	IFNA1	cross
JUNB	APP	cross
JUNB	CALCA	cross
JUNB	CSF3	cross
JUNB	EGFR	cross
JUNB	INS1	cross
JUNB	TGFB1	cross
JUNB	ACAT3	cross
JUNB	SFTPD	cross
JUNB	MAF	cross
NCAM1	BTG2	cross
NCAM1	NEUROG1	cross
NCAM1	TGFB1	cross
NCAM1	SLC4A4	cross
NCAM1	ITPR1	cross
NCAM1	APP	cross
NCAM1	MYO1B	cross
NCAM1	TRIM3	cross
NCAM1	NLGN1	cross
NCAM1	MYH10	cross
NCAM1	DYNC1I1	cross
NCAM1	GAD1	cross
NCAM1	GNAS	cross
NCAM1	NDUFS2	cross
NCAM1	PYCR1	cross
NCAM1	DNAJA2	cross
NCAM1	EPB4.1L1	cross
ARPC1B	WAS	cross
HSPB8	BAG3	cross
COL1A2	APP	cross
COL1A2	TGFB1	cross
COL1A1	EGFR	cross
COL1A1	INS1	cross
COL1A1	TGFB1	cross
LRPPRC	MTAP1S	cross
KCNA2	AVP	cross
KCNA2	SLC4A4	cross
KCNA2	DNAJA2	cross
KCNA2	MYO1B	cross
KCNA2	GNAS	cross
KCNA2	EPB4.1L1	cross
KCNA2	TRIM3	cross
KCNA2	NLGN1	cross
KCNA2	PYCR1	cross
KCNA2	NDUFS2	cross
KCNA2	MYH10	cross
KCNA2	GAD1	cross
KCNA2	APP	cross
KCNA2	ITPR1	cross
KCNA2	DYNC1I1	cross
DOCK1	MFGE8	cross
DOCK1	ZHX2	cross
TEC	CSF3	cross
TEC	GRB10	cross
TEC	WAS	cross
ANGPTL4	INS1	cross
NEUROG1	SOX1	cross
DOCK7	MARK4	cross
DOCK7	SLC4A4	cross
DOCK7	DYNC1I1	cross
DOCK7	ITPR1	cross
DOCK7	APP	cross
DOCK7	MYO1B	cross
DOCK7	GAD1	cross
DOCK7	GNAS	cross
DOCK7	MYH10	cross
DOCK7	NDUFS2	cross
DOCK7	PYCR1	cross
DOCK7	NLGN1	cross
DOCK7	DNAJA2	cross
DOCK7	TRIM3	cross
DOCK7	EPB4.1L1	cross
TNFSF10	TNFRSF11B	cross
TNFSF10	HTRA2	cross
TNFSF10	NOS3	cross
TNFSF10	GSTP1	cross
TNFSF10	IFNA1	cross
PRKAR1B	MYO1B	cross
PRKAR1B	MYH10	cross
PRKAR1B	PPP5C	cross
TRIP6	PTPN13	cross
INS1	AVP	cross
INS1	IL1A	cross
INS1	MFI2	cross
INS1	CAV2	cross
INS1	PGR	cross
INS1	NOS3	cross
INS1	GRB10	cross
INS1	ASGR2	cross
INS1	APP	cross
INS1	S100A6	cross
INS1	SLC2A2	cross
INS1	IFNA1	cross
MYH10	SLC4A4	cross
MYH10	DYNC1I1	cross
MYH10	ITPR1	cross
MYH10	APP	cross
MYH10	GAD1	cross
MYH10	GNAS	cross
MYH10	PPP5C	cross
MYH10	MYO1B	cross
MYH10	NDUFS2	cross
MYH10	PYCR1	cross
MYH10	NLGN1	cross
MYH10	DNAJA2	cross
MYH10	TRIM3	cross
MYH10	EPB4.1L1	cross
CACNA1B	SLC4A4	cross
CACNA1B	DNAJA2	cross
CACNA1B	MYO1B	cross
CACNA1B	GNAS	cross
CACNA1B	EPB4.1L1	cross
CACNA1B	TRIM3	cross
CACNA1B	NLGN1	cross
CACNA1B	PYCR1	cross
CACNA1B	NDUFS2	cross
CACNA1B	MYH10	cross
CACNA1B	GAD1	cross
CACNA1B	APP	cross
CACNA1B	ITPR1	cross
CACNA1B	DYNC1I1	cross
MOV10L1	MEF2C	cross
CDK5RAP3	SLC4A4	cross
CDK5RAP3	DYNC1I1	cross
CDK5RAP3	ITPR1	cross
CDK5RAP3	APP	cross
CDK5RAP3	MYO1B	cross
CDK5RAP3	GAD1	cross
CDK5RAP3	GNAS	cross
CDK5RAP3	MYH10	cross
CDK5RAP3	NDUFS2	cross
CDK5RAP3	PYCR1	cross
CDK5RAP3	NLGN1	cross
CDK5RAP3	DNAJA2	cross
CDK5RAP3	TRIM3	cross
CDK5RAP3	EPB4.1L1	cross
GPC1	APP	cross
GPC1	EGFR	cross
KNG2	APP	cross
KNG2	INS1	cross
KNG2	TGFB1	cross
KNG2	CALCA	cross
KNG2	NOS3	cross
KNG2	IL1A	cross
KNG2	EGFR	cross
KNG2	CSF3	cross
NCOA1	RORB	cross
NCOA1	TRIM21	cross
NCOA1	PGR	cross
NCOA1	OXT	cross
NCOA1	NCOA3	cross
NCOA1	EGFR	cross
NCOA3	TRIM21	cross
NCOA3	PGR	cross
NCOA3	OXT	cross
NCOA3	TGFB1	cross
NDN	IL1A	cross
NR3C2	PGR	cross
NR3C2	NOS3	cross
OXTR	AVP	cross
OXTR	AVPR2	cross
OXTR	OXT	cross
OXTR	TGFB1	cross
DCN	APP	cross
DCN	TGFB1	cross
DCN	SFTPD	cross
DCN	EGFR	cross
DCX	NEUROG1	cross
COL8A1	TGFB1	cross
CHD3	MBD2	cross
FLT1	TGFB1	cross
FLT1	NRP2	cross
FLT1	NOS3	cross
FLT1	IRF4	cross
FBN1	EGFR	cross
FBN1	HSPG2	cross
FBN1	TGFB1	cross
DPYSL4	MYO1B	cross
DPYSL4	EPB4.1L1	cross
DPYSL4	TRIM3	cross
DPYSL4	NLGN1	cross
DPYSL4	PYCR1	cross
DPYSL4	MYH10	cross
DPYSL4	GAD1	cross
DPYSL4	DYNC1I1	cross
DPYSL4	SLC4A4	cross
DPYSL4	ITPR1	cross
DPYSL4	APP	cross
DPYSL4	GNAS	cross
DPYSL4	NDUFS2	cross
DPYSL4	DNAJA2	cross
COL4A6	APP	cross
COL4A6	TGFB1	cross
PCX	SLC4A4	cross
PCX	ITPR1	cross
PCX	APP	cross
PCX	GAD1	cross
PCX	GNAS	cross
PCX	MYO1B	cross
PCX	EPB4.1L1	cross
PCX	TRIM3	cross
PCX	NLGN1	cross
PCX	PYCR1	cross
PCX	MYH10	cross
PCX	DYNC1I1	cross
PCX	NDUFS2	cross
PCX	DNAJA2	cross
SNCG	PGR	cross
ATP1B1	SLC4A4	cross
ATP1B1	DNAJA2	cross
ATP1B1	MYO1B	cross
ATP1B1	GNAS	cross
ATP1B1	EPB4.1L1	cross
ATP1B1	TRIM3	cross
ATP1B1	NLGN1	cross
ATP1B1	PYCR1	cross
ATP1B1	NDUFS2	cross
ATP1B1	MYH10	cross
ATP1B1	GAD1	cross
ATP1B1	ITPR1	cross
ATP1B1	APP	cross
ATP1B1	DYNC1I1	cross
S100A6	ANXA11	cross
S100A6	AVP	cross
S100A6	GAST	cross
S100A6	PGR	cross
S100A6	INS1	cross
S100A6	TGFB1	cross
ADCY2	GNAS	cross
ADCY6	GNAS	cross
POSTN	PGR	cross
POSTN	TGFB1	cross
HTRA1	TGFB1	cross
CFH	APP	cross
CHRNA7	ACHE	cross
CHRNA7	APP	cross
EFNB1	PTPN13	cross
HTR6	GNAS	cross
PDGFRB	EGFR	cross
PDGFRB	GRB10	cross
PDGFRB	TGFB1	cross
MGAT5	TGFB1	cross
ADD2	SLC4A4	cross
ADD2	ITPR1	cross
ADD2	APP	cross
ADD2	GAD1	cross
ADD2	GNAS	cross
ADD2	NDUFS2	cross
ADD2	PYCR1	cross
ADD2	MYO1B	cross
ADD2	EPB4.1L1	cross
ADD2	TRIM3	cross
ADD2	NLGN1	cross
ADD2	MYH10	cross
ADD2	DYNC1I1	cross
ADD2	DNAJA2	cross
CNIH	TGFB1	cross
PXN	EGFR	cross
PXN	GAST	cross
PXN	NOS3	cross
PXN	OXT	cross
PXN	PGR	cross
PXN	TGFB1	cross
GAD1	PGR	cross
GAD1	SLC4A4	cross
GAD1	ITPR1	cross
GAD1	APP	cross
GAD1	MYO1B	cross
GAD1	EPB4.1L1	cross
GAD1	TRIM3	cross
GAD1	NLGN1	cross
GAD1	PYCR1	cross
GAD1	MYH10	cross
GAD1	DYNC1I1	cross
GAD1	GNAS	cross
GAD1	NDUFS2	cross
GAD1	DNAJA2	cross
EMD	SYNE1	cross
NPB	PGR	cross
EN1	APP	cross
EN1	SMARCA1	cross
NPY	AVP	cross
NPY	HCRTR1	cross
NPY	OXT	cross
NPY	NOS3	cross
NPY	INS1	cross
NPY	IL1A	cross
NPY	PGR	cross
SFRP1	EGFR	cross
SFRP1	INS1	cross
PYY	CALCA	cross
LGTN	ACHE	cross
ENG	TGFB1	cross
ENG	NOS3	cross
EDNRA	TGFB1	cross
EDNRA	NOS3	cross
EDNRA	EGFR	cross
EDNRA	RGS4	cross
NOS2	AGER	cross
NOS2	APP	cross
NOS2	AVP	cross
NOS2	CALCA	cross
NOS2	CAV2	cross
NOS2	CSF3	cross
NOS2	EGFR	cross
NOS2	IL1A	cross
NOS2	INS1	cross
NOS2	TGFB1	cross
NOS2	NOS3	cross
NOS2	POU2F2	cross
NOS2	SFTPD	cross
NOS2	IFNA1	cross
COL11A1	TGFB1	cross
LDLRAP1	DAB2	cross
LDLRAP1	LRP2	cross
LDLRAP1	APP	cross
STARD13	EPB4.1L1	cross
STARD13	ITPR1	cross
NOS1	AVP	cross
NOS1	IL1A	cross
NOS1	INS1	cross
NOS1	OXT	cross
NOS1	ITPR1	cross
NOS1	PPP5C	cross
NOS1	MYO1B	cross
NOS1	MYH10	cross
MAPK10	IL1A	cross
MAPK10	TGFB1	cross
MAPK10	APP	cross
MAPK10	MYO1B	cross
MAPK10	MYH10	cross
MAPK10	PPP5C	cross
ITPR2	TGFB1	cross
TJP1	EGFR	cross
TJP1	GAST	cross
TJP1	TGFB1	cross
TJP1	SLC4A4	cross
TJP1	ITPR1	cross
TJP1	APP	cross
TJP1	MYO1B	cross
TJP1	GNAS	cross
TJP1	EPB4.1L1	cross
TJP1	TRIM3	cross
TJP1	NLGN1	cross
TJP1	PYCR1	cross
TJP1	MYH10	cross
TJP1	GAD1	cross
TJP1	DYNC1I1	cross
TJP1	NDUFS2	cross
TJP1	DNAJA2	cross
CIT	SLC4A4	cross
CIT	DNAJA2	cross
CIT	MYO1B	cross
CIT	GNAS	cross
CIT	EPB4.1L1	cross
CIT	TRIM3	cross
CIT	NLGN1	cross
CIT	PYCR1	cross
CIT	NDUFS2	cross
CIT	MYH10	cross
CIT	GAD1	cross
CIT	DYNC1I1	cross
CIT	ITPR1	cross
CIT	APP	cross
CIT	MEF2C	cross
CIT	PPP5C	cross
PYGB	SLC4A4	cross
PYGB	ITPR1	cross
PYGB	APP	cross
PYGB	GAD1	cross
PYGB	GNAS	cross
PYGB	MYO1B	cross
PYGB	EPB4.1L1	cross
PYGB	TRIM3	cross
PYGB	NLGN1	cross
PYGB	MYH10	cross
PYGB	DYNC1I1	cross
PYGB	NDUFS2	cross
PYGB	PYCR1	cross
PYGB	DNAJA2	cross
THRA	NCOA3	cross
THRA	PGR	cross
THRA	APP	cross
ITPKA	PPP5C	cross
GSTM7	GSTM2	cross
GSTM7	GSTP1	cross
SLC4A4	DNAJA2	cross
SLC4A4	MYO1B	cross
SLC4A4	GNAS	cross
SLC4A4	EPB4.1L1	cross
SLC4A4	TRIM3	cross
SLC4A4	NLGN1	cross
SLC4A4	PYCR1	cross
SLC4A4	NDUFS2	cross
SLC4A4	MYH10	cross
SLC4A4	GAD1	cross
SLC4A4	DYNC1I1	cross
SLC4A4	ITPR1	cross
SLC4A4	APP	cross
PLCE1	EGFR	cross
PLCE1	GNG13	cross
DARC	TGFB1	cross
CARTPT	CALCA	cross
CARTPT	OXT	cross
SOX1	NEUROG1	cross
RUNX3	TGFB1	cross
MAFF	HOXD12	cross
MAFB	HOXD12	cross
MAFB	MAF	cross
CD274	IFNA1	cross
CYP11B1	TGFB1	cross
EPS15L1	EGFR	cross
EPS15L1	SLC4A4	cross
EPS15L1	ITPR1	cross
EPS15L1	APP	cross
EPS15L1	MYO1B	cross
EPS15L1	GNAS	cross
EPS15L1	EPB4.1L1	cross
EPS15L1	TRIM3	cross
EPS15L1	NLGN1	cross
EPS15L1	PYCR1	cross
EPS15L1	MYH10	cross
EPS15L1	GAD1	cross
EPS15L1	DYNC1I1	cross
EPS15L1	NDUFS2	cross
EPS15L1	DNAJA2	cross
HPSE	HRG	cross
HPSE	SDC1	cross
HPSE	HSPG2	cross
GSN	APP	cross
GSN	TGFB1	cross
GSN	SLC4A4	cross
GSN	ITPR1	cross
GSN	MYO1B	cross
GSN	TRIM3	cross
GSN	NLGN1	cross
GSN	MYH10	cross
GSN	DYNC1I1	cross
GSN	GAD1	cross
GSN	GNAS	cross
GSN	NDUFS2	cross
GSN	PYCR1	cross
GSN	DNAJA2	cross
GSN	EPB4.1L1	cross
GOPC	INS1	cross
EGR1	APP	cross
EGR1	AVP	cross
EGR1	CSF3	cross
EGR1	EGFR	cross
EGR1	TGFB1	cross
EGR1	NFATC2	cross
EGR1	ACHE	cross
EGR1	GAST	cross
EGR1	IL1A	cross
EGR1	INS1	cross
EGR1	CSNK2A2	cross
EGR1	IFNA1	cross
EGR2	CALCA	cross
EGR2	INS1	cross
EGR4	NFATC2	cross
MPP6	SLC4A4	cross
MPP6	ITPR1	cross
MPP6	APP	cross
MPP6	NDUFS2	cross
MPP6	MYO1B	cross
MPP6	GNAS	cross
MPP6	EPB4.1L1	cross
MPP6	TRIM3	cross
MPP6	NLGN1	cross
MPP6	PYCR1	cross
MPP6	MYH10	cross
MPP6	GAD1	cross
MPP6	DYNC1I1	cross
MPP6	DNAJA2	cross
NRXN1	ACHE	cross
NRXN1	NLGN1	cross
GRP	INS1	cross
GRP	GAST	cross
GRP	EGFR	cross
CTSL	APP	cross
CTSL	TGFB1	cross
CTSL	PGR	cross
HIPK2	TGFB1	cross
CTSG	SDC1	cross
CTSG	SFTPD	cross
CTSG	APP	cross
GSTP1	GSTM7	cross
GSTP1	MBD2	cross
NDUFB9	INS1	cross
HAND1	MEF2C	cross
PTH	CALCA	cross
PTH	LRP2	cross
PTH	TNFRSF11B	cross
PTH	EGFR	cross
PTH	TGFB1	cross
PTH	AVP	cross
SP1	DMPK	cross
SP1	GAST	cross
SP1	INS1	cross
SP1	MEF2C	cross
SP1	NFATC2	cross
SP1	NOS3	cross
SP1	PGR	cross
SP1	ABCB4	cross
SP1	TGFB1	cross
SP1	NPTXR	cross
SP1	BHLHB8	cross
SP1	HIST1H1A	cross
SP1	ATP2A3	cross
SP1	SMPD1	cross
SP1	PROCR	cross
SP1	IRF4	cross
SP1	GSTP1	cross
SP1	LRP2	cross
SP1	GNAS	cross
SP1	GABRA4	cross
SP1	FOLR1	cross
SP1	EGFR	cross
SP1	CBS	cross
SP1	APP	cross
SP1	AGER	cross
SP1	ACHE	cross
NFIB	EGFR	cross
NFIB	GSTP1	cross
