# Supplementary material for: Integrative Analysis of a Cross-Loci Regulation Network Identifies App as a Gene Regulating Insulin Secretion from Pancreatic Islets
Source: PLoS Genet. 2012 Dec 6;8(12):e1003107. doi: 10.1371/journal.pgen.1003107 (PMC3516550; doi:10.1371/journal.pgen.1003107)
Supplement: Table S4 — Gene enrichment of the TIE hits in islet network. (XLSX) [file pgen.1003107.s012.xlsx]

## Sheet: test2
red: Bonferroni<0.05
Annotation Cluster 1	Enrichment Score: 5.072740198358746
Category	Term	Count	%	PValue	Genes	List Total	Pop Hits	Pop Total	Fold Enrichment	Bonferroni	Benjamini	FDR
SP_PIR_KEYWORDS	cleavage on pair of basic residues	12	10.4348	3.29983e-07	CALCA, INHBA, AVP, NPY, OXT, F2, GNAS, IGF2, GAST, MMP14, INS1, TGFB1	114	238	17854	7.89651	8.97514e-05	4.48767e-05	0.000434363
GOTERM_MF_FAT	GO:0005179~hormone activity	9	7.82609	3.21645e-06	CALCA, INHBA, AVP, NPY, OXT, PTH, IGF2, GAST, INS1	107	113	13288	9.89099	0.000983751	0.000983751	0.00431104
SP_PIR_KEYWORDS	hormone	7	6.08696	4.13432e-05	CALCA, INHBA, AVP, OXT, IGF2, GAST, INS1	114	100	17854	10.963	0.0111826	0.00224659	0.0544073
SP_PIR_KEYWORDS	amidation	5	4.34783	0.000116618	CALCA, AVP, NPY, OXT, GAST	114	40	17854	19.5768	0.0312241	0.00351846	0.153398
Annotation Cluster 2	Enrichment Score: 4.6337705845218355
Category	Term	Count	%	PValue	Genes	List Total	Pop Hits	Pop Total	Fold Enrichment	Bonferroni	Benjamini	FDR
GOTERM_CC_FAT	GO:0042995~cell projection	22	19.1304	2.62866e-09	PLD2, NOS1, KIF5B, DOCK7, GRIA3, TGFB1, PXN, PRKCC, CALCA, NCAM1, APP, HIF1A, GSN, SLC2A2, GNAS, LRP2, CIT, NEFL, GAD1, PYGB, CACNA1B, MYH10	99	575	12504	4.83246	5.59904e-07	5.59904e-07	3.32871e-06
GOTERM_CC_FAT	GO:0043005~neuron projection	14	12.1739	5.60026e-08	NOS1, KIF5B, GRIA3, DOCK7, PRKCC, TGFB1, CALCA, NCAM1, APP, NEFL, GAD1, CACNA1B, PYGB, MYH10	99	245	12504	7.21732	1.19285e-05	5.96426e-06	7.09169e-05
GOTERM_CC_FAT	GO:0030424~axon	10	8.69565	1.463e-07	NCAM1, CALCA, APP, DOCK7, NEFL, GAD1, TGFB1, MYH10, CACNA1B, PYGB	99	107	12504	11.804	3.11615e-05	1.03873e-05	0.000185262
GOTERM_CC_FAT	GO:0044463~cell projection part	8	6.95652	0.000371609	CALCA, PLD2, APP, NOS1, KIF5B, GRIA3, MYH10, CACNA1B	99	170	12504	5.94367	0.0761148	0.00984713	0.469555
GOTERM_CC_FAT	GO:0043025~cell soma	6	5.21739	0.00223798	NCAM1, CALCA, GRIA3, TGFB1, MYH10, CACNA1B	99	117	12504	6.47708	0.379496	0.0360439	2.79729
GOTERM_CC_FAT	GO:0030425~dendrite	5	4.34783	0.0108783	NOS1, GRIA3, PRKCC, MYH10, CACNA1B	99	110	12504	5.74105	0.902683	0.135506	12.9344
GOTERM_CC_FAT	GO:0043197~dendritic spine	3	2.6087	0.0187894	NOS1, GRIA3, MYH10	99	27	12504	14.0337	0.982406	0.191556	21.3527
Annotation Cluster 3	Enrichment Score: 3.874073713536711
Category	Term	Count	%	PValue	Genes	List Total	Pop Hits	Pop Total	Fold Enrichment	Bonferroni	Benjamini	FDR
GOTERM_BP_FAT	GO:0001568~blood vessel development	11	9.56522	2.40453e-05	MEF2C, HIF1A, MAP2K1, APOE, IL18, TGFBR2, NOS3, NOS2, MMP14, JUNB, KDR	109	244	13588	5.61994	0.0322429	0.00192603	0.0394819
GOTERM_BP_FAT	GO:0048514~blood vessel morphogenesis	10	8.69565	2.7852e-05	MEF2C, HIF1A, APOE, IL18, TGFBR2, NOS3, NOS2, MMP14, JUNB, KDR	109	198	13588	6.29599	0.0372513	0.00210683	0.0457311
GOTERM_BP_FAT	GO:0001944~vasculature development	11	9.56522	2.96029e-05	MEF2C, HIF1A, MAP2K1, APOE, IL18, TGFBR2, NOS3, NOS2, MMP14, JUNB, KDR	109	250	13588	5.48506	0.0395461	0.00201543	0.0486052
GOTERM_BP_FAT	GO:0048771~tissue remodeling	5	4.34783	0.000517532	MEF2C, HIF1A, NOS3, NOS2, MMP14	109	47	13588	13.2618	0.506177	0.017062	0.84655
GOTERM_BP_FAT	GO:0001525~angiogenesis	6	5.21739	0.00415407	HIF1A, IL18, TGFBR2, NOS3, MMP14, KDR	109	133	13588	5.62378	0.996565	0.0684658	6.60792
Annotation Cluster 4	Enrichment Score: 3.814009397949054
Category	Term	Count	%	PValue	Genes	List Total	Pop Hits	Pop Total	Fold Enrichment	Bonferroni	Benjamini	FDR
GOTERM_CC_FAT	GO:0005615~extracellular space	18	15.6522	4.02658e-07	CSF3, ACHE, CCL3, MMP9, IL18, IGF2, AGER, TGFB1, CALCA, IFNA1, TNFSF10, NPY, APOE, PTH, DPM1, SFTPD, LGI1, IL1A	99	511	12504	4.44903	8.57626e-05	2.14413e-05	0.00050989
GOTERM_CC_FAT	GO:0044421~extracellular region part	22	19.1304	4.36741e-07	CSF3, ACHE, CCL3, MMP9, IL18, HSPG2, IGF2, MMP14, AGER, TGFB1, CALCA, IFNA1, TNFRSF11B, TNFSF10, NPY, APOE, PTH, DPM1, SFTPD, LGI1, IL1A, FN1	99	774	12504	3.59001	9.30216e-05	1.8605e-05	0.00055305
GOTERM_CC_FAT	GO:0005576~extracellular region	30	26.087	2.18643e-05	CSF3, CCL3, ACHE, OXT, IL18, MMP9, GAST, TGFB1, CALCA, TNFRSF11B, IFNA1, GSN, APOE, PAPPA, PTH, SFTPD, LGI1, IL1A, FN1, AVP, HSPG2, IGF2, MMP14, AGER, INHBA, TNFSF10, NPY, F2, DPM1, INS1	99	1680	12504	2.25541	0.00464631	0.000775889	0.0276835
SP_PIR_KEYWORDS	Secreted	23	20	7.12074e-05	CSF3, ACHE, CCL3, AVP, MMP9, IL18, HSPG2, GAST, IGF2, TGFB1, CALCA, INHBA, IFNA1, TNFRSF11B, NPY, PAPPA, APOE, GSN, SFTPD, INS1, LGI1, IL1A, FN1	114	1420	17854	2.53671	0.0191827	0.00241821	0.0936912
SP_PIR_KEYWORDS	signal	36	31.3043	0.000116689	CSF3, CCL3, ACHE, OXT, MMP9, GAST, KIT, TGFB1, CALCA, TNFRSF11B, IFNA1, APP, GSN, APOE, PAPPA, PTH, SFTPD, LGI1, FN1, EGFR, AVP, TGFBR2, NLGN1, HSPG2, IGF2, GRIA3, MMP14, AGER, KDR, NCAM1, INHBA, SDC1, NPY, F2, LRP2, INS1	114	2970	17854	1.89835	0.0312429	0.0031691	0.153492
SP_PIR_KEYWORDS	disulfide bond	30	26.087	0.000582055	CSF3, ACHE, CCL3, ATP1B1, MMP9, OXT, KIT, TGFB1, CALCA, TNFRSF11B, IFNA1, APP, GSN, PAPPA, SFTPD, FN1, EGFR, AVP, TGFBR2, HSPG2, NLGN1, IGF2, MMP14, AGER, NCAM1, INHBA, F2, LRP2, INS1, CACNA1B	114	2469	17854	1.90297	0.146462	0.0131104	0.763466
UP_SEQ_FEATURE	signal peptide	36	31.3043	0.000915583	CSF3, CCL3, ACHE, OXT, MMP9, GAST, KIT, TGFB1, CALCA, TNFRSF11B, IFNA1, APP, GSN, APOE, PAPPA, PTH, SFTPD, LGI1, FN1, EGFR, AVP, TGFBR2, NLGN1, HSPG2, IGF2, GRIA3, MMP14, AGER, KDR, NCAM1, INHBA, SDC1, NPY, F2, LRP2, INS1	114	2963	16021	1.70748	0.489958	0.201021	1.38079
SP_PIR_KEYWORDS	glycoprotein	37	32.1739	0.0022054	CSF3, AVPR2, ACHE, ATP1B1, KCNA2, MMP9, KIT, TGFB1, CALCA, TNFRSF11B, IFNA1, APP, PAPPA, SLC2A2, SFTPD, SLC4A4, LGI1, NEFL, IL1A, FN1, EGFR, AVP, TGFBR2, NLGN1, HSPG2, GRIA3, AGER, KDR, NCAM1, INHBA, TNFSF10, SDC1, SP1, F2, GNAS, LRP2, CACNA1B	114	3600	17854	1.60964	0.45148	0.0328124	2.8644
UP_SEQ_FEATURE	disulfide bond	29	25.2174	0.0037021	CSF3, ACHE, CCL3, ATP1B1, MMP9, OXT, KIT, TGFB1, CALCA, TNFRSF11B, IFNA1, APP, GSN, PAPPA, SFTPD, FN1, EGFR, AVP, TGFBR2, HSPG2, NLGN1, IGF2, MMP14, AGER, NCAM1, INHBA, F2, LRP2, INS1	114	2379	16021	1.71312	0.934525	0.322565	5.47433
UP_SEQ_FEATURE	glycosylation site:N-linked (GlcNAc...)	33	28.6957	0.0521023	AVPR2, ACHE, ATP1B1, KCNA2, MMP9, KIT, TGFB1, CALCA, TNFRSF11B, IFNA1, APP, PAPPA, SLC2A2, SFTPD, SLC4A4, LGI1, IL1A, FN1, EGFR, AVP, TGFBR2, NLGN1, HSPG2, GRIA3, AGER, KDR, NCAM1, INHBA, TNFSF10, SDC1, F2, LRP2, CACNA1B	114	3444	16021	1.34659	1	0.779675	55.6125
Annotation Cluster 5	Enrichment Score: 3.3540136759967294
Category	Term	Count	%	PValue	Genes	List Total	Pop Hits	Pop Total	Fold Enrichment	Bonferroni	Benjamini	FDR
GOTERM_BP_FAT	GO:0010628~positive regulation of gene expression	18	15.6522	2.80026e-07	MEF2C, MAF, E2F1, EGR1, AVPR2, PPARG, KIT, TGFB1, INHBA, APP, NCOA1, HIF1A, SP1, POU2F2, PTH, POU2F1, IRF4, NFATC2	109	488	13588	4.59814	0.000381602	0.000381602	0.000459881
GOTERM_BP_FAT	GO:0045944~positive regulation of transcription from RNA polymerase II promoter	15	13.0435	8.94719e-07	MEF2C, MAF, E2F1, EGR1, PPARG, TGFB1, INHBA, NCOA1, APP, HIF1A, SP1, PTH, POU2F1, IRF4, NFATC2	109	358	13588	5.22321	0.00121876	0.000609566	0.00146937
GOTERM_BP_FAT	GO:0045935~positive regulation of nucleobase, nucleoside, nucleotide and nucleic acid metabolic process	17	14.7826	2.5685e-06	MEF2C, MAF, E2F1, EGR1, AVP, PPARG, TGFB1, INHBA, APP, NCOA1, HIF1A, SP1, POU2F2, PTH, POU2F1, IRF4, NFATC2	109	510	13588	4.15535	0.00349475	0.00116628	0.00421813
GOTERM_BP_FAT	GO:0051173~positive regulation of nitrogen compound metabolic process	17	14.7826	3.82006e-06	MEF2C, MAF, E2F1, EGR1, AVP, PPARG, TGFB1, INHBA, APP, NCOA1, HIF1A, SP1, POU2F2, PTH, POU2F1, IRF4, NFATC2	109	526	13588	4.02895	0.00519322	0.00130084	0.00627343
GOTERM_BP_FAT	GO:0045941~positive regulation of transcription	16	13.913	5.03844e-06	MEF2C, MAF, E2F1, EGR1, PPARG, TGFB1, INHBA, APP, NCOA1, HIF1A, SP1, POU2F2, PTH, POU2F1, IRF4, NFATC2	109	475	13588	4.19909	0.00684388	0.00137254	0.00827422
GOTERM_BP_FAT	GO:0045893~positive regulation of transcription, DNA-dependent	15	13.0435	5.18717e-06	MEF2C, MAF, E2F1, EGR1, PPARG, TGFB1, INHBA, NCOA1, APP, HIF1A, SP1, PTH, POU2F1, IRF4, NFATC2	109	416	13588	4.49497	0.0070452	0.00117766	0.00851847
GOTERM_BP_FAT	GO:0051254~positive regulation of RNA metabolic process	15	13.0435	5.63313e-06	MEF2C, MAF, E2F1, EGR1, PPARG, TGFB1, INHBA, NCOA1, APP, HIF1A, SP1, PTH, POU2F1, IRF4, NFATC2	109	419	13588	4.46279	0.00764858	0.00109625	0.0092508
GOTERM_BP_FAT	GO:0031328~positive regulation of cellular biosynthetic process	17	14.7826	7.05019e-06	MEF2C, MAF, E2F1, EGR1, AVP, PPARG, TGFB1, INHBA, APP, NCOA1, HIF1A, SP1, POU2F2, PTH, POU2F1, IRF4, NFATC2	109	552	13588	3.83918	0.00956342	0.00120046	0.0115778
GOTERM_BP_FAT	GO:0009891~positive regulation of biosynthetic process	17	14.7826	7.89781e-06	MEF2C, MAF, E2F1, EGR1, AVP, PPARG, TGFB1, INHBA, APP, NCOA1, HIF1A, SP1, POU2F2, PTH, POU2F1, IRF4, NFATC2	109	557	13588	3.80472	0.010707	0.0010759	0.0129697
GOTERM_BP_FAT	GO:0010604~positive regulation of macromolecule metabolic process	18	15.6522	9.68464e-06	MEF2C, MAF, E2F1, EGR1, AVPR2, PPARG, KIT, TGFB1, INHBA, APP, NCOA1, HIF1A, SP1, POU2F2, PTH, POU2F1, IRF4, NFATC2	109	633	13588	3.54485	0.0131135	0.00109941	0.0159037
GOTERM_BP_FAT	GO:0010557~positive regulation of macromolecule biosynthetic process	16	13.913	1.8594e-05	MEF2C, MAF, E2F1, EGR1, PPARG, TGFB1, INHBA, APP, NCOA1, HIF1A, SP1, POU2F2, PTH, POU2F1, IRF4, NFATC2	109	530	13588	3.76334	0.0250254	0.00168817	0.0305323
GOTERM_MF_FAT	GO:0016563~transcription activator activity	11	9.56522	4.10003e-05	MEF2C, E2F1, EGR1, NCOA1, SP1, NCOA3, PPARG, POU2F1, IRF4, NFATC2, TGFB1	107	259	13288	5.27435	0.012468	0.00625354	0.0549403
SP_PIR_KEYWORDS	activator	13	11.3043	5.68846e-05	MAF, E2F1, EGR1, MEF2C, PPARG, NCOA1, HIF1A, NCOA3, SP1, POU2F2, POU2F1, IRF4, NFATC2	114	484	17854	4.20658	0.015354	0.002208	0.0748526
GOTERM_BP_FAT	GO:0006357~regulation of transcription from RNA polymerase II promoter	16	13.913	0.000103624	MEF2C, MAF, E2F1, EGR1, PPARG, RBL1, TGFB1, INHBA, APP, NCOA1, HIF1A, SP1, PTH, POU2F1, IRF4, NFATC2	109	616	13588	3.23794	0.131725	0.00503182	0.170044
GOTERM_MF_FAT	GO:0003700~transcription factor activity	15	13.0435	0.00339023	MEF2C, MAF, E2F1, EGR1, PPARG, JUNB, MYCN, PGR, HIF1A, SP1, POU2F2, DPM1, POU2F1, IRF4, NFATC2	107	776	13288	2.40052	0.646253	0.159027	4.44973
GOTERM_BP_FAT	GO:0006355~regulation of transcription, DNA-dependent	22	19.1304	0.00522044	MEF2C, EGR1, MAF, E2F1, RBL1, PPARG, JUNB, TGFB1, MYCN, PGR, INHBA, APP, NCOA1, HIF1A, SP1, NCOA3, POU2F2, PTH, DPM1, POU2F1, IRF4, NFATC2	109	1465	13588	1.87204	0.999203	0.0805049	8.23681
GOTERM_BP_FAT	GO:0051252~regulation of RNA metabolic process	22	19.1304	0.00623507	MEF2C, EGR1, MAF, E2F1, RBL1, PPARG, JUNB, TGFB1, MYCN, PGR, INHBA, APP, NCOA1, HIF1A, SP1, NCOA3, POU2F2, PTH, DPM1, POU2F1, IRF4, NFATC2	109	1488	13588	1.8431	0.999802	0.0913421	9.76187
GOTERM_MF_FAT	GO:0030528~transcription regulator activity	18	15.6522	0.0145176	MEF2C, MAF, E2F1, EGR1, PPARG, JUNB, TGFB1, MYCN, PGR, NCOA1, HIF1A, SP1, NCOA3, POU2F2, DPM1, POU2F1, IRF4, NFATC2	107	1206	13288	1.85354	0.988609	0.360772	17.7996
SP_PIR_KEYWORDS	dna-binding	16	13.913	0.0312986	MEF2C, MAF, E2F1, EGR1, PPARG, JUNB, MYCN, PGR, HIF1A, NCOA3, SP1, POU2F2, DPM1, POU2F1, IRF4, NFATC2	114	1404	17854	1.78478	0.999825	0.230565	34.2016
SP_PIR_KEYWORDS	transcription regulation	16	13.913	0.0631369	MEF2C, MAF, E2F1, EGR1, PPARG, RBL1, JUNB, PGR, NCOA1, HIF1A, NCOA3, SP1, POU2F2, POU2F1, IRF4, NFATC2	114	1546	17854	1.62084	1	0.314381	57.6194
GOTERM_MF_FAT	GO:0043565~sequence-specific DNA binding	9	7.82609	0.076187	MEF2C, PGR, MAF, POU2F2, PPARG, POU2F1, DPM1, NFATC2, JUNB	107	556	13288	2.01022	1	0.554387	65.4291
SP_PIR_KEYWORDS	Transcription	16	13.913	0.14851	MEF2C, MAF, E2F1, EGR1, PPARG, RBL1, JUNB, PGR, NCOA1, HIF1A, NCOA3, SP1, POU2F2, POU2F1, IRF4, NFATC2	114	1769	17854	1.41652	1	0.523442	87.9514
GOTERM_BP_FAT	GO:0045449~regulation of transcription	22	19.1304	0.228409	MEF2C, EGR1, MAF, E2F1, RBL1, PPARG, JUNB, TGFB1, MYCN, PGR, INHBA, APP, NCOA1, HIF1A, SP1, NCOA3, POU2F2, PTH, DPM1, POU2F1, IRF4, NFATC2	109	2227	13588	1.23149	1	0.767867	98.5856
GOTERM_MF_FAT	GO:0003677~DNA binding	18	15.6522	0.249567	MEF2C, EGR1, MAF, E2F1, PPARG, JUNB, MYCN, PGR, APP, NCOA1, HIF1A, SP1, NCOA3, POU2F2, DPM1, POU2F1, IRF4, NFATC2	107	1781	13288	1.25512	1	0.845759	97.8681
GOTERM_BP_FAT	GO:0006350~transcription	16	13.913	0.438939	MEF2C, MAF, E2F1, EGR1, PPARG, RBL1, JUNB, PGR, NCOA1, HIF1A, NCOA3, SP1, POU2F2, POU2F1, IRF4, NFATC2	109	1772	13588	1.1256	1	0.942983	99.9924
SP_PIR_KEYWORDS	nucleus	22	19.1304	0.794706	MEF2C, EGR1, MAF, E2F1, S100A6, RBL1, PPARG, EPS15L1, JUNB, MYCN, PGR, NCOA1, HIF1A, SP1, NCOA3, PPP2CA, POU2F2, DPM1, POU2F1, IRF4, NFATC2, PPP5C	114	3808	17854	0.904808	1	0.992917	100
Annotation Cluster 6	Enrichment Score: 3.029640328048089
Category	Term	Count	%	PValue	Genes	List Total	Pop Hits	Pop Total	Fold Enrichment	Bonferroni	Benjamini	FDR
GOTERM_BP_FAT	GO:0009611~response to wounding	12	10.4348	9.71819e-05	CALCA, CCL3, HIF1A, F2, TGFBR2, PPARG, NOS2, NEFL, IL1A, TGFB1, MYH10, FN1	109	347	13588	4.31103	0.124067	0.00489411	0.159481
GOTERM_BP_FAT	GO:0006954~inflammatory response	9	7.82609	0.000424402	CALCA, CCL3, HIF1A, F2, PPARG, NOS2, IL1A, TGFB1, FN1	109	225	13588	4.98642	0.439307	0.0147259	0.694712
GOTERM_BP_FAT	GO:0042060~wound healing	6	5.21739	0.0019766	HIF1A, F2, TGFBR2, TGFB1, MYH10, FN1	109	112	13588	6.67824	0.932577	0.0412617	3.19713
GOTERM_BP_FAT	GO:0006952~defense response	10	8.69565	0.00933592	CALCA, CCL3, IFNA1, HIF1A, F2, PPARG, NOS2, IL1A, TGFB1, FN1	109	448	13588	2.7826	0.999997	0.121147	14.2764
Annotation Cluster 7	Enrichment Score: 2.8418822516726236
Category	Term	Count	%	PValue	Genes	List Total	Pop Hits	Pop Total	Fold Enrichment	Bonferroni	Benjamini	FDR
GOTERM_BP_FAT	GO:0055074~calcium ion homeostasis	7	6.08696	0.000107405	CALCA, APP, APOE, PTH, ITPR1, TGFB1, KDR	109	95	13588	9.18551	0.136189	0.00503559	0.176244
GOTERM_BP_FAT	GO:0055080~cation homeostasis	9	7.82609	0.000107847	CALCA, APP, HIF1A, APOE, PTH, SLC4A4, ITPR1, TGFB1, KDR	109	184	13588	6.09753	0.136708	0.00488811	0.176967
GOTERM_BP_FAT	GO:0048878~chemical homeostasis	12	10.4348	0.000151729	CALCA, AVP, APP, HIF1A, APOE, OXT, PTH, SFTPD, SLC4A4, ITPR1, TGFB1, KDR	109	365	13588	4.09843	0.186836	0.00624773	0.24889
GOTERM_BP_FAT	GO:0055066~di-, tri-valent inorganic cation homeostasis	8	6.95652	0.000161479	CALCA, APP, HIF1A, APOE, PTH, ITPR1, TGFB1, KDR	109	146	13588	6.83072	0.197573	0.00626923	0.264865
GOTERM_BP_FAT	GO:0055065~metal ion homeostasis	7	6.08696	0.000196467	CALCA, APP, APOE, PTH, ITPR1, TGFB1, KDR	109	106	13588	8.2323	0.234947	0.00741158	0.322166
GOTERM_BP_FAT	GO:0030005~cellular di-, tri-valent inorganic cation homeostasis	7	6.08696	0.000691107	CALCA, APP, HIF1A, APOE, PTH, ITPR1, TGFB1	109	134	13588	6.51212	0.610271	0.0207224	1.12897
GOTERM_BP_FAT	GO:0042592~homeostatic process	14	12.1739	0.000725031	AVP, OXT, ITPR1, TGFB1, KDR, CALCA, APP, HIF1A, SP1, APOE, PTH, SFTPD, SLC4A4, IL1A	109	584	13588	2.98844	0.627894	0.0212615	1.18407
GOTERM_BP_FAT	GO:0006874~cellular calcium ion homeostasis	6	5.21739	0.000781425	CALCA, APP, APOE, PTH, ITPR1, TGFB1	109	91	13588	8.21938	0.655444	0.0224151	1.27562
GOTERM_BP_FAT	GO:0006875~cellular metal ion homeostasis	6	5.21739	0.00119573	CALCA, APP, APOE, PTH, ITPR1, TGFB1	109	100	13588	7.47963	0.804218	0.0320889	1.94572
GOTERM_BP_FAT	GO:0030003~cellular cation homeostasis	7	6.08696	0.00133043	CALCA, APP, HIF1A, APOE, PTH, ITPR1, TGFB1	109	152	13588	5.74095	0.837095	0.0330451	2.16267
GOTERM_BP_FAT	GO:0050801~ion homeostasis	9	7.82609	0.00232086	CALCA, APP, HIF1A, APOE, PTH, SLC4A4, ITPR1, TGFB1, KDR	109	293	13588	3.82916	0.957871	0.0461691	3.74405
GOTERM_BP_FAT	GO:0006873~cellular ion homeostasis	7	6.08696	0.0178252	CALCA, APP, HIF1A, APOE, PTH, ITPR1, TGFB1	109	261	13588	3.34339	1	0.180703	25.5752
GOTERM_BP_FAT	GO:0055082~cellular chemical homeostasis	7	6.08696	0.0200233	CALCA, APP, HIF1A, APOE, PTH, ITPR1, TGFB1	109	268	13588	3.25606	1	0.188486	28.2639
GOTERM_BP_FAT	GO:0019725~cellular homeostasis	7	6.08696	0.0557403	CALCA, APP, HIF1A, APOE, PTH, ITPR1, TGFB1	109	343	13588	2.54409	1	0.370334	61.012
GOTERM_BP_FAT	GO:0040008~regulation of growth	5	4.34783	0.146777	APP, HIF1A, APOE, TGFBR2, TGFB1	109	256	13588	2.43478	1	0.632724	92.6234
Annotation Cluster 8	Enrichment Score: 2.731485725020186
Category	Term	Count	%	PValue	Genes	List Total	Pop Hits	Pop Total	Fold Enrichment	Bonferroni	Benjamini	FDR
GOTERM_BP_FAT	GO:0008015~blood circulation	8	6.95652	2.839e-05	CALCA, AVPR2, AVP, NOS1, NPY, APOE, NOS3, CACNA1B	109	111	13588	8.98454	0.0379569	0.00203456	0.0466142
GOTERM_BP_FAT	GO:0003013~circulatory system process	8	6.95652	2.839e-05	CALCA, AVPR2, AVP, NOS1, NPY, APOE, NOS3, CACNA1B	109	111	13588	8.98454	0.0379569	0.00203456	0.0466142
GOTERM_BP_FAT	GO:0008217~regulation of blood pressure	5	4.34783	0.00176087	CALCA, AVPR2, NOS1, NPY, CACNA1B	109	65	13588	9.58927	0.909479	0.0386146	2.8529
GOTERM_BP_FAT	GO:0044057~regulation of system process	7	6.08696	0.00533881	CALCA, NOS1, NLGN1, NOS3, LGI1, RIMS1, CACNA1B	109	201	13588	4.34141	0.999322	0.0813413	8.41597
GOTERM_BP_FAT	GO:0050880~regulation of blood vessel size	4	3.47826	0.00651507	CALCA, AVP, APOE, NOS3	109	48	13588	10.3884	0.999865	0.0932623	10.1785
GOTERM_BP_FAT	GO:0035150~regulation of tube size	4	3.47826	0.00651507	CALCA, AVP, APOE, NOS3	109	48	13588	10.3884	0.999865	0.0932623	10.1785
GOTERM_BP_FAT	GO:0003018~vascular process in circulatory system	4	3.47826	0.00729892	CALCA, AVP, APOE, NOS3	109	50	13588	9.97284	0.999954	0.101802	11.3353
GOTERM_BP_FAT	GO:0008016~regulation of heart contraction	3	2.6087	0.0599125	CALCA, NOS1, CACNA1B	109	50	13588	7.47963	1	0.388874	63.7467
Annotation Cluster 9	Enrichment Score: 2.521841641907315
Category	Term	Count	%	PValue	Genes	List Total	Pop Hits	Pop Total	Fold Enrichment	Bonferroni	Benjamini	FDR
GOTERM_BP_FAT	GO:0030097~hemopoiesis	11	9.56522	3.06287e-05	CSF3, EGR1, HIF1A, SP1, POU2F2, TGFBR2, IRF4, KIT, ADD2, TGFB1, KDR	109	251	13588	5.46321	0.0408882	0.00198601	0.0502892
GOTERM_BP_FAT	GO:0048534~hemopoietic or lymphoid organ development	11	9.56522	7.92733e-05	CSF3, EGR1, HIF1A, SP1, POU2F2, TGFBR2, IRF4, KIT, ADD2, TGFB1, KDR	109	281	13588	4.87995	0.102421	0.00414729	0.13011
GOTERM_BP_FAT	GO:0002520~immune system development	11	9.56522	0.000118469	CSF3, EGR1, HIF1A, SP1, POU2F2, TGFBR2, IRF4, KIT, ADD2, TGFB1, KDR	109	295	13588	4.64836	0.149119	0.00519558	0.194382
GOTERM_BP_FAT	GO:0002573~myeloid leukocyte differentiation	5	4.34783	0.000145664	CSF3, TGFBR2, IRF4, KIT, TGFB1	109	34	13588	18.3324	0.180085	0.00618562	0.238953
GOTERM_BP_FAT	GO:0002521~leukocyte differentiation	7	6.08696	0.000935995	CSF3, EGR1, POU2F2, TGFBR2, IRF4, KIT, TGFB1	109	142	13588	6.14524	0.720949	0.0262404	1.52612
GOTERM_BP_FAT	GO:0030099~myeloid cell differentiation	6	5.21739	0.000995403	CSF3, SP1, TGFBR2, IRF4, KIT, TGFB1	109	96	13588	7.79128	0.742674	0.0273221	1.62225
GOTERM_BP_FAT	GO:0043011~myeloid dendritic cell differentiation	3	2.6087	0.0016987	TGFBR2, IRF4, TGFB1	109	8	13588	46.7477	0.901461	0.0378854	2.75351
GOTERM_BP_FAT	GO:0001773~myeloid dendritic cell activation	3	2.6087	0.0016987	TGFBR2, IRF4, TGFB1	109	8	13588	46.7477	0.901461	0.0378854	2.75351
GOTERM_BP_FAT	GO:0002274~myeloid leukocyte activation	3	2.6087	0.0314075	TGFBR2, IRF4, TGFB1	109	35	13588	10.6852	1	0.253167	40.7897
GOTERM_BP_FAT	GO:0001775~cell activation	6	5.21739	0.0464027	EGR1, F2, POU2F2, TGFBR2, IRF4, TGFB1	109	246	13588	3.0405	1	0.32952	54.1737
GOTERM_BP_FAT	GO:0045321~leukocyte activation	5	4.34783	0.0969968	EGR1, POU2F2, TGFBR2, IRF4, TGFB1	109	219	13588	2.84613	1	0.504582	81.2806
GOTERM_BP_FAT	GO:0030098~lymphocyte differentiation	3	2.6087	0.229448	EGR1, POU2F2, TGFB1	109	114	13588	3.28054	1	0.768225	98.6165
GOTERM_BP_FAT	GO:0046649~lymphocyte activation	3	2.6087	0.450109	EGR1, POU2F2, TGFB1	109	191	13588	1.95802	1	0.946152	99.9946
Annotation Cluster 10	Enrichment Score: 2.4483122914373605
Category	Term	Count	%	PValue	Genes	List Total	Pop Hits	Pop Total	Fold Enrichment	Bonferroni	Benjamini	FDR
GOTERM_BP_FAT	GO:0035295~tube development	12	10.4348	7.89299e-06	PGR, HIF1A, SP1, NCOA3, TGFBR2, SFTPD, NOS3, MMP14, PXN, TGFB1, MYCN, KDR	109	264	13588	5.66639	0.0107005	0.00119464	0.0129617
GOTERM_BP_FAT	GO:0048754~branching morphogenesis of a tube	8	6.95652	8.90186e-06	PGR, NCOA3, TGFBR2, MMP14, PXN, TGFB1, MYCN, KDR	109	93	13588	10.7235	0.01206	0.00110242	0.0146184
GOTERM_BP_FAT	GO:0060541~respiratory system development	8	6.95652	5.78275e-05	SP1, TGFBR2, POU2F1, SFTPD, NOS3, MMP14, MYCN, KDR	109	124	13588	8.04262	0.0757948	0.00342114	0.0949268
GOTERM_BP_FAT	GO:0001763~morphogenesis of a branching structure	8	6.95652	6.08615e-05	PGR, NCOA3, TGFBR2, MMP14, PXN, TGFB1, MYCN, KDR	109	125	13588	7.97828	0.0796091	0.00345057	0.099905
GOTERM_BP_FAT	GO:0035239~tube morphogenesis	9	7.82609	6.45618e-05	PGR, HIF1A, NCOA3, TGFBR2, MMP14, PXN, TGFB1, MYCN, KDR	109	171	13588	6.56108	0.0842396	0.00351383	0.105976
GOTERM_BP_FAT	GO:0046660~female sex differentiation	6	5.21739	0.00015179	PGR, NCOA3, NOS3, MMP14, TGFB1, KDR	109	64	13588	11.6869	0.186904	0.00606699	0.248991
GOTERM_BP_FAT	GO:0030324~lung development	7	6.08696	0.000252552	SP1, TGFBR2, SFTPD, NOS3, MMP14, MYCN, KDR	109	111	13588	7.86148	0.291264	0.00926149	0.413955
GOTERM_BP_FAT	GO:0030323~respiratory tube development	7	6.08696	0.000278225	SP1, TGFBR2, SFTPD, NOS3, MMP14, MYCN, KDR	109	113	13588	7.72233	0.315642	0.00993125	0.455946
GOTERM_BP_FAT	GO:0003006~reproductive developmental process	9	7.82609	0.00120468	PGR, CALCA, NCOA3, NOS3, KIT, MMP14, JUNB, TGFB1, KDR	109	264	13588	4.24979	0.806595	0.0317017	1.96016
GOTERM_BP_FAT	GO:0032504~multicellular organism reproduction	11	9.56522	0.00153302	PGR, CALCA, SP1, DNAJA1, NOS3, KIT, MMP14, CIT, JUNB, TGFB1, KDR	109	409	13588	3.35273	0.87645	0.0366526	2.4881
GOTERM_BP_FAT	GO:0048609~reproductive process in a multicellular organism	11	9.56522	0.00153302	PGR, CALCA, SP1, DNAJA1, NOS3, KIT, MMP14, CIT, JUNB, TGFB1, KDR	109	409	13588	3.35273	0.87645	0.0366526	2.4881
GOTERM_BP_FAT	GO:0060443~mammary gland morphogenesis	4	3.47826	0.00223996	PGR, NCOA3, TGFBR2, TGFB1	109	33	13588	15.1104	0.952948	0.0452546	3.61579
GOTERM_BP_FAT	GO:0007548~sex differentiation	6	5.21739	0.00376944	PGR, NCOA3, NOS3, MMP14, TGFB1, KDR	109	130	13588	5.75356	0.994186	0.0654869	6.01377
GOTERM_BP_FAT	GO:0001525~angiogenesis	6	5.21739	0.00415407	HIF1A, IL18, TGFBR2, NOS3, MMP14, KDR	109	133	13588	5.62378	0.996565	0.0684658	6.60792
GOTERM_BP_FAT	GO:0022612~gland morphogenesis	5	4.34783	0.00447311	PGR, EGFR, NCOA3, TGFBR2, TGFB1	109	84	13588	7.42027	0.997781	0.0726634	7.09809
GOTERM_BP_FAT	GO:0022602~ovulation cycle process	4	3.47826	0.00614295	PGR, NOS3, MMP14, KDR	109	47	13588	10.6094	0.999775	0.0910265	9.62439
GOTERM_BP_FAT	GO:0042698~ovulation cycle	4	3.47826	0.00651507	PGR, NOS3, MMP14, KDR	109	48	13588	10.3884	0.999865	0.0932623	10.1785
GOTERM_BP_FAT	GO:0008585~female gonad development	4	3.47826	0.00857535	PGR, NOS3, MMP14, KDR	109	53	13588	9.40834	0.999992	0.113981	13.1892
GOTERM_BP_FAT	GO:0060444~branching involved in mammary gland duct morphogenesis	3	2.6087	0.0097996	PGR, NCOA3, TGFB1	109	19	13588	19.6832	0.999999	0.125609	14.933
GOTERM_BP_FAT	GO:0046545~development of primary female sexual characteristics	4	3.47826	0.0104691	PGR, NOS3, MMP14, KDR	109	57	13588	8.74811	0.999999	0.132401	15.8726
GOTERM_BP_FAT	GO:0050678~regulation of epithelial cell proliferation	4	3.47826	0.0137307	PGR, EGFR, TGFB1, KDR	109	63	13588	7.91496	1	0.156143	20.3127
GOTERM_BP_FAT	GO:0060603~mammary gland duct morphogenesis	3	2.6087	0.0179653	PGR, NCOA3, TGFB1	109	26	13588	14.3839	1	0.18067	25.7493
GOTERM_BP_FAT	GO:0048608~reproductive structure development	5	4.34783	0.0199761	PGR, NCOA3, NOS3, MMP14, KDR	109	130	13588	4.79464	1	0.189373	28.2071
GOTERM_BP_FAT	GO:0060429~epithelium development	7	6.08696	0.0210196	PGR, EGFR, MAP2K1, NCOA3, PPARG, TGFB1, KDR	109	271	13588	3.22001	1	0.194332	29.4523
GOTERM_BP_FAT	GO:0030879~mammary gland development	4	3.47826	0.0310607	PGR, NCOA3, TGFBR2, TGFB1	109	86	13588	5.79817	1	0.252177	40.4405
GOTERM_BP_FAT	GO:0008406~gonad development	4	3.47826	0.0329318	PGR, NOS3, MMP14, KDR	109	88	13588	5.66639	1	0.260856	42.3015
GOTERM_BP_FAT	GO:0048511~rhythmic process	4	3.47826	0.0431464	PGR, NOS3, MMP14, KDR	109	98	13588	5.08819	1	0.318117	51.535
GOTERM_BP_FAT	GO:0045137~development of primary sexual characteristics	4	3.47826	0.0499494	PGR, NOS3, MMP14, KDR	109	104	13588	4.79464	1	0.343429	56.8939
GOTERM_BP_FAT	GO:0048732~gland development	5	4.34783	0.0719986	PGR, EGFR, NCOA3, TGFBR2, TGFB1	109	197	13588	3.16397	1	0.428559	70.6873
GOTERM_BP_FAT	GO:0002009~morphogenesis of an epithelium	4	3.47826	0.158926	PGR, EGFR, NCOA3, TGFB1	109	173	13588	2.88232	1	0.657773	94.1714
GOTERM_BP_FAT	GO:0060562~epithelial tube morphogenesis	3	2.6087	0.220664	PGR, NCOA3, TGFB1	109	111	13588	3.3692	1	0.75729	98.3335
GOTERM_BP_FAT	GO:0048729~tissue morphogenesis	4	3.47826	0.293626	PGR, EGFR, NCOA3, TGFB1	109	238	13588	2.09514	1	0.850847	99.6683
Annotation Cluster 11	Enrichment Score: 2.3836281973726843
Category	Term	Count	%	PValue	Genes	List Total	Pop Hits	Pop Total	Fold Enrichment	Bonferroni	Benjamini	FDR
GOTERM_BP_FAT	GO:0006898~receptor-mediated endocytosis	5	4.34783	2.0354e-05	PLD2, DAB2, ACHE, TGFBR2, LRP2	109	21	13588	29.6811	0.0273615	0.00173242	0.0334218
SP_PIR_KEYWORDS	coated pit	4	3.47826	0.000884878	DAB2, APP, EPS15L1, LRP2	114	30	17854	20.8819	0.213996	0.0183521	1.15854
GOTERM_CC_FAT	GO:0005905~coated pit	4	3.47826	0.00196357	DAB2, APP, EPS15L1, LRP2	99	32	12504	15.7879	0.342067	0.0342861	2.45822
GOTERM_BP_FAT	GO:0006897~endocytosis	7	6.08696	0.00386157	PLD2, DAB2, ACHE, APP, TGFBR2, EPS15L1, LRP2	109	188	13588	4.64162	0.994874	0.0661946	6.15642
GOTERM_BP_FAT	GO:0010324~membrane invagination	7	6.08696	0.00386157	PLD2, DAB2, ACHE, APP, TGFBR2, EPS15L1, LRP2	109	188	13588	4.64162	0.994874	0.0661946	6.15642
GOTERM_BP_FAT	GO:0016192~vesicle-mediated transport	11	9.56522	0.00393942	PLD2, DAB2, ACHE, APP, GSN, TGFBR2, NLGN1, EPS15L1, LRP2, RIMS1, MYH10	109	466	13588	2.94263	0.995392	0.0658345	6.27678
GOTERM_BP_FAT	GO:0016044~membrane organization	8	6.95652	0.00597022	PLD2, DAB2, ACHE, APP, TGFBR2, EPS15L1, LRP2, MYH10	109	272	13588	3.66649	0.999715	0.0895477	9.3661
SP_PIR_KEYWORDS	Endocytosis	3	2.6087	0.117377	APP, EPS15L1, LRP2	114	93	17854	5.05207	1	0.454717	80.6702
GOTERM_CC_FAT	GO:0012505~endomembrane system	7	6.08696	0.242232	DAB2, APP, NOS1, DPM1, EPS15L1, LRP2, ITPR1	99	535	12504	1.65256	1	0.723178	97.0177
Annotation Cluster 12	Enrichment Score: 2.334736150685791
Category	Term	Count	%	PValue	Genes	List Total	Pop Hits	Pop Total	Fold Enrichment	Bonferroni	Benjamini	FDR
GOTERM_BP_FAT	GO:0043010~camera-type eye development	7	6.08696	0.000589031	MAF, ACHE, SP1, CRYAB, POU2F1, TGFB1, MYH10	109	130	13588	6.71249	0.552055	0.0189394	0.962974
GOTERM_BP_FAT	GO:0001654~eye development	7	6.08696	0.00156994	MAF, ACHE, SP1, CRYAB, POU2F1, TGFB1, MYH10	109	157	13588	5.55811	0.882523	0.0362493	2.54731
GOTERM_BP_FAT	GO:0007423~sensory organ development	7	6.08696	0.0166469	MAF, ACHE, SP1, CRYAB, POU2F1, TGFB1, MYH10	109	257	13588	3.39542	1	0.172294	24.0952
GOTERM_BP_FAT	GO:0002088~lens development in camera-type eye	3	2.6087	0.0297646	MAF, POU2F1, TGFB1	109	34	13588	10.9995	1	0.245794	39.1185
Annotation Cluster 13	Enrichment Score: 2.327051275597601
Category	Term	Count	%	PValue	Genes	List Total	Pop Hits	Pop Total	Fold Enrichment	Bonferroni	Benjamini	FDR
KEGG_PATHWAY	mmu04060:Cytokine-cytokine receptor interaction	13	11.3043	3.65223e-05	EGFR, CSF3, CCL3, IL18, TGFBR2, KIT, TGFB1, KDR, INHBA, IFNA1, TNFRSF11B, TNFSF10, IL1A	72	244	5738	4.24602	0.00371841	0.00186094	0.0406809
SP_PIR_KEYWORDS	cytokine	6	5.21739	0.00536801	CSF3, CCL3, IFNA1, TNFSF10, IL18, IL1A	114	177	17854	5.30895	0.768698	0.0616699	6.83989
GOTERM_MF_FAT	GO:0005125~cytokine activity	6	5.21739	0.0145692	CSF3, CCL3, IFNA1, TNFSF10, IL18, IL1A	107	180	13288	4.13956	0.98879	0.335201	17.8574
GOTERM_BP_FAT	GO:0006955~immune response	7	6.08696	0.172182	CSF3, CCL3, TNFSF10, IL18, POU2F2, IL1A, TGFB1	109	471	13588	1.8527	1	0.684929	95.5099
Annotation Cluster 14	Enrichment Score: 2.3238904262529547
Category	Term	Count	%	PValue	Genes	List Total	Pop Hits	Pop Total	Fold Enrichment	Bonferroni	Benjamini	FDR
SP_PIR_KEYWORDS	ATP	9	7.82609	5.25443e-06	EGFR, MAP2K1, RPS6KA1, HK1, CAMK2B, PRKG2, KIT, PRKCC, KDR	114	151	17854	9.33461	0.00142819	0.000476289	0.00691629
SP_PIR_KEYWORDS	phosphotransferase	8	6.95652	1.3806e-05	MAP2K1, RPS6KA1, HK1, CAMK2B, PRKG2, KIT, PRKCC, KDR	114	124	17854	10.1041	0.00374822	0.000938374	0.0181716
KEGG_PATHWAY	mmu05212:Pancreatic cancer	6	5.21739	0.00185116	E2F1, EGFR, MAP2K1, TGFBR2, MAPK10, TGFB1	72	72	5738	6.6412	0.172208	0.0266379	2.04308
UP_SEQ_FEATURE	domain:Protein kinase	10	8.69565	0.0065325	EGFR, MAP2K1, TGFBR2, CAMK2B, MAPK10, PRKG2, KIT, CIT, PRKCC, KDR	114	476	16021	2.95242	0.99191	0.291129	9.46944
KEGG_PATHWAY	mmu05214:Glioma	5	4.34783	0.00782315	E2F1, EGFR, MAP2K1, CAMK2B, PRKCC	72	64	5738	6.22613	0.551165	0.0597627	8.37795
KEGG_PATHWAY	mmu04720:Long-term potentiation	5	4.34783	0.0106815	MAP2K1, RPS6KA1, CAMK2B, ITPR1, PRKCC	72	70	5738	5.69246	0.665584	0.070422	11.276
KEGG_PATHWAY	mmu05219:Bladder cancer	4	3.47826	0.0147632	E2F1, EGFR, MAP2K1, MMP9	72	42	5738	7.58995	0.780646	0.0904605	15.2698
KEGG_PATHWAY	mmu04012:ErbB signaling pathway	5	4.34783	0.0221801	EGFR, MAP2K1, CAMK2B, MAPK10, PRKCC	72	87	5738	4.58014	0.898514	0.108091	22.1108
KEGG_PATHWAY	mmu05215:Prostate cancer	5	4.34783	0.0247713	E2F1, EGFR, MAP2K1, INS1, GSTP1	72	90	5738	4.42747	0.922579	0.114704	24.3797
KEGG_PATHWAY	mmu05223:Non-small cell lung cancer	4	3.47826	0.0287233	E2F1, EGFR, MAP2K1, PRKCC	72	54	5738	5.90329	0.948834	0.121243	27.7245
KEGG_PATHWAY	mmu04916:Melanogenesis	5	4.34783	0.0346947	MAP2K1, CAMK2B, GNAS, KIT, PRKCC	72	100	5738	3.98472	0.972723	0.139353	32.5233
KEGG_PATHWAY	mmu05218:Melanoma	3	2.6087	0.219077	E2F1, EGFR, MAP2K1	72	71	5738	3.36737	1	0.459457	93.6382
Annotation Cluster 15	Enrichment Score: 2.301512493075173
Category	Term	Count	%	PValue	Genes	List Total	Pop Hits	Pop Total	Fold Enrichment	Bonferroni	Benjamini	FDR
KEGG_PATHWAY	mmu04730:Long-term depression	8	6.95652	2.55644e-05	NOS1, MAP2K1, PPP2CA, GNAS, GRIA3, PRKG2, ITPR1, PRKCC	72	72	5738	8.85494	0.00260421	0.00260421	0.0284769
KEGG_PATHWAY	mmu04540:Gap junction	7	6.08696	0.000624704	EGFR, TJP1, MAP2K1, GNAS, PRKG2, ITPR1, PRKCC	72	86	5738	6.48676	0.0617508	0.0105671	0.693765
KEGG_PATHWAY	mmu04270:Vascular smooth muscle contraction	4	3.47826	0.185134	MAP2K1, GNAS, ITPR1, PRKCC	72	120	5738	2.65648	1	0.431296	89.7804
GOTERM_CC_FAT	GO:0005624~membrane fraction	7	6.08696	0.210452	APP, DPM1, GNAS, GRIA3, LRP2, ITPR1, PRKCC	99	510	12504	1.73357	1	0.724876	94.9825
Annotation Cluster 16	Enrichment Score: 2.21182810246936
Category	Term	Count	%	PValue	Genes	List Total	Pop Hits	Pop Total	Fold Enrichment	Bonferroni	Benjamini	FDR
GOTERM_BP_FAT	GO:0051781~positive regulation of cell division	4	3.47826	0.00288118	S100A6, IGF2, IL1A, TGFB1	109	36	13588	13.8512	0.98041	0.0546326	4.62803
GOTERM_BP_FAT	GO:0051302~regulation of cell division	4	3.47826	0.00389626	S100A6, IGF2, IL1A, TGFB1	109	40	13588	12.4661	0.995112	0.0659429	6.21007
SP_PIR_KEYWORDS	mitogen	3	2.6087	0.0206204	IGF2, IL1A, TGFB1	114	35	17854	13.4241	0.996543	0.172141	23.9872
Annotation Cluster 17	Enrichment Score: 2.187219070731232
Category	Term	Count	%	PValue	Genes	List Total	Pop Hits	Pop Total	Fold Enrichment	Bonferroni	Benjamini	FDR
GOTERM_BP_FAT	GO:0051094~positive regulation of developmental process	10	8.69565	5.1168e-05	CALCA, HIF1A, MAP2K1, TGFBR2, PPARG, GNAS, NOS3, NEFL, JUNB, IL1A	109	214	13588	5.82526	0.0673672	0.00316515	0.0839992
GOTERM_BP_FAT	GO:0001501~skeletal system development	10	8.69565	0.000441622	MEF2C, HIF1A, SP1, MMP9, TGFBR2, HSPG2, GNAS, IGF2, MMP14, TGFB1	109	285	13588	4.37405	0.45232	0.0149389	0.722804
GOTERM_BP_FAT	GO:0001890~placenta development	6	5.21739	0.000636644	EGFR, HIF1A, MAP2K1, SP1, PPARG, JUNB	109	87	13588	8.59728	0.580219	0.0199842	1.04043
GOTERM_BP_FAT	GO:0001701~in utero embryonic development	9	7.82609	0.00129471	EGFR, DAB2, TJP1, HIF1A, MAP2K1, SP1, TGFBR2, JUNB, MYH10	109	267	13588	4.20204	0.828956	0.0327687	2.10518
GOTERM_BP_FAT	GO:0001892~embryonic placenta development	5	4.34783	0.00139061	EGFR, HIF1A, MAP2K1, SP1, JUNB	109	61	13588	10.2181	0.849939	0.0338979	2.25944
GOTERM_BP_FAT	GO:0001503~ossification	6	5.21739	0.00155021	MEF2C, SP1, HSPG2, GNAS, IGF2, MMP14	109	106	13588	7.05626	0.879315	0.0364181	2.51568
GOTERM_BP_FAT	GO:0043009~chordate embryonic development	11	9.56522	0.00189781	EGFR, DAB2, TJP1, HIF1A, MAP2K1, SP1, TGFBR2, HSPG2, GNAS, JUNB, MYH10	109	421	13588	3.25716	0.924918	0.0409009	3.07154
GOTERM_BP_FAT	GO:0009792~embryonic development ending in birth or egg hatching	11	9.56522	0.00203397	EGFR, DAB2, TJP1, HIF1A, MAP2K1, SP1, TGFBR2, HSPG2, GNAS, JUNB, MYH10	109	425	13588	3.22651	0.937658	0.0417957	3.28847
GOTERM_BP_FAT	GO:0060348~bone development	6	5.21739	0.00248308	MEF2C, SP1, HSPG2, GNAS, IGF2, MMP14	109	118	13588	6.33867	0.966246	0.0486117	4.00076
GOTERM_BP_FAT	GO:0045597~positive regulation of cell differentiation	7	6.08696	0.0027121	HIF1A, MAP2K1, TGFBR2, PPARG, GNAS, NEFL, JUNB	109	175	13588	4.98642	0.975316	0.0522329	4.36208
GOTERM_BP_FAT	GO:0048568~embryonic organ development	8	6.95652	0.0030927	EGFR, HIF1A, MAP2K1, SP1, TGFBR2, HSPG2, GNAS, JUNB	109	241	13588	4.13811	0.985329	0.0561935	4.95975
GOTERM_BP_FAT	GO:0001958~endochondral ossification	3	2.6087	0.00698435	MEF2C, HSPG2, GNAS	109	16	13588	23.3739	0.999929	0.0986285	10.8728
GOTERM_BP_FAT	GO:0060350~endochondral bone morphogenesis	3	2.6087	0.0108324	MEF2C, HSPG2, GNAS	109	20	13588	18.6991	1	0.135445	16.3785
GOTERM_BP_FAT	GO:0060349~bone morphogenesis	3	2.6087	0.0179653	MEF2C, HSPG2, GNAS	109	26	13588	14.3839	1	0.18067	25.7493
GOTERM_BP_FAT	GO:0051216~cartilage development	4	3.47826	0.0241574	MEF2C, HIF1A, HSPG2, GNAS	109	78	13588	6.39285	1	0.213206	33.0754
GOTERM_BP_FAT	GO:0048706~embryonic skeletal system development	4	3.47826	0.0283627	SP1, TGFBR2, HSPG2, GNAS	109	83	13588	6.00774	1	0.236974	37.6576
GOTERM_BP_FAT	GO:0048705~skeletal system morphogenesis	4	3.47826	0.084895	MEF2C, TGFBR2, HSPG2, GNAS	109	130	13588	3.83571	1	0.472597	76.706
GOTERM_BP_FAT	GO:0048704~embryonic skeletal system morphogenesis	3	2.6087	0.0918839	TGFBR2, HSPG2, GNAS	109	64	13588	5.84346	1	0.491945	79.4618
BIOCARTA	m_keratinocytePathway:Keratinocyte Differentiation	4	3.47826	0.114448	EGFR, MAP2K1, SP1, PPP2CA	37	39	1171	3.24602	1	0.92961	75.7649
GOTERM_BP_FAT	GO:0048562~embryonic organ morphogenesis	4	3.47826	0.136577	SP1, TGFBR2, HSPG2, GNAS	109	161	13588	3.09716	1	0.610984	91.0337
GOTERM_BP_FAT	GO:0048598~embryonic morphogenesis	5	4.34783	0.319351	SP1, TGFBR2, POU2F1, HSPG2, GNAS	109	359	13588	1.73622	1	0.872074	99.8196
Annotation Cluster 18	Enrichment Score: 2.085539367737695
Category	Term	Count	%	PValue	Genes	List Total	Pop Hits	Pop Total	Fold Enrichment	Bonferroni	Benjamini	FDR
SP_PIR_KEYWORDS	calmodulin-binding	7	6.08696	4.88344e-05	NOS1, MYO1B, CAMK2B, NOS3, NOS2, ADD2, MYH10	114	103	17854	10.6437	0.0131954	0.00221143	0.0642627
INTERPRO	IPR004030:Nitric oxide synthase, oxygenase region	3	2.6087	0.000121974	NOS1, NOS3, NOS2	115	3	17763	154.461	0.049826	0.049826	0.171142
INTERPRO	IPR012144:Nitric-oxide synthase	3	2.6087	0.000121974	NOS1, NOS3, NOS2	115	3	17763	154.461	0.049826	0.049826	0.171142
GOTERM_MF_FAT	GO:0004517~nitric-oxide synthase activity	3	2.6087	0.00018813	NOS1, NOS3, NOS2	107	3	13288	124.187	0.0559471	0.0190081	0.251863
GOTERM_MF_FAT	GO:0005516~calmodulin binding	7	6.08696	0.000296902	NOS1, MYO1B, CAMK2B, NOS3, NOS2, ADD2, MYH10	107	114	13288	7.62551	0.0868596	0.0224603	0.397217
PIR_SUPERFAMILY	PIRSF000333:nitric-oxide synthase, inducible	3	2.6087	0.000306445	NOS1, NOS3, NOS2	84	3	8136	96.8571	0.0328557	0.0328557	0.345102
PIR_SUPERFAMILY	PIRSF000333:NOS	3	2.6087	0.000306445	NOS1, NOS3, NOS2	84	3	8136	96.8571	0.0328557	0.0328557	0.345102
INTERPRO	IPR003097:FAD-binding, type 1	3	2.6087	0.000602217	NOS1, NOS3, NOS2	115	6	17763	77.2304	0.22307	0.118564	0.842334
UP_SEQ_FEATURE	domain:Flavodoxin-like	3	2.6087	0.000726104	NOS1, NOS3, NOS2	114	6	16021	70.2675	0.413674	0.234281	1.0965
INTERPRO	IPR001094:Flavodoxin-like	3	2.6087	0.000839567	NOS1, NOS3, NOS2	115	7	17763	66.1975	0.296668	0.110689	1.17251
INTERPRO	IPR008254:Flavodoxin/nitric oxide synthase	3	2.6087	0.000839567	NOS1, NOS3, NOS2	115	7	17763	66.1975	0.296668	0.110689	1.17251
GOTERM_BP_FAT	GO:0046209~nitric oxide metabolic process	3	2.6087	0.0016987	NOS1, NOS3, NOS2	109	8	13588	46.7477	0.901461	0.0378854	2.75351
GOTERM_BP_FAT	GO:0006809~nitric oxide biosynthetic process	3	2.6087	0.0016987	NOS1, NOS3, NOS2	109	8	13588	46.7477	0.901461	0.0378854	2.75351
INTERPRO	IPR001709:Flavoprotein pyridine nucleotide cytochrome reductase	3	2.6087	0.00177654	NOS1, NOS3, NOS2	115	10	17763	46.3383	0.525282	0.116772	2.46597
INTERPRO	IPR001433:Oxidoreductase FAD/NAD(P)-binding	3	2.6087	0.00258383	NOS1, NOS3, NOS2	115	12	17763	38.6152	0.661768	0.143465	3.56776
UP_SEQ_FEATURE	nucleotide phosphate-binding region:FMN	3	2.6087	0.00260164	NOS1, NOS3, NOS2	114	11	16021	38.3278	0.852614	0.318146	3.87705
GOTERM_MF_FAT	GO:0010181~FMN binding	3	2.6087	0.00330803	NOS1, NOS3, NOS2	107	11	13288	33.8692	0.637212	0.183548	4.34405
SP_PIR_KEYWORDS	fmn	3	2.6087	0.00395053	NOS1, NOS3, NOS2	114	15	17854	31.3228	0.659272	0.0550913	5.07704
SP_PIR_KEYWORDS	iron	8	6.95652	0.00432935	APP, NOS1, PPP2CA, SFXN3, NOS3, NOS2, NDUFS2, PPP5C	114	321	17854	3.90315	0.692764	0.0572999	5.55116
UP_SEQ_FEATURE	domain:FAD-binding FR-type	3	2.6087	0.00487614	NOS1, NOS3, NOS2	114	15	16021	28.107	0.972477	0.278636	7.15107
UP_SEQ_FEATURE	region of interest:Calmodulin-binding	4	3.47826	0.00497233	NOS1, CAMK2B, NOS3, NOS2	114	49	16021	11.4723	0.974365	0.263109	7.28721
INTERPRO	IPR017927:Ferredoxin reductase-type FAD-binding domain	3	2.6087	0.00584117	NOS1, NOS3, NOS2	115	18	17763	25.7435	0.914105	0.238707	7.89709
GOTERM_MF_FAT	GO:0050661~NADP or NADPH binding	3	2.6087	0.0119919	NOS1, NOS3, NOS2	107	21	13288	17.741	0.975071	0.336476	14.9307
COG_ONTOLOGY	Inorganic ion transport and metabolism	3	2.6087	0.012595	NOS1, NOS3, NOS2	13	30	2040	15.6923	0.0964285	0.0964285	6.70373
GOTERM_MF_FAT	GO:0005506~iron ion binding	8	6.95652	0.0198469	APP, NOS1, PPP2CA, SFXN3, NOS3, NOS2, NDUFS2, PPP5C	107	343	13288	2.89649	0.997833	0.376161	23.562
KEGG_PATHWAY	mmu00330:Arginine and proline metabolism	4	3.47826	0.0273649	PYCR1, NOS1, NOS3, NOS2	72	53	5738	6.01468	0.940994	0.120711	26.5903
GOTERM_MF_FAT	GO:0048037~cofactor binding	6	5.21739	0.0346218	NOS1, NOS3, NOS2, NDUFS2, GAD1, PYGB	107	226	13288	3.297	0.999979	0.469659	37.6416
SP_PIR_KEYWORDS	nadp	4	3.47826	0.0613473	PYCR1, NOS1, NOS3, NOS2	114	142	17854	4.41166	1	0.312266	56.5413
UP_SEQ_FEATURE	nucleotide phosphate-binding region:FAD	3	2.6087	0.0631393	NOS1, NOS3, NOS2	114	58	16021	7.26906	1	0.830593	62.842
UP_SEQ_FEATURE	nucleotide phosphate-binding region:NADP	3	2.6087	0.0689661	NOS1, NOS3, NOS2	114	61	16021	6.91156	1	0.836531	66.1994
GOTERM_MF_FAT	GO:0050660~FAD binding	3	2.6087	0.110014	NOS1, NOS3, NOS2	107	71	13288	5.24733	1	0.639036	79.0317
GOTERM_MF_FAT	GO:0050662~coenzyme binding	4	3.47826	0.135798	NOS1, NOS3, NOS2, NDUFS2	107	160	13288	3.10467	1	0.67258	85.8607
SP_PIR_KEYWORDS	FAD	3	2.6087	0.151612	NOS1, NOS3, NOS2	114	109	17854	4.31048	1	0.525435	88.5165
UP_SEQ_FEATURE	metal ion-binding site:Iron (heme axial ligand)	3	2.6087	0.154496	NOS1, NOS3, NOS2	114	99	16021	4.25864	1	0.976195	92.1714
GOTERM_MF_FAT	GO:0009055~electron carrier activity	4	3.47826	0.218382	NOS1, NOS3, NOS2, NDUFS2	107	202	13288	2.45915	1	0.812775	96.3207
GOTERM_BP_FAT	GO:0044271~nitrogen compound biosynthetic process	5	4.34783	0.219399	PYCR1, ATP1B1, NOS1, NOS3, NOS2	109	302	13588	2.06392	1	0.756483	98.2885
SP_PIR_KEYWORDS	heme	3	2.6087	0.226775	NOS1, NOS3, NOS2	114	142	17854	3.30875	1	0.659119	96.6135
GOTERM_MF_FAT	GO:0020037~heme binding	3	2.6087	0.319253	NOS1, NOS3, NOS2	107	144	13288	2.58723	1	0.900479	99.4226
GOTERM_MF_FAT	GO:0046906~tetrapyrrole binding	3	2.6087	0.339715	NOS1, NOS3, NOS2	107	151	13288	2.46729	1	0.913066	99.6165
SP_PIR_KEYWORDS	oxidoreductase	5	4.34783	0.491619	PYCR1, NOS1, NOS3, NOS2, NDUFS2	114	572	17854	1.369	1	0.911189	99.9864
GOTERM_BP_FAT	GO:0055114~oxidation reduction	6	5.21739	0.623603	PYCR1, NOS1, SLC25A13, NOS3, NOS2, NDUFS2	109	672	13588	1.11304	1	0.989711	100
Annotation Cluster 19	Enrichment Score: 2.0131837788118356
Category	Term	Count	%	PValue	Genes	List Total	Pop Hits	Pop Total	Fold Enrichment	Bonferroni	Benjamini	FDR
SP_PIR_KEYWORDS	ATP	9	7.82609	5.25443e-06	EGFR, MAP2K1, RPS6KA1, HK1, CAMK2B, PRKG2, KIT, PRKCC, KDR	114	151	17854	9.33461	0.00142819	0.000476289	0.00691629
SP_PIR_KEYWORDS	phosphotransferase	8	6.95652	1.3806e-05	MAP2K1, RPS6KA1, HK1, CAMK2B, PRKG2, KIT, PRKCC, KDR	114	124	17854	10.1041	0.00374822	0.000938374	0.0181716
INTERPRO	IPR017441:Protein kinase, ATP binding site	11	9.56522	0.000851271	EGFR, MAP2K1, RPS6KA1, TGFBR2, CAMK2B, MAPK10, PRKG2, KIT, CIT, PRKCC, KDR	115	467	17763	3.63826	0.300112	0.0853453	1.18876
INTERPRO	IPR000719:Protein kinase, core	11	9.56522	0.00124236	EGFR, MAP2K1, RPS6KA1, TGFBR2, CAMK2B, MAPK10, PRKG2, KIT, CIT, PRKCC, KDR	115	491	17763	3.46043	0.405999	0.0989322	1.73049
UP_SEQ_FEATURE	binding site:ATP	12	10.4348	0.00161874	EGFR, PCX, MAP2K1, RPS6KA1, TGFBR2, CAMK2B, MAPK10, PRKG2, KIT, CIT, PRKCC, KDR	114	545	16021	3.09435	0.696004	0.257465	2.42911
GOTERM_BP_FAT	GO:0006468~protein amino acid phosphorylation	14	12.1739	0.00166615	EGFR, MAP2K1, TGFBR2, MAPK10, KIT, PRKG2, PRKCC, PXN, TGFB1, KDR, APP, RPS6KA1, CAMK2B, CIT	109	640	13588	2.72695	0.896982	0.0377904	2.70141
SP_PIR_KEYWORDS	serine/threonine-specific protein kinase	4	3.47826	0.00205669	RPS6KA1, CAMK2B, PRKG2, PRKCC	114	40	17854	15.6614	0.428788	0.0324043	2.67366
KEGG_PATHWAY	mmu04114:Oocyte meiosis	7	6.08696	0.00282225	PGR, MAP2K1, RPS6KA1, PPP2CA, CAMK2B, INS1, ITPR1	72	115	5738	4.85097	0.250445	0.0284161	3.09958
GOTERM_BP_FAT	GO:0006796~phosphate metabolic process	16	13.913	0.00346037	EGFR, MAP2K1, TGFBR2, MAPK10, KIT, PRKG2, PRKCC, PXN, TGFB1, KDR, APP, RPS6KA1, PPP2CA, CAMK2B, CIT, PPP5C	109	866	13588	2.3032	0.991126	0.0618514	5.53377
GOTERM_BP_FAT	GO:0006793~phosphorus metabolic process	16	13.913	0.00346037	EGFR, MAP2K1, TGFBR2, MAPK10, KIT, PRKG2, PRKCC, PXN, TGFB1, KDR, APP, RPS6KA1, PPP2CA, CAMK2B, CIT, PPP5C	109	866	13588	2.3032	0.991126	0.0618514	5.53377
GOTERM_BP_FAT	GO:0016310~phosphorylation	14	12.1739	0.00449607	EGFR, MAP2K1, TGFBR2, MAPK10, KIT, PRKG2, PRKCC, PXN, TGFB1, KDR, APP, RPS6KA1, CAMK2B, CIT	109	718	13588	2.43071	0.997849	0.0721656	7.13327
UP_SEQ_FEATURE	nucleotide phosphate-binding region:ATP	15	13.0435	0.00464759	EGFR, MAP2K1, KIF5B, MYO1B, TGFBR2, MAPK10, KIT, PRKG2, PRKCC, KDR, RPS6KA1, CAMK2B, CIT, CACNA1B, MYH10	114	907	16021	2.32417	0.967416	0.348184	6.82686
INTERPRO	IPR000961:AGC-kinase, C-terminal	4	3.47826	0.00477625	RPS6KA1, PRKG2, CIT, PRKCC	115	53	17763	11.6574	0.86548	0.221787	6.50197
SP_PIR_KEYWORDS	kinase	12	10.4348	0.00518678	EGFR, MAP2K1, RPS6KA1, TGFBR2, HK1, CAMK2B, MAPK10, PRKG2, KIT, CIT, PRKCC, KDR	114	707	17854	2.65823	0.756947	0.062271	6.6162
UP_SEQ_FEATURE	domain:AGC-kinase C-terminal	4	3.47826	0.00619491	RPS6KA1, PRKG2, CIT, PRKCC	114	53	16021	10.6064	0.989615	0.296255	9.00135
UP_SEQ_FEATURE	domain:Protein kinase	10	8.69565	0.0065325	EGFR, MAP2K1, TGFBR2, CAMK2B, MAPK10, PRKG2, KIT, CIT, PRKCC, KDR	114	476	16021	2.95242	0.99191	0.291129	9.46944
SP_PIR_KEYWORDS	atp-binding	17	14.7826	0.00704092	EGFR, MAP2K1, KIF5B, MYO1B, TGFBR2, HK1, MAPK10, PRKG2, KIT, PRKCC, KDR, PCX, RPS6KA1, CAMK2B, CIT, CACNA1B, MYH10	114	1287	17854	2.06872	0.853672	0.0739954	8.88146
UP_SEQ_FEATURE	active site:Proton acceptor	12	10.4348	0.00704983	EGFR, MAP2K1, RPS6KA1, ALDOC, TGFBR2, CAMK2B, MAPK10, PRKG2, KIT, CIT, PRKCC, KDR	114	662	16021	2.54746	0.994483	0.263526	10.1824
INTERPRO	IPR002290:Serine/threonine protein kinase	7	6.08696	0.0072701	MAP2K1, RPS6KA1, CAMK2B, MAPK10, PRKG2, CIT, PRKCC	115	265	17763	4.0801	0.952985	0.263414	9.73869
INTERPRO	IPR008271:Serine/threonine protein kinase, active site	8	6.95652	0.0085704	MAP2K1, RPS6KA1, TGFBR2, CAMK2B, MAPK10, PRKG2, CIT, PRKCC	115	360	17763	3.43246	0.972853	0.279537	11.3847
INTERPRO	IPR017442:Serine/threonine protein kinase-related	8	6.95652	0.0104333	MAP2K1, RPS6KA1, TGFBR2, CAMK2B, MAPK10, PRKG2, CIT, PRKCC	115	374	17763	3.30398	0.987655	0.306643	13.6945
KEGG_PATHWAY	mmu04720:Long-term potentiation	5	4.34783	0.0106815	MAP2K1, RPS6KA1, CAMK2B, ITPR1, PRKCC	72	70	5738	5.69246	0.665584	0.070422	11.276
SP_PIR_KEYWORDS	serine/threonine-protein kinase	8	6.95652	0.0111146	MAP2K1, RPS6KA1, TGFBR2, CAMK2B, MAPK10, PRKG2, CIT, PRKCC	114	384	17854	3.26279	0.95217	0.11035	13.6813
SMART	SM00133:S_TK_X	4	3.47826	0.0122391	RPS6KA1, PRKG2, CIT, PRKCC	84	53	9131	8.20395	0.697149	0.697149	12.707
SP_PIR_KEYWORDS	transferase	17	14.7826	0.0136493	EGFR, MAP2K1, TGFBR2, HK1, MAPK10, PRKG2, KIT, PRKCC, KDR, NCOA1, RPS6KA1, NCOA3, DPM1, CAMK2B, CIT, GSTP1, PYGB	114	1385	17854	1.92234	0.976203	0.129295	16.5487
GOTERM_MF_FAT	GO:0004672~protein kinase activity	11	9.56522	0.0178851	EGFR, MAP2K1, RPS6KA1, TGFBR2, CAMK2B, MAPK10, PRKG2, KIT, CIT, PRKCC, KDR	107	583	13288	2.34315	0.996004	0.368841	21.4857
KEGG_PATHWAY	mmu04914:Progesterone-mediated oocyte maturation	5	4.34783	0.0205494	PGR, MAP2K1, RPS6KA1, MAPK10, INS1	72	85	5738	4.68791	0.879713	0.111001	20.6515
KEGG_PATHWAY	mmu04012:ErbB signaling pathway	5	4.34783	0.0221801	EGFR, MAP2K1, CAMK2B, MAPK10, PRKCC	72	87	5738	4.58014	0.898514	0.108091	22.1108
INTERPRO	IPR017892:Protein kinase, C-terminal	3	2.6087	0.0271756	RPS6KA1, CIT, PRKCC	115	40	17763	11.5846	0.99999	0.536806	32.0832
SP_PIR_KEYWORDS	nucleotide-binding	18	15.6522	0.0275429	EGFR, MAP2K1, KIF5B, MYO1B, TGFBR2, HK1, MAPK10, PRKG2, KIT, PRKCC, KDR, PCX, RPS6KA1, GNAS, CAMK2B, CIT, CACNA1B, MYH10	114	1631	17854	1.72842	0.999498	0.21734	30.7633
SMART	SM00220:S_TKc	7	6.08696	0.0332093	MAP2K1, RPS6KA1, CAMK2B, MAPK10, PRKG2, CIT, PRKCC	84	265	9131	2.87138	0.962221	0.805633	31.1135
GOTERM_MF_FAT	GO:0030554~adenyl nucleotide binding	20	17.3913	0.0337829	EGFR, NOS1, MAP2K1, KIF5B, MYO1B, TGFBR2, HK1, MAPK10, PRKG2, KIT, PRKCC, KDR, PCX, RPS6KA1, NOS3, CAMK2B, NOS2, CIT, CACNA1B, MYH10	107	1535	13288	1.61807	0.999973	0.481732	36.9114
KEGG_PATHWAY	mmu04510:Focal adhesion	7	6.08696	0.0349725	EGFR, MAP2K1, MAPK10, PXN, PRKCC, FN1, KDR	72	198	5738	2.81748	0.973512	0.135188	32.7394
GOTERM_MF_FAT	GO:0001883~purine nucleoside binding	20	17.3913	0.0363992	EGFR, NOS1, MAP2K1, KIF5B, MYO1B, TGFBR2, HK1, MAPK10, PRKG2, KIT, PRKCC, KDR, PCX, RPS6KA1, NOS3, CAMK2B, NOS2, CIT, CACNA1B, MYH10	107	1548	13288	1.60448	0.999988	0.432943	39.163
GOTERM_MF_FAT	GO:0001882~nucleoside binding	20	17.3913	0.0385128	EGFR, NOS1, MAP2K1, KIF5B, MYO1B, TGFBR2, HK1, MAPK10, PRKG2, KIT, PRKCC, KDR, PCX, RPS6KA1, NOS3, CAMK2B, NOS2, CIT, CACNA1B, MYH10	107	1558	13288	1.59418	0.999994	0.435762	40.9275
GOTERM_MF_FAT	GO:0004674~protein serine/threonine kinase activity	8	6.95652	0.0512623	MAP2K1, RPS6KA1, TGFBR2, CAMK2B, MAPK10, PRKG2, CIT, PRKCC	107	421	13288	2.35985	1	0.503471	50.6051
GOTERM_MF_FAT	GO:0017076~purine nucleotide binding	22	19.1304	0.0637333	EGFR, NOS1, MAP2K1, KIF5B, MYO1B, TGFBR2, HK1, DOCK7, MAPK10, PRKG2, KIT, PRKCC, KDR, PCX, RPS6KA1, NOS3, GNAS, CAMK2B, NOS2, CIT, CACNA1B, MYH10	107	1871	13288	1.46024	1	0.525909	58.6326
GOTERM_MF_FAT	GO:0005524~ATP binding	17	14.7826	0.108741	EGFR, MAP2K1, KIF5B, MYO1B, TGFBR2, HK1, MAPK10, PRKG2, KIT, PRKCC, KDR, PCX, RPS6KA1, CAMK2B, CIT, CACNA1B, MYH10	107	1443	13288	1.46305	1	0.645157	78.626
GOTERM_MF_FAT	GO:0032559~adenyl ribonucleotide binding	17	14.7826	0.117283	EGFR, MAP2K1, KIF5B, MYO1B, TGFBR2, HK1, MAPK10, PRKG2, KIT, PRKCC, KDR, PCX, RPS6KA1, CAMK2B, CIT, CACNA1B, MYH10	107	1460	13288	1.44601	1	0.643606	81.2143
GOTERM_MF_FAT	GO:0000166~nucleotide binding	23	20	0.141732	EGFR, NOS1, MAP2K1, KIF5B, MYO1B, TGFBR2, HK1, DOCK7, MAPK10, PRKG2, KIT, PRKCC, KDR, PCX, RPS6KA1, NOS3, GNAS, CAMK2B, NOS2, CIT, NDUFS2, CACNA1B, MYH10	107	2183	13288	1.30843	1	0.680405	87.1079
GOTERM_MF_FAT	GO:0032555~purine ribonucleotide binding	19	16.5217	0.180808	EGFR, MAP2K1, KIF5B, MYO1B, TGFBR2, HK1, DOCK7, MAPK10, PRKG2, KIT, PRKCC, KDR, PCX, RPS6KA1, GNAS, CAMK2B, CIT, CACNA1B, MYH10	107	1796	13288	1.31378	1	0.750174	93.0963
GOTERM_MF_FAT	GO:0032553~ribonucleotide binding	19	16.5217	0.180808	EGFR, MAP2K1, KIF5B, MYO1B, TGFBR2, HK1, DOCK7, MAPK10, PRKG2, KIT, PRKCC, KDR, PCX, RPS6KA1, GNAS, CAMK2B, CIT, CACNA1B, MYH10	107	1796	13288	1.31378	1	0.750174	93.0963
KEGG_PATHWAY	mmu04722:Neurotrophin signaling pathway	4	3.47826	0.216999	MAP2K1, RPS6KA1, CAMK2B, MAPK10	72	130	5738	2.45214	1	0.464087	93.4471
Annotation Cluster 20	Enrichment Score: 1.986416989133929
Category	Term	Count	%	PValue	Genes	List Total	Pop Hits	Pop Total	Fold Enrichment	Bonferroni	Benjamini	FDR
KEGG_PATHWAY	mmu05200:Pathways in cancer	13	11.3043	0.000522065	E2F1, EGFR, MAP2K1, MMP9, TGFBR2, PPARG, KIT, MAPK10, PRKCC, TGFB1, HIF1A, NOS2, FN1	72	323	5738	3.20752	0.0518709	0.0105964	0.580081
KEGG_PATHWAY	mmu05212:Pancreatic cancer	6	5.21739	0.00185116	E2F1, EGFR, MAP2K1, TGFBR2, MAPK10, TGFB1	72	72	5738	6.6412	0.172208	0.0266379	2.04308
KEGG_PATHWAY	mmu05210:Colorectal cancer	5	4.34783	0.0213551	EGFR, MAP2K1, TGFBR2, MAPK10, TGFB1	72	86	5738	4.6334	0.889398	0.109422	21.3756
KEGG_PATHWAY	mmu05220:Chronic myeloid leukemia	4	3.47826	0.0672976	E2F1, MAP2K1, TGFBR2, TGFB1	72	76	5738	4.19444	0.99918	0.224149	53.9832
BIOCARTA	m_tgfbPathway:TGF beta signaling pathway	3	2.6087	0.0841868	MAP2K1, TGFBR2, TGFB1	37	16	1171	5.93412	0.99999	0.943872	64.1395
Annotation Cluster 21	Enrichment Score: 1.95370526448477
Category	Term	Count	%	PValue	Genes	List Total	Pop Hits	Pop Total	Fold Enrichment	Bonferroni	Benjamini	FDR
GOTERM_CC_FAT	GO:0005856~cytoskeleton	21	18.2609	0.000374195	DYNC1I1, NOS1, KIF5B, MYO1B, NLGN1, GRIA3, ITPR1, PXN, APP, EPB4.1L1, RPS6KA1, GSN, LASP1, PPP2CA, MTAP1B, NOS3, NOS2, CIT, NEFL, ADD2, MYH10	99	1122	12504	2.36396	0.0766237	0.00881849	0.472816
GOTERM_MF_FAT	GO:0008092~cytoskeletal protein binding	10	8.69565	0.00580621	DYNC1I1, SDC1, EPB4.1L1, KIF5B, MYO1B, LASP1, GSN, MTAP1B, ADD2, MYH10	107	414	13288	2.99968	0.831678	0.199673	7.50814
GOTERM_CC_FAT	GO:0044430~cytoskeletal part	13	11.3043	0.0176201	DYNC1I1, KIF5B, MYO1B, NLGN1, GRIA3, ITPR1, APP, RPS6KA1, LASP1, PPP2CA, MTAP1B, NEFL, MYH10	99	774	12504	2.12137	0.977326	0.18971	20.1576
GOTERM_CC_FAT	GO:0043232~intracellular non-membrane-bounded organelle	22	19.1304	0.0667171	DYNC1I1, NOS1, KIF5B, MYO1B, NLGN1, GRIA3, ITPR1, PXN, APP, EPB4.1L1, RPS6KA1, GSN, LASP1, PPP2CA, MTAP1B, NOS3, IRF4, NOS2, CIT, NEFL, ADD2, MYH10	99	1919	12504	1.44798	1	0.387516	58.2867
GOTERM_CC_FAT	GO:0043228~non-membrane-bounded organelle	22	19.1304	0.0667171	DYNC1I1, NOS1, KIF5B, MYO1B, NLGN1, GRIA3, ITPR1, PXN, APP, EPB4.1L1, RPS6KA1, GSN, LASP1, PPP2CA, MTAP1B, NOS3, IRF4, NOS2, CIT, NEFL, ADD2, MYH10	99	1919	12504	1.44798	1	0.387516	58.2867
Annotation Cluster 22	Enrichment Score: 1.9077434817618009
Category	Term	Count	%	PValue	Genes	List Total	Pop Hits	Pop Total	Fold Enrichment	Bonferroni	Benjamini	FDR
SP_PIR_KEYWORDS	lipoprotein	12	10.4348	0.00127445	NCAM1, AVPR2, ACHE, APOE, KCNA2, DNAJA1, GNAS, GRIA3, NOS3, LRP2, IL1A, DNAJA2	114	589	17854	3.19078	0.293105	0.0228595	1.66465
UP_SEQ_FEATURE	lipid moiety-binding region:S-palmitoyl cysteine	5	4.34783	0.0353745	AVPR2, KCNA2, GNAS, GRIA3, NOS3	114	175	16021	4.01529	1	0.683656	42.1131
SP_PIR_KEYWORDS	palmitate	5	4.34783	0.0419522	AVPR2, KCNA2, GNAS, GRIA3, NOS3	114	206	17854	3.80131	0.999991	0.26418	43.1153
Annotation Cluster 23	Enrichment Score: 1.801754290851131
Category	Term	Count	%	PValue	Genes	List Total	Pop Hits	Pop Total	Fold Enrichment	Bonferroni	Benjamini	FDR
GOTERM_BP_FAT	GO:0032963~collagen metabolic process	3	2.6087	0.0142028	HIF1A, MMP9, MMP14	109	23	13588	16.2601	1	0.158477	20.9368
GOTERM_BP_FAT	GO:0044259~multicellular organismal macromolecule metabolic process	3	2.6087	0.0154144	HIF1A, MMP9, MMP14	109	24	13588	15.5826	1	0.16554	22.5177
GOTERM_BP_FAT	GO:0044236~multicellular organismal metabolic process	3	2.6087	0.0179653	HIF1A, MMP9, MMP14	109	26	13588	14.3839	1	0.18067	25.7493
Annotation Cluster 24	Enrichment Score: 1.741791411063
Category	Term	Count	%	PValue	Genes	List Total	Pop Hits	Pop Total	Fold Enrichment	Bonferroni	Benjamini	FDR
SP_PIR_KEYWORDS	isopeptide bond	8	6.95652	0.00191352	MEF2C, PGR, EGFR, NCOA1, HIF1A, SP1, GNAS, FN1	114	277	17854	4.52315	0.406059	0.0320366	2.4897
UP_SEQ_FEATURE	cross-link:Glycyl lysine isopeptide (Lys-Gly) (interchain with G-Cter in SUMO)	5	4.34783	0.00347142	MEF2C, PGR, NCOA1, HIF1A, SP1	114	88	16021	7.98495	0.92238	0.346876	5.14157
SP_PIR_KEYWORDS	ubl conjugation	8	6.95652	0.0488319	MEF2C, PGR, EGFR, MAF, NCOA1, HIF1A, SP1, GNAS	114	524	17854	2.39105	0.999999	0.271441	48.2636
UP_SEQ_FEATURE	cross-link:Glycyl lysine isopeptide (Lys-Gly) (interchain with G-Cter in ubiquitin)	3	2.6087	0.3325	EGFR, HIF1A, GNAS	114	168	16021	2.50956	1	0.999739	99.7836
Annotation Cluster 25	Enrichment Score: 1.7416100012182203
Category	Term	Count	%	PValue	Genes	List Total	Pop Hits	Pop Total	Fold Enrichment	Bonferroni	Benjamini	FDR
GOTERM_BP_FAT	GO:0051926~negative regulation of calcium ion transport	3	2.6087	0.00128067	NOS1, NOS3, TGFB1	109	7	13588	53.426	0.825647	0.033032	2.08258
GOTERM_BP_FAT	GO:0043271~negative regulation of ion transport	3	2.6087	0.0097996	NOS1, NOS3, TGFB1	109	19	13588	19.6832	0.999999	0.125609	14.933
GOTERM_BP_FAT	GO:0051051~negative regulation of transport	4	3.47826	0.0195932	GRB10, NOS1, NOS3, TGFB1	109	72	13588	6.92559	1	0.18736	27.7452
GOTERM_BP_FAT	GO:0051924~regulation of calcium ion transport	3	2.6087	0.0297646	NOS1, NOS3, TGFB1	109	34	13588	10.9995	1	0.245794	39.1185
GOTERM_BP_FAT	GO:0010959~regulation of metal ion transport	3	2.6087	0.0557301	NOS1, NOS3, TGFB1	109	48	13588	7.79128	1	0.37201	61.0051
GOTERM_BP_FAT	GO:0043269~regulation of ion transport	3	2.6087	0.087056	NOS1, NOS3, TGFB1	109	62	13588	6.03196	1	0.479718	77.5932
Annotation Cluster 26	Enrichment Score: 1.626012838457534
Category	Term	Count	%	PValue	Genes	List Total	Pop Hits	Pop Total	Fold Enrichment	Bonferroni	Benjamini	FDR
GOTERM_BP_FAT	GO:0006006~glucose metabolic process	6	5.21739	0.00515945	PCX, ALDOC, HK1, IGF2, INS1, PYGB	109	140	13588	5.3426	0.999133	0.0805089	8.14438
GOTERM_BP_FAT	GO:0019318~hexose metabolic process	6	5.21739	0.0111859	PCX, ALDOC, HK1, IGF2, INS1, PYGB	109	169	13588	4.42582	1	0.138308	16.8679
GOTERM_BP_FAT	GO:0005996~monosaccharide metabolic process	6	5.21739	0.0181295	PCX, ALDOC, HK1, IGF2, INS1, PYGB	109	191	13588	3.91604	1	0.180858	25.953
SP_PIR_KEYWORDS	carbohydrate metabolism	3	2.6087	0.07809	IGF2, INS1, PYGB	114	73	17854	6.43619	1	0.351855	65.7084
KEGG_PATHWAY	mmu04910:Insulin signaling pathway	5	4.34783	0.090715	MAP2K1, HK1, MAPK10, INS1, PYGB	72	138	5738	2.88748	0.999939	0.276264	65.3352
Annotation Cluster 27	Enrichment Score: 1.6242895648333635
Category	Term	Count	%	PValue	Genes	List Total	Pop Hits	Pop Total	Fold Enrichment	Bonferroni	Benjamini	FDR
UP_SEQ_FEATURE	DNA-binding region:Basic motif	6	5.21739	0.00469655	MAF, NCOA1, HIF1A, NCOA3, JUNB, MYCN	114	154	16021	5.47539	0.968573	0.292495	6.8964
INTERPRO	IPR013767:PAS fold	3	2.6087	0.0129066	NCOA1, HIF1A, NCOA3	115	27	17763	17.1623	0.995674	0.342097	16.6746
INTERPRO	IPR000014:PAS	3	2.6087	0.0178632	NCOA1, HIF1A, NCOA3	115	32	17763	14.4807	0.999475	0.416933	22.3615
SMART	SM00091:PAS	3	2.6087	0.0339503	NCOA1, HIF1A, NCOA3	84	32	9131	10.1908	0.964929	0.672672	31.6939
INTERPRO	IPR001092:Basic helix-loop-helix dimerisation region bHLH	4	3.47826	0.0346484	NCOA1, HIF1A, NCOA3, MYCN	115	111	17763	5.56616	1	0.559939	39.0532
UP_SEQ_FEATURE	domain:Helix-loop-helix motif	4	3.47826	0.04187	NCOA1, HIF1A, NCOA3, MYCN	114	109	16021	5.15725	1	0.730149	47.7556
SMART	SM00353:HLH	4	3.47826	0.0799821	NCOA1, HIF1A, NCOA3, MYCN	84	111	9131	3.9172	0.999692	0.867548	60.1463
Annotation Cluster 28	Enrichment Score: 1.605822327328824
Category	Term	Count	%	PValue	Genes	List Total	Pop Hits	Pop Total	Fold Enrichment	Bonferroni	Benjamini	FDR
GOTERM_BP_FAT	GO:0006928~cell motion	11	9.56522	0.000675164	EGFR, APP, HIF1A, MAP2K1, DNAJA1, KIT, MMP14, PXN, TGFB1, MYH10, KDR	109	367	13588	3.73642	0.601704	0.0207045	1.10306
GOTERM_BP_FAT	GO:0048870~cell motility	9	7.82609	0.00191137	EGFR, HIF1A, MAP2K1, DNAJA1, KIT, MMP14, TGFB1, MYH10, KDR	109	284	13588	3.95051	0.926295	0.0405469	3.09316
GOTERM_BP_FAT	GO:0051674~localization of cell	9	7.82609	0.00191137	EGFR, HIF1A, MAP2K1, DNAJA1, KIT, MMP14, TGFB1, MYH10, KDR	109	284	13588	3.95051	0.926295	0.0405469	3.09316
GOTERM_BP_FAT	GO:0042127~regulation of cell proliferation	12	10.4348	0.00363376	PGR, EGFR, IL18, TGFBR2, PPARG, NOS3, NOS2, KIT, AGER, TGFB1, MYCN, KDR	109	538	13588	2.78053	0.993	0.0640168	5.80333
GOTERM_BP_FAT	GO:0008284~positive regulation of cell proliferation	8	6.95652	0.00750266	EGFR, IL18, TGFBR2, KIT, AGER, TGFB1, MYCN, KDR	109	284	13588	3.51156	0.999965	0.103448	11.6337
GOTERM_BP_FAT	GO:0016477~cell migration	7	6.08696	0.0122385	EGFR, HIF1A, KIT, MMP14, TGFB1, MYH10, KDR	109	240	13588	3.63593	1	0.14644	18.3093
GOTERM_BP_FAT	GO:0050678~regulation of epithelial cell proliferation	4	3.47826	0.0137307	PGR, EGFR, TGFB1, KDR	109	63	13588	7.91496	1	0.156143	20.3127
GOTERM_BP_FAT	GO:0008283~cell proliferation	7	6.08696	0.0139394	MAP2K1, KIT, MMP14, LRP2, IL1A, TGFB1, MYH10	109	247	13588	3.53289	1	0.157036	20.5891
GOTERM_BP_FAT	GO:0050679~positive regulation of epithelial cell proliferation	3	2.6087	0.025053	EGFR, TGFB1, KDR	109	31	13588	12.0639	1	0.218872	34.077
GOTERM_BP_FAT	GO:0042325~regulation of phosphorylation	7	6.08696	0.0281188	EGFR, APP, MAP2K1, TGFBR2, CDK5RAP3, KIT, PXN	109	290	13588	3.00905	1	0.236594	37.4001
GOTERM_BP_FAT	GO:0051174~regulation of phosphorus metabolic process	7	6.08696	0.0328788	EGFR, APP, MAP2K1, TGFBR2, CDK5RAP3, KIT, PXN	109	301	13588	2.89908	1	0.261977	42.2496
GOTERM_BP_FAT	GO:0019220~regulation of phosphate metabolic process	7	6.08696	0.0328788	EGFR, APP, MAP2K1, TGFBR2, CDK5RAP3, KIT, PXN	109	301	13588	2.89908	1	0.261977	42.2496
SP_PIR_KEYWORDS	tyrosine-protein kinase	4	3.47826	0.0373788	EGFR, MAP2K1, KIT, KDR	114	116	17854	5.40048	0.999968	0.256253	39.4352
KEGG_PATHWAY	mmu04144:Endocytosis	7	6.08696	0.0380098	EGFR, PLD2, DAB2, TGFBR2, KIT, IQSEC1, KDR	72	202	5738	2.76169	0.980795	0.141032	35.0606
GOTERM_BP_FAT	GO:0007167~enzyme linked receptor protein signaling pathway	6	5.21739	0.0665457	EGFR, GRB10, TGFBR2, KIT, TGFB1, KDR	109	273	13588	2.73979	1	0.409808	67.7267
GOTERM_MF_FAT	GO:0004714~transmembrane receptor protein tyrosine kinase activity	3	2.6087	0.0735235	EGFR, KIT, KDR	107	56	13288	6.65287	1	0.553269	64.069
INTERPRO	IPR008266:Tyrosine protein kinase, active site	3	2.6087	0.13728	EGFR, KIT, KDR	115	101	17763	4.58795	1	0.932124	87.426
GOTERM_MF_FAT	GO:0004713~protein tyrosine kinase activity	4	3.47826	0.143135	EGFR, MAP2K1, KIT, KDR	107	164	13288	3.02895	1	0.675497	87.3876
INTERPRO	IPR001245:Tyrosine protein kinase	3	2.6087	0.189197	EGFR, KIT, KDR	115	124	17763	3.73696	1	0.965949	94.7402
GOTERM_BP_FAT	GO:0007169~transmembrane receptor protein tyrosine kinase signaling pathway	4	3.47826	0.196361	EGFR, GRB10, KIT, KDR	109	192	13588	2.59709	1	0.726232	97.2405
SMART	SM00219:TyrKc	3	2.6087	0.311401	EGFR, KIT, KDR	84	124	9131	2.6299	1	0.989152	98.3712
Annotation Cluster 29	Enrichment Score: 1.5351059141399126
Category	Term	Count	%	PValue	Genes	List Total	Pop Hits	Pop Total	Fold Enrichment	Bonferroni	Benjamini	FDR
GOTERM_BP_FAT	GO:0003006~reproductive developmental process	9	7.82609	0.00120468	PGR, CALCA, NCOA3, NOS3, KIT, MMP14, JUNB, TGFB1, KDR	109	264	13588	4.24979	0.806595	0.0317017	1.96016
GOTERM_BP_FAT	GO:0032504~multicellular organism reproduction	11	9.56522	0.00153302	PGR, CALCA, SP1, DNAJA1, NOS3, KIT, MMP14, CIT, JUNB, TGFB1, KDR	109	409	13588	3.35273	0.87645	0.0366526	2.4881
GOTERM_BP_FAT	GO:0048609~reproductive process in a multicellular organism	11	9.56522	0.00153302	PGR, CALCA, SP1, DNAJA1, NOS3, KIT, MMP14, CIT, JUNB, TGFB1, KDR	109	409	13588	3.35273	0.87645	0.0366526	2.4881
GOTERM_BP_FAT	GO:0007276~gamete generation	7	6.08696	0.0484298	PGR, CALCA, DNAJA1, NOS3, KIT, CIT, TGFB1	109	331	13588	2.63633	1	0.338055	55.7476
GOTERM_BP_FAT	GO:0019953~sexual reproduction	7	6.08696	0.0871697	PGR, CALCA, DNAJA1, NOS3, KIT, CIT, TGFB1	109	386	13588	2.26068	1	0.478399	77.6389
GOTERM_BP_FAT	GO:0007283~spermatogenesis	4	3.47826	0.330642	CALCA, DNAJA1, KIT, CIT	109	255	13588	1.95546	1	0.879074	99.863
GOTERM_BP_FAT	GO:0048232~male gamete generation	4	3.47826	0.330642	CALCA, DNAJA1, KIT, CIT	109	255	13588	1.95546	1	0.879074	99.863
GOTERM_BP_FAT	GO:0048610~reproductive cellular process	3	2.6087	0.400859	CALCA, KIT, TGFB1	109	173	13588	2.16174	1	0.925396	99.9778
Annotation Cluster 30	Enrichment Score: 1.5060789365470053
Category	Term	Count	%	PValue	Genes	List Total	Pop Hits	Pop Total	Fold Enrichment	Bonferroni	Benjamini	FDR
GOTERM_BP_FAT	GO:0044093~positive regulation of molecular function	9	7.82609	0.00303087	CALCA, MAP2K1, PTH, TGFBR2, GNAS, IRF4, KIT, PXN, TGFB1	109	306	13588	3.66649	0.984035	0.0558433	4.86289
GOTERM_BP_FAT	GO:0007243~protein kinase cascade	7	6.08696	0.0113353	AVPR2, MAP2K1, RPS6KA1, MAPK10, KIT, AGER, PXN	109	236	13588	3.69756	1	0.13878	17.0739
GOTERM_BP_FAT	GO:0045859~regulation of protein kinase activity	6	5.21739	0.0163515	APP, MAP2K1, TGFBR2, CDK5RAP3, KIT, PXN	109	186	13588	4.02131	1	0.170773	23.7199
GOTERM_BP_FAT	GO:0043085~positive regulation of catalytic activity	7	6.08696	0.0178252	CALCA, MAP2K1, PTH, TGFBR2, GNAS, KIT, PXN	109	261	13588	3.34339	1	0.180703	25.5752
GOTERM_BP_FAT	GO:0043549~regulation of kinase activity	6	5.21739	0.0184999	APP, MAP2K1, TGFBR2, CDK5RAP3, KIT, PXN	109	192	13588	3.89564	1	0.181601	26.4104
GOTERM_BP_FAT	GO:0051338~regulation of transferase activity	6	5.21739	0.0212328	APP, MAP2K1, TGFBR2, CDK5RAP3, KIT, PXN	109	199	13588	3.75861	1	0.194813	29.7042
GOTERM_BP_FAT	GO:0042325~regulation of phosphorylation	7	6.08696	0.0281188	EGFR, APP, MAP2K1, TGFBR2, CDK5RAP3, KIT, PXN	109	290	13588	3.00905	1	0.236594	37.4001
GOTERM_BP_FAT	GO:0051174~regulation of phosphorus metabolic process	7	6.08696	0.0328788	EGFR, APP, MAP2K1, TGFBR2, CDK5RAP3, KIT, PXN	109	301	13588	2.89908	1	0.261977	42.2496
GOTERM_BP_FAT	GO:0019220~regulation of phosphate metabolic process	7	6.08696	0.0328788	EGFR, APP, MAP2K1, TGFBR2, CDK5RAP3, KIT, PXN	109	301	13588	2.89908	1	0.261977	42.2496
GOTERM_BP_FAT	GO:0045860~positive regulation of protein kinase activity	4	3.47826	0.0760825	MAP2K1, TGFBR2, KIT, PXN	109	124	13588	4.02131	1	0.443553	72.7354
GOTERM_BP_FAT	GO:0043406~positive regulation of MAP kinase activity	3	2.6087	0.0799661	MAP2K1, KIT, PXN	109	59	13588	6.33867	1	0.458844	74.5577
GOTERM_BP_FAT	GO:0033674~positive regulation of kinase activity	4	3.47826	0.084895	MAP2K1, TGFBR2, KIT, PXN	109	130	13588	3.83571	1	0.472597	76.706
GOTERM_BP_FAT	GO:0051347~positive regulation of transferase activity	4	3.47826	0.0925568	MAP2K1, TGFBR2, KIT, PXN	109	135	13588	3.69365	1	0.492812	79.7103
GOTERM_BP_FAT	GO:0043405~regulation of MAP kinase activity	3	2.6087	0.143819	MAP2K1, KIT, PXN	109	84	13588	4.45216	1	0.626322	92.1921
Annotation Cluster 31	Enrichment Score: 1.4217690433874641
Category	Term	Count	%	PValue	Genes	List Total	Pop Hits	Pop Total	Fold Enrichment	Bonferroni	Benjamini	FDR
GOTERM_BP_FAT	GO:0007187~G-protein signaling, coupled to cyclic nucleotide second messenger	4	3.47826	0.0120361	CALCA, PTH, GNAS, NOS2	109	60	13588	8.3107	1	0.145456	18.034
GOTERM_BP_FAT	GO:0030817~regulation of cAMP biosynthetic process	4	3.47826	0.0149322	CALCA, AVP, PTH, GNAS	109	65	13588	7.67142	1	0.164627	21.892
GOTERM_BP_FAT	GO:0019935~cyclic-nucleotide-mediated signaling	4	3.47826	0.0155545	CALCA, PTH, GNAS, NOS2	109	66	13588	7.55518	1	0.165631	22.6985
GOTERM_BP_FAT	GO:0030814~regulation of cAMP metabolic process	4	3.47826	0.0161913	CALCA, AVP, PTH, GNAS	109	67	13588	7.44242	1	0.170531	23.5156
GOTERM_BP_FAT	GO:0043085~positive regulation of catalytic activity	7	6.08696	0.0178252	CALCA, MAP2K1, PTH, TGFBR2, GNAS, KIT, PXN	109	261	13588	3.34339	1	0.180703	25.5752
GOTERM_BP_FAT	GO:0030802~regulation of cyclic nucleotide biosynthetic process	4	3.47826	0.0181888	CALCA, AVP, PTH, GNAS	109	70	13588	7.12346	1	0.180096	26.0264
GOTERM_BP_FAT	GO:0030808~regulation of nucleotide biosynthetic process	4	3.47826	0.0181888	CALCA, AVP, PTH, GNAS	109	70	13588	7.12346	1	0.180096	26.0264
GOTERM_BP_FAT	GO:0030799~regulation of cyclic nucleotide metabolic process	4	3.47826	0.0203174	CALCA, AVP, PTH, GNAS	109	73	13588	6.83072	1	0.189707	28.6166
GOTERM_BP_FAT	GO:0006140~regulation of nucleotide metabolic process	4	3.47826	0.0218095	CALCA, AVP, PTH, GNAS	109	75	13588	6.64856	1	0.198279	30.3813
GOTERM_BP_FAT	GO:0010578~regulation of adenylate cyclase activity involved in G-protein signaling	3	2.6087	0.0265866	CALCA, PTH, GNAS	109	32	13588	11.6869	1	0.22932	35.7596
GOTERM_BP_FAT	GO:0010579~positive regulation of adenylate cyclase activity by G-protein signaling pathway	3	2.6087	0.0265866	CALCA, PTH, GNAS	109	32	13588	11.6869	1	0.22932	35.7596
GOTERM_BP_FAT	GO:0007189~activation of adenylate cyclase activity by G-protein signaling pathway	3	2.6087	0.0265866	CALCA, PTH, GNAS	109	32	13588	11.6869	1	0.22932	35.7596
GOTERM_BP_FAT	GO:0007190~activation of adenylate cyclase activity	3	2.6087	0.0419795	CALCA, PTH, GNAS	109	41	13588	9.1215	1	0.314167	50.5551
GOTERM_BP_FAT	GO:0031281~positive regulation of cyclase activity	3	2.6087	0.0438547	CALCA, PTH, GNAS	109	42	13588	8.90433	1	0.320816	52.1208
GOTERM_BP_FAT	GO:0045762~positive regulation of adenylate cyclase activity	3	2.6087	0.0438547	CALCA, PTH, GNAS	109	42	13588	8.90433	1	0.320816	52.1208
GOTERM_BP_FAT	GO:0051349~positive regulation of lyase activity	3	2.6087	0.0438547	CALCA, PTH, GNAS	109	42	13588	8.90433	1	0.320816	52.1208
GOTERM_BP_FAT	GO:0019932~second-messenger-mediated signaling	4	3.47826	0.0677049	CALCA, PTH, GNAS, NOS2	109	118	13588	4.22578	1	0.413641	68.3786
GOTERM_BP_FAT	GO:0007188~G-protein signaling, coupled to cAMP nucleotide second messenger	3	2.6087	0.0708166	CALCA, PTH, GNAS	109	55	13588	6.79967	1	0.424836	70.068
GOTERM_BP_FAT	GO:0045761~regulation of adenylate cyclase activity	3	2.6087	0.0823086	CALCA, PTH, GNAS	109	60	13588	6.23303	1	0.465307	75.6009
GOTERM_BP_FAT	GO:0019933~cAMP-mediated signaling	3	2.6087	0.084672	CALCA, PTH, GNAS	109	61	13588	6.13085	1	0.47346	76.6126
GOTERM_BP_FAT	GO:0031279~regulation of cyclase activity	3	2.6087	0.087056	CALCA, PTH, GNAS	109	62	13588	6.03196	1	0.479718	77.5932
GOTERM_BP_FAT	GO:0051339~regulation of lyase activity	3	2.6087	0.087056	CALCA, PTH, GNAS	109	62	13588	6.03196	1	0.479718	77.5932
GOTERM_BP_FAT	GO:0007186~G-protein coupled receptor protein signaling pathway	6	5.21739	0.999534	CALCA, AVPR2, NPY, PTH, GNAS, NOS2	109	1877	13588	0.398489	1	1	100
Annotation Cluster 32	Enrichment Score: 1.3850183919161205
Category	Term	Count	%	PValue	Genes	List Total	Pop Hits	Pop Total	Fold Enrichment	Bonferroni	Benjamini	FDR
GOTERM_BP_FAT	GO:0007517~muscle organ development	6	5.21739	0.0131533	MEF2C, APP, CRYAB, HSPG2, TGFB1, MYH10	109	176	13588	4.24979	1	0.152588	19.543
GOTERM_BP_FAT	GO:0014706~striated muscle tissue development	5	4.34783	0.0185035	MEF2C, APP, HSPG2, TGFB1, MYH10	109	127	13588	4.9079	1	0.180351	26.4148
GOTERM_BP_FAT	GO:0060537~muscle tissue development	5	4.34783	0.0231336	MEF2C, APP, HSPG2, TGFB1, MYH10	109	136	13588	4.58311	1	0.207734	31.913
GOTERM_BP_FAT	GO:0042692~muscle cell differentiation	4	3.47826	0.0663522	MEF2C, SDC1, APP, MYH10	109	117	13588	4.2619	1	0.412391	67.6167
GOTERM_BP_FAT	GO:0007519~skeletal muscle tissue development	3	2.6087	0.111927	MEF2C, APP, TGFB1	109	72	13588	5.19419	1	0.549318	85.7642
GOTERM_BP_FAT	GO:0060538~skeletal muscle organ development	3	2.6087	0.117103	MEF2C, APP, TGFB1	109	74	13588	5.05381	1	0.559606	87.0674
Annotation Cluster 33	Enrichment Score: 1.383517339920078
Category	Term	Count	%	PValue	Genes	List Total	Pop Hits	Pop Total	Fold Enrichment	Bonferroni	Benjamini	FDR
GOTERM_CC_FAT	GO:0045202~synapse	10	8.69565	0.000878511	ACHE, APP, NOS1, NLGN1, GRIA3, LGI1, RIMS1, GAD1, ITPR1, MYH10	99	319	12504	3.95934	0.170726	0.0168746	1.10679
GOTERM_BP_FAT	GO:0044057~regulation of system process	7	6.08696	0.00533881	CALCA, NOS1, NLGN1, NOS3, LGI1, RIMS1, CACNA1B	109	201	13588	4.34141	0.999322	0.0813413	8.41597
SP_PIR_KEYWORDS	cell junction	7	6.08696	0.0384269	ACHE, TJP1, NLGN1, GRIA3, LGI1, RIMS1, PXN	114	392	17854	2.79668	0.999976	0.256258	40.2975
SP_PIR_KEYWORDS	synapse	5	4.34783	0.0464415	ACHE, NLGN1, GRIA3, LGI1, RIMS1	114	213	17854	3.67639	0.999998	0.276294	46.5257
GOTERM_BP_FAT	GO:0031644~regulation of neurological system process	4	3.47826	0.0610691	CALCA, NLGN1, LGI1, RIMS1	109	113	13588	4.41276	1	0.389578	64.4723
GOTERM_CC_FAT	GO:0030054~cell junction	8	6.95652	0.0757066	ACHE, TJP1, LASP1, NLGN1, GRIA3, LGI1, RIMS1, PXN	99	470	12504	2.14984	1	0.417789	63.0984
GOTERM_BP_FAT	GO:0050804~regulation of synaptic transmission	3	2.6087	0.188764	NLGN1, LGI1, RIMS1	109	100	13588	3.73982	1	0.716815	96.7794
GOTERM_BP_FAT	GO:0051969~regulation of transmission of nerve impulse	3	2.6087	0.208999	NLGN1, LGI1, RIMS1	109	107	13588	3.49516	1	0.746279	97.873
GOTERM_CC_FAT	GO:0044456~synapse part	4	3.47826	0.231522	NLGN1, GRIA3, RIMS1, ITPR1	99	212	12504	2.38308	1	0.72052	96.4377
Annotation Cluster 34	Enrichment Score: 1.3117908890141063
Category	Term	Count	%	PValue	Genes	List Total	Pop Hits	Pop Total	Fold Enrichment	Bonferroni	Benjamini	FDR
GOTERM_BP_FAT	GO:0030705~cytoskeleton-dependent intracellular transport	4	3.47826	0.00223996	DYNC1I1, APP, KIF5B, MYH10	109	33	13588	15.1104	0.952948	0.0452546	3.61579
GOTERM_BP_FAT	GO:0010970~microtubule-based transport	3	2.6087	0.00881346	DYNC1I1, APP, KIF5B	109	18	13588	20.7768	0.999994	0.115845	13.5309
SP_PIR_KEYWORDS	motor protein	4	3.47826	0.0432516	DYNC1I1, KIF5B, MYO1B, MYH10	114	123	17854	5.09314	0.999994	0.265357	44.1226
GOTERM_CC_FAT	GO:0048471~perinuclear region of cytoplasm	5	4.34783	0.0611529	DYNC1I1, APP, KIF5B, MAPK10, NOS2	99	189	12504	3.34135	0.999999	0.370908	55.0256
GOTERM_BP_FAT	GO:0007017~microtubule-based process	5	4.34783	0.0874804	DYNC1I1, APP, KIF5B, MTAP1B, NEFL	109	211	13588	2.95404	1	0.477891	77.7636
GOTERM_MF_FAT	GO:0003774~motor activity	4	3.47826	0.0980685	DYNC1I1, KIF5B, MYO1B, MYH10	107	138	13288	3.59962	1	0.627311	74.9288
GOTERM_BP_FAT	GO:0046907~intracellular transport	7	6.08696	0.128631	DYNC1I1, APP, SLC25A13, KIF5B, RIMS1, TGFB1, MYH10	109	431	13588	2.02465	1	0.59435	89.578
GOTERM_CC_FAT	GO:0015630~microtubule cytoskeleton	7	6.08696	0.141517	DYNC1I1, APP, KIF5B, RPS6KA1, PPP2CA, MTAP1B, MYH10	99	450	12504	1.96471	1	0.604896	85.5177
GOTERM_BP_FAT	GO:0007018~microtubule-based movement	3	2.6087	0.191638	DYNC1I1, APP, KIF5B	109	101	13588	3.70279	1	0.719676	96.9617
Annotation Cluster 35	Enrichment Score: 1.2868581257660605
Category	Term	Count	%	PValue	Genes	List Total	Pop Hits	Pop Total	Fold Enrichment	Bonferroni	Benjamini	FDR
GOTERM_CC_FAT	GO:0005578~proteinaceous extracellular matrix	7	6.08696	0.0291559	TNFRSF11B, MMP9, SFTPD, HSPG2, MMP14, TGFB1, FN1	99	297	12504	2.97684	0.998168	0.259272	31.2501
GOTERM_CC_FAT	GO:0031012~extracellular matrix	7	6.08696	0.0344155	TNFRSF11B, MMP9, SFTPD, HSPG2, MMP14, TGFB1, FN1	99	309	12504	2.86123	0.999424	0.267152	35.8203
GOTERM_BP_FAT	GO:0030198~extracellular matrix organization	4	3.47826	0.0464857	TNFRSF11B, APP, MMP9, HSPG2	109	101	13588	4.93705	1	0.328363	54.2392
SP_PIR_KEYWORDS	extracellular matrix	4	3.47826	0.152675	MMP9, SFTPD, HSPG2, FN1	114	213	17854	2.94111	1	0.522279	88.7044
Annotation Cluster 36	Enrichment Score: 1.2762402827203574
Category	Term	Count	%	PValue	Genes	List Total	Pop Hits	Pop Total	Fold Enrichment	Bonferroni	Benjamini	FDR
UP_SEQ_FEATURE	metal ion-binding site:Manganese	3	2.6087	0.0200689	PCX, PPP2CA, PPP5C	114	31	16021	13.6002	1	0.508137	26.4883
SP_PIR_KEYWORDS	manganese	4	3.47826	0.064482	PCX, PPP2CA, TGFBR2, PPP5C	114	145	17854	4.32039	1	0.314571	58.4134
GOTERM_MF_FAT	GO:0030145~manganese ion binding	4	3.47826	0.114635	PCX, PPP2CA, TGFBR2, PPP5C	107	148	13288	3.3564	1	0.644746	80.4449
Annotation Cluster 37	Enrichment Score: 1.2419149086503307
Category	Term	Count	%	PValue	Genes	List Total	Pop Hits	Pop Total	Fold Enrichment	Bonferroni	Benjamini	FDR
UP_SEQ_FEATURE	domain:Ig-like C2-type 5	4	3.47826	0.00469173	NCAM1, HSPG2, KIT, KDR	114	48	16021	11.7113	0.968461	0.318909	6.88956
UP_SEQ_FEATURE	domain:Ig-like C2-type 4	4	3.47826	0.00721951	NCAM1, HSPG2, KIT, KDR	114	56	16021	10.0382	0.995135	0.256113	10.4151
UP_SEQ_FEATURE	domain:Ig-like C2-type 1	5	4.34783	0.0135076	NCAM1, HSPG2, KIT, AGER, KDR	114	130	16021	5.4052	0.999954	0.409091	18.6517
UP_SEQ_FEATURE	domain:Ig-like C2-type 2	5	4.34783	0.0138591	NCAM1, HSPG2, KIT, AGER, KDR	114	131	16021	5.36393	0.999965	0.401234	19.0906
UP_SEQ_FEATURE	domain:Ig-like C2-type 3	4	3.47826	0.0236024	NCAM1, HSPG2, KIT, KDR	114	87	16021	6.46138	1	0.549767	30.4107
INTERPRO	IPR013151:Immunoglobulin	5	4.34783	0.0277779	NCAM1, HSPG2, KIT, AGER, KDR	115	178	17763	4.33879	0.999993	0.521801	32.6713
INTERPRO	IPR003598:Immunoglobulin subtype 2	5	4.34783	0.0324583	NCAM1, HSPG2, KIT, AGER, KDR	115	187	17763	4.12997	0.999999	0.556595	37.0826
INTERPRO	IPR013098:Immunoglobulin I-set	4	3.47826	0.0484261	NCAM1, HSPG2, KIT, KDR	115	127	17763	4.86491	1	0.665342	50.1936
SMART	SM00408:IGc2	5	4.34783	0.090241	NCAM1, HSPG2, KIT, AGER, KDR	84	187	9131	2.90648	0.999896	0.840349	64.7852
INTERPRO	IPR013783:Immunoglobulin-like fold	7	6.08696	0.232903	NCAM1, TRIM3, HSPG2, KIT, NFATC2, AGER, KDR	115	644	17763	1.67892	1	0.983668	97.5843
SP_PIR_KEYWORDS	Immunoglobulin domain	5	4.34783	0.308184	NCAM1, HSPG2, KIT, AGER, KDR	114	443	17854	1.76765	1	0.761082	99.217
INTERPRO	IPR003599:Immunoglobulin subtype	4	3.47826	0.325706	HSPG2, KIT, AGER, KDR	115	313	17763	1.97394	1	0.99593	99.6049
SMART	SM00409:IG	4	3.47826	0.545595	HSPG2, KIT, AGER, KDR	84	313	9131	1.38917	1	0.999524	99.9834
INTERPRO	IPR007110:Immunoglobulin-like	5	4.34783	0.545621	NCAM1, HSPG2, KIT, AGER, KDR	115	604	17763	1.27865	1	0.99994	99.9985
Annotation Cluster 38	Enrichment Score: 1.2077309211246092
Category	Term	Count	%	PValue	Genes	List Total	Pop Hits	Pop Total	Fold Enrichment	Bonferroni	Benjamini	FDR
GOTERM_BP_FAT	GO:0046903~secretion	7	6.08696	0.00836731	DAB2, AVP, POU2F2, NLGN1, RIMS1, MYH10, CACNA1B	109	221	13588	3.94852	0.999989	0.113571	12.8895
GOTERM_BP_FAT	GO:0032940~secretion by cell	5	4.34783	0.0609212	POU2F2, NLGN1, RIMS1, MYH10, CACNA1B	109	186	13588	3.35109	1	0.392313	64.3803
GOTERM_BP_FAT	GO:0006836~neurotransmitter transport	3	2.6087	0.132978	NLGN1, RIMS1, CACNA1B	109	80	13588	4.67477	1	0.603918	90.3999
GOTERM_BP_FAT	GO:0006887~exocytosis	3	2.6087	0.217742	NLGN1, RIMS1, MYH10	109	110	13588	3.39983	1	0.754965	98.2278
Annotation Cluster 39	Enrichment Score: 1.1952143862485265
Category	Term	Count	%	PValue	Genes	List Total	Pop Hits	Pop Total	Fold Enrichment	Bonferroni	Benjamini	FDR
GOTERM_MF_FAT	GO:0008092~cytoskeletal protein binding	10	8.69565	0.00580621	DYNC1I1, SDC1, EPB4.1L1, KIF5B, MYO1B, LASP1, GSN, MTAP1B, ADD2, MYH10	107	414	13288	2.99968	0.831678	0.199673	7.50814
SP_PIR_KEYWORDS	actin-binding	6	5.21739	0.0144797	EPB4.1L1, MYO1B, LASP1, GSN, ADD2, MYH10	114	226	17854	4.15789	0.981075	0.132108	17.4687
GOTERM_MF_FAT	GO:0003779~actin binding	7	6.08696	0.0276989	EPB4.1L1, MYO1B, LASP1, GSN, MTAP1B, ADD2, MYH10	107	288	13288	3.01843	0.999815	0.458797	31.3739
GOTERM_BP_FAT	GO:0007010~cytoskeleton organization	7	6.08696	0.04557	EPB4.1L1, LASP1, GSN, MTAP1B, NEFL, PXN, MYH10	109	326	13588	2.67676	1	0.327883	53.512
SP_PIR_KEYWORDS	cytoskeleton	8	6.95652	0.0769177	EPB4.1L1, KIF5B, LASP1, GSN, PPP2CA, NOS3, PXN, ADD2	114	583	17854	2.14908	1	0.352995	65.13
GOTERM_CC_FAT	GO:0015629~actin cytoskeleton	4	3.47826	0.217097	MYO1B, LASP1, CIT, MYH10	99	205	12504	2.46445	1	0.728358	95.4917
GOTERM_BP_FAT	GO:0030036~actin cytoskeleton organization	3	2.6087	0.378324	EPB4.1L1, GSN, MYH10	109	165	13588	2.26656	1	0.914059	99.9593
GOTERM_BP_FAT	GO:0030029~actin filament-based process	3	2.6087	0.409213	EPB4.1L1, GSN, MYH10	109	176	13588	2.1249	1	0.92983	99.9824
Annotation Cluster 40	Enrichment Score: 1.1797085415486919
Category	Term	Count	%	PValue	Genes	List Total	Pop Hits	Pop Total	Fold Enrichment	Bonferroni	Benjamini	FDR
GOTERM_CC_FAT	GO:0016323~basolateral plasma membrane	6	5.21739	0.00498528	EGFR, ATP1B1, TJP1, LASP1, AGER, PXN	99	141	12504	5.3746	0.655107	0.0732182	6.13261
GOTERM_CC_FAT	GO:0030054~cell junction	8	6.95652	0.0757066	ACHE, TJP1, LASP1, NLGN1, GRIA3, LGI1, RIMS1, PXN	99	470	12504	2.14984	1	0.417789	63.0984
GOTERM_CC_FAT	GO:0005912~adherens junction	3	2.6087	0.201789	TJP1, LASP1, PXN	99	106	12504	3.57461	1	0.726779	94.239
GOTERM_CC_FAT	GO:0070161~anchoring junction	3	2.6087	0.250867	TJP1, LASP1, PXN	99	123	12504	3.08056	1	0.729908	97.4206
Annotation Cluster 41	Enrichment Score: 1.1677178061804134
Category	Term	Count	%	PValue	Genes	List Total	Pop Hits	Pop Total	Fold Enrichment	Bonferroni	Benjamini	FDR
SP_PIR_KEYWORDS	heparin-binding	4	3.47826	0.00459477	NCAM1, APP, APOE, FN1	114	53	17854	11.8199	0.714256	0.0579062	5.88204
UP_SEQ_FEATURE	region of interest:Heparin-binding	3	2.6087	0.00700796	NCAM1, APP, APOE	114	18	16021	23.4225	0.99431	0.276071	10.1249
GOTERM_MF_FAT	GO:0008201~heparin binding	4	3.47826	0.0286176	NCAM1, APP, APOE, FN1	107	83	13288	5.98491	0.999862	0.446954	32.2379
GOTERM_BP_FAT	GO:0043062~extracellular structure organization	5	4.34783	0.030969	TNFRSF11B, APP, MMP9, NLGN1, HSPG2	109	149	13588	4.18324	1	0.252999	40.3479
GOTERM_MF_FAT	GO:0005539~glycosaminoglycan binding	4	3.47826	0.0628971	NCAM1, APP, APOE, FN1	107	114	13288	4.35744	1	0.534459	58.1347
GOTERM_MF_FAT	GO:0030247~polysaccharide binding	4	3.47826	0.0825821	NCAM1, APP, APOE, FN1	107	128	13288	3.88084	1	0.572927	68.5026
GOTERM_MF_FAT	GO:0001871~pattern binding	4	3.47826	0.0825821	NCAM1, APP, APOE, FN1	107	128	13288	3.88084	1	0.572927	68.5026
SP_PIR_KEYWORDS	cell adhesion	5	4.34783	0.220566	NCAM1, APP, NLGN1, PXN, FN1	114	380	17854	2.06071	1	0.653214	96.2376
GOTERM_MF_FAT	GO:0030246~carbohydrate binding	5	4.34783	0.246912	NCAM1, APP, APOE, SFTPD, FN1	107	317	13288	1.95878	1	0.84838	97.7648
GOTERM_BP_FAT	GO:0007155~cell adhesion	6	5.21739	0.462246	NCAM1, APP, NLGN1, HSPG2, PXN, FN1	109	561	13588	1.33327	1	0.950661	99.9962
GOTERM_BP_FAT	GO:0022610~biological adhesion	6	5.21739	0.463801	NCAM1, APP, NLGN1, HSPG2, PXN, FN1	109	562	13588	1.3309	1	0.950825	99.9964
Annotation Cluster 42	Enrichment Score: 1.1533370542386538
Category	Term	Count	%	PValue	Genes	List Total	Pop Hits	Pop Total	Fold Enrichment	Bonferroni	Benjamini	FDR
GOTERM_BP_FAT	GO:0001505~regulation of neurotransmitter levels	4	3.47826	0.0131516	ACHE, NLGN1, GAD1, CACNA1B	109	62	13588	8.04262	1	0.153867	19.5407
GOTERM_BP_FAT	GO:0019226~transmission of nerve impulse	6	5.21739	0.0341917	ACHE, APP, NLGN1, GAD1, TGFB1, CACNA1B	109	226	13588	3.30957	1	0.267993	43.5237
GOTERM_BP_FAT	GO:0007268~synaptic transmission	5	4.34783	0.0534828	ACHE, APP, NLGN1, GAD1, CACNA1B	109	178	13588	3.5017	1	0.361489	59.4527
GOTERM_BP_FAT	GO:0007267~cell-cell signaling	6	5.21739	0.0813847	ACHE, APP, POU2F1, NLGN1, GAD1, CACNA1B	109	290	13588	2.57918	1	0.46316	75.1944
GOTERM_BP_FAT	GO:0050877~neurological system process	11	9.56522	0.874297	CALCA, EGR1, ACHE, APP, NLGN1, NEFL, GAD1, PRKCC, TGFB1, MYH10, CACNA1B	109	1681	13588	0.815744	1	0.999922	100
Annotation Cluster 43	Enrichment Score: 0.9986957103581103
Category	Term	Count	%	PValue	Genes	List Total	Pop Hits	Pop Total	Fold Enrichment	Bonferroni	Benjamini	FDR
SP_PIR_KEYWORDS	metal-binding	25	21.7391	0.04704	S100A6, MMP9, PPARG, RIMS1, PXN, PGR, APP, TRIM3, PAPPA, PPP2CA, DNAJA1, NOS3, NOS2, NDUFS2, DNAJA2, EGR1, NOS1, TGFBR2, MMP14, PRKCC, PCX, SP1, LASP1, CIT, PPP5C	114	2682	17854	1.45986	0.999998	0.268046	46.9659
GOTERM_MF_FAT	GO:0046872~metal ion binding	40	34.7826	0.0493165	S100A6, ATP1B1, KCNA2, MMP9, PPARG, SFXN3, EPS15L1, RIMS1, PXN, PGR, APP, TRIM3, GSN, PAPPA, PPP2CA, SFTPD, DNAJA1, NOS3, NOS2, SLC4A4, NDUFS2, DNAJA2, EGR1, NOS1, TGFBR2, MMP14, ITPR1, PRKCC, PCX, SLC25A13, SP1, RPS6KA1, LASP1, F2, DPM1, CIT, LRP2, ADD2, PPP5C, CACNA1B	107	3850	13288	1.29025	1	0.505119	49.2299
GOTERM_MF_FAT	GO:0043169~cation binding	40	34.7826	0.0559063	S100A6, ATP1B1, KCNA2, MMP9, PPARG, SFXN3, EPS15L1, RIMS1, PXN, PGR, APP, TRIM3, GSN, PAPPA, PPP2CA, SFTPD, DNAJA1, NOS3, NOS2, SLC4A4, NDUFS2, DNAJA2, EGR1, NOS1, TGFBR2, MMP14, ITPR1, PRKCC, PCX, SLC25A13, SP1, RPS6KA1, LASP1, F2, DPM1, CIT, LRP2, ADD2, PPP5C, CACNA1B	107	3885	13288	1.27863	1	0.519777	53.7493
GOTERM_MF_FAT	GO:0043167~ion binding	40	34.7826	0.0662269	S100A6, ATP1B1, KCNA2, MMP9, PPARG, SFXN3, EPS15L1, RIMS1, PXN, PGR, APP, TRIM3, GSN, PAPPA, PPP2CA, SFTPD, DNAJA1, NOS3, NOS2, SLC4A4, NDUFS2, DNAJA2, EGR1, NOS1, TGFBR2, MMP14, ITPR1, PRKCC, PCX, SLC25A13, SP1, RPS6KA1, LASP1, F2, DPM1, CIT, LRP2, ADD2, PPP5C, CACNA1B	107	3934	13288	1.2627	1	0.527088	60.0852
SP_PIR_KEYWORDS	zinc	18	15.6522	0.0852049	EGR1, MMP9, PPARG, MMP14, RIMS1, PRKCC, PXN, PGR, APP, TRIM3, SP1, PAPPA, LASP1, DNAJA1, NOS3, NOS2, CIT, DNAJA2	114	1886	17854	1.49473	1	0.366844	69.0331
GOTERM_MF_FAT	GO:0046914~transition metal ion binding	27	23.4783	0.125764	S100A6, MMP9, PPARG, SFXN3, RIMS1, PXN, PGR, APP, TRIM3, PAPPA, PPP2CA, DNAJA1, NOS3, NOS2, NDUFS2, DNAJA2, EGR1, NOS1, TGFBR2, MMP14, PRKCC, PCX, SP1, LASP1, DPM1, CIT, PPP5C	107	2608	13288	1.28568	1	0.661189	83.4945
GOTERM_MF_FAT	GO:0008270~zinc ion binding	20	17.3913	0.315737	EGR1, S100A6, MMP9, PPARG, MMP14, RIMS1, PRKCC, PXN, PGR, APP, TRIM3, SP1, PAPPA, LASP1, DNAJA1, DPM1, NOS3, NOS2, CIT, DNAJA2	107	2105	13288	1.17992	1	0.901924	99.3814
SP_PIR_KEYWORDS	zinc-finger	10	8.69565	0.35248	PGR, EGR1, TRIM3, SP1, PPARG, DNAJA1, CIT, RIMS1, PRKCC, DNAJA2	114	1204	17854	1.30078	1	0.810803	99.6723
Annotation Cluster 44	Enrichment Score: 0.9431607832249408
Category	Term	Count	%	PValue	Genes	List Total	Pop Hits	Pop Total	Fold Enrichment	Bonferroni	Benjamini	FDR
GOTERM_CC_FAT	GO:0044459~plasma membrane part	26	22.6087	0.000631531	ACHE, ATP1B1, KCNA2, KIT, RIMS1, PXN, APOE, NOS3, SLC4A4, LGI1, FN1, EGFR, PLD2, TGFBR2, NLGN1, GRIA3, MMP14, AGER, KDR, NCAM1, TJP1, LASP1, GNAS, LRP2, ADD2, CACNA1B	99	1633	12504	2.01095	0.125898	0.0133657	0.796778
SP_PIR_KEYWORDS	glycoprotein	37	32.1739	0.0022054	CSF3, AVPR2, ACHE, ATP1B1, KCNA2, MMP9, KIT, TGFB1, CALCA, TNFRSF11B, IFNA1, APP, PAPPA, SLC2A2, SFTPD, SLC4A4, LGI1, NEFL, IL1A, FN1, EGFR, AVP, TGFBR2, NLGN1, HSPG2, GRIA3, AGER, KDR, NCAM1, INHBA, TNFSF10, SDC1, SP1, F2, GNAS, LRP2, CACNA1B	114	3600	17854	1.60964	0.45148	0.0328124	2.8644
GOTERM_CC_FAT	GO:0005886~plasma membrane	35	30.4348	0.00656016	AVPR2, ACHE, ATP1B1, KCNA2, EPS15L1, KIT, RIMS1, PXN, APOE, SLC2A2, PPP2CA, NOS3, SLC4A4, LGI1, FN1, EGFR, PLD2, NOS1, CRYAB, TGFBR2, NLGN1, MPP6, GRIA3, MAPK10, MMP14, AGER, KDR, NCAM1, TJP1, LASP1, GNAS, LRP2, ADD2, MYH10, CACNA1B	99	2906	12504	1.5212	0.753875	0.0892266	7.99671
UP_SEQ_FEATURE	glycosylation site:N-linked (GlcNAc...)	33	28.6957	0.0521023	AVPR2, ACHE, ATP1B1, KCNA2, MMP9, KIT, TGFB1, CALCA, TNFRSF11B, IFNA1, APP, PAPPA, SLC2A2, SFTPD, SLC4A4, LGI1, IL1A, FN1, EGFR, AVP, TGFBR2, NLGN1, HSPG2, GRIA3, AGER, KDR, NCAM1, INHBA, TNFSF10, SDC1, F2, LRP2, CACNA1B	114	3444	16021	1.34659	1	0.779675	55.6125
UP_SEQ_FEATURE	topological domain:Extracellular	18	15.6522	0.362839	EGFR, AVPR2, ATP1B1, TGFBR2, NLGN1, GRIA3, KIT, MMP14, AGER, KDR, NCAM1, SDC1, APP, TNFSF10, SLC2A2, LRP2, SLC4A4, CACNA1B	114	2174	16021	1.16358	1	0.999871	99.8932
SP_PIR_KEYWORDS	membrane	38	33.0435	0.36412	AVPR2, S100A6, ATP1B1, ACHE, KCNA2, SFXN3, HK1, EPS15L1, KIT, RIMS1, DAB2, APP, SLC2A2, DNAJA1, NOS3, SLC4A4, NDUFS2, DNAJA2, EGFR, PLD2, NOS1, TGFBR2, NLGN1, MPP6, GRIA3, MMP14, AGER, ITPR1, KDR, NCAM1, TNFSF10, TJP1, SDC1, SLC25A13, GNAS, LRP2, ADD2, CACNA1B	114	5507	17854	1.08069	1	0.814915	99.7419
UP_SEQ_FEATURE	topological domain:Cytoplasmic	19	16.5217	0.693401	EGFR, AVPR2, ATP1B1, TGFBR2, NLGN1, GRIA3, KIT, MMP14, AGER, ITPR1, KDR, NCAM1, SDC1, APP, TNFSF10, SLC2A2, LRP2, SLC4A4, CACNA1B	114	2780	16021	0.960492	1	1	100
UP_SEQ_FEATURE	transmembrane region	22	19.1304	0.970553	EGFR, AVPR2, ATP1B1, KCNA2, TGFBR2, SFXN3, NLGN1, GRIA3, KIT, MMP14, AGER, ITPR1, KDR, NCAM1, SDC1, APP, TNFSF10, SLC25A13, SLC2A2, LRP2, SLC4A4, CACNA1B	114	4113	16021	0.751707	1	1	100
SP_PIR_KEYWORDS	transmembrane	22	19.1304	0.996821	EGFR, AVPR2, ATP1B1, KCNA2, TGFBR2, SFXN3, NLGN1, GRIA3, KIT, MMP14, AGER, ITPR1, KDR, NCAM1, SDC1, APP, TNFSF10, SLC25A13, SLC2A2, LRP2, SLC4A4, CACNA1B	114	5237	17854	0.657917	1	1	100
GOTERM_CC_FAT	GO:0031224~intrinsic to membrane	26	22.6087	0.999997	AVPR2, ACHE, ATP1B1, KCNA2, SFXN3, KIT, APP, SLC2A2, DNAJA1, SLC4A4, DNAJA2, EGFR, TGFBR2, NLGN1, MPP6, GRIA3, MMP14, AGER, ITPR1, KDR, NCAM1, SDC1, TNFSF10, SLC25A13, LRP2, CACNA1B	99	5914	12504	0.555272	1	1	100
GOTERM_CC_FAT	GO:0016021~integral to membrane	23	20	1	EGFR, AVPR2, ATP1B1, KCNA2, TGFBR2, SFXN3, NLGN1, MPP6, GRIA3, KIT, MMP14, AGER, ITPR1, KDR, NCAM1, SDC1, APP, TNFSF10, SLC25A13, SLC2A2, LRP2, SLC4A4, CACNA1B	99	5709	12504	0.50884	1	1	100
Annotation Cluster 45	Enrichment Score: 0.9381484061447144
Category	Term	Count	%	PValue	Genes	List Total	Pop Hits	Pop Total	Fold Enrichment	Bonferroni	Benjamini	FDR
INTERPRO	IPR001478:PDZ/DHR/GLGF	4	3.47826	0.0699483	TJP1, NOS1, MPP6, RIMS1	115	148	17763	4.17462	1	0.781111	63.8782
UP_SEQ_FEATURE	domain:PDZ	3	2.6087	0.144717	NOS1, MPP6, RIMS1	114	95	16021	4.43795	1	0.972417	90.6785
SMART	SM00228:PDZ	4	3.47826	0.151446	TJP1, NOS1, MPP6, RIMS1	84	148	9131	2.9379	1	0.929695	83.672
Annotation Cluster 46	Enrichment Score: 0.8968168257578615
Category	Term	Count	%	PValue	Genes	List Total	Pop Hits	Pop Total	Fold Enrichment	Bonferroni	Benjamini	FDR
GOTERM_BP_FAT	GO:0050767~regulation of neurogenesis	4	3.47826	0.0879258	NLGN1, CIT, NEFL, TGFB1	109	132	13588	3.77759	1	0.477933	77.9412
GOTERM_BP_FAT	GO:0051960~regulation of nervous system development	4	3.47826	0.113741	NLGN1, CIT, NEFL, TGFB1	109	148	13588	3.3692	1	0.550185	86.2344
GOTERM_BP_FAT	GO:0060284~regulation of cell development	4	3.47826	0.132965	NLGN1, CIT, NEFL, TGFB1	109	159	13588	3.13611	1	0.60563	90.3975
GOTERM_BP_FAT	GO:0045664~regulation of neuron differentiation	3	2.6087	0.194518	NLGN1, CIT, NEFL	109	102	13588	3.66649	1	0.72404	97.1347
Annotation Cluster 47	Enrichment Score: 0.8761041751501146
Category	Term	Count	%	PValue	Genes	List Total	Pop Hits	Pop Total	Fold Enrichment	Bonferroni	Benjamini	FDR
GOTERM_BP_FAT	GO:0000904~cell morphogenesis involved in differentiation	6	5.21739	0.0269813	DAB2, APP, HIF1A, NEFL, TGFB1, MYH10	109	212	13588	3.52813	1	0.230904	36.1859
GOTERM_BP_FAT	GO:0000902~cell morphogenesis	7	6.08696	0.0366525	EGFR, DAB2, APP, HIF1A, NEFL, TGFB1, MYH10	109	309	13588	2.82403	1	0.282981	45.841
GOTERM_BP_FAT	GO:0032989~cellular component morphogenesis	7	6.08696	0.0609672	EGFR, DAB2, APP, HIF1A, NEFL, TGFB1, MYH10	109	351	13588	2.48611	1	0.390796	64.4089
GOTERM_BP_FAT	GO:0032535~regulation of cellular component size	4	3.47826	0.136577	APP, GSN, NEFL, TGFB1	109	161	13588	3.09716	1	0.610984	91.0337
GOTERM_CC_FAT	GO:0031410~cytoplasmic vesicle	7	6.08696	0.207978	EGFR, DAB2, APP, NOS1, MMP14, LRP2, TGFB1	99	508	12504	1.7404	1	0.729358	94.7797
GOTERM_CC_FAT	GO:0031982~vesicle	7	6.08696	0.221717	EGFR, DAB2, APP, NOS1, MMP14, LRP2, TGFB1	99	519	12504	1.70351	1	0.719513	95.8172
GOTERM_CC_FAT	GO:0016023~cytoplasmic membrane-bounded vesicle	6	5.21739	0.224502	EGFR, DAB2, NOS1, MMP14, LRP2, TGFB1	99	414	12504	1.83048	1	0.716183	96.0029
GOTERM_CC_FAT	GO:0031988~membrane-bounded vesicle	6	5.21739	0.233128	EGFR, DAB2, NOS1, MMP14, LRP2, TGFB1	99	420	12504	1.80433	1	0.715321	96.5308
GOTERM_BP_FAT	GO:0032268~regulation of cellular protein metabolic process	3	2.6087	0.655832	EGFR, APP, TGFB1	109	280	13588	1.33565	1	0.993	100
Annotation Cluster 48	Enrichment Score: 0.8344611154367156
Category	Term	Count	%	PValue	Genes	List Total	Pop Hits	Pop Total	Fold Enrichment	Bonferroni	Benjamini	FDR
GOTERM_BP_FAT	GO:0000904~cell morphogenesis involved in differentiation	6	5.21739	0.0269813	DAB2, APP, HIF1A, NEFL, TGFB1, MYH10	109	212	13588	3.52813	1	0.230904	36.1859
GOTERM_BP_FAT	GO:0050885~neuromuscular process controlling balance	3	2.6087	0.0297646	APP, NEFL, MYH10	109	34	13588	10.9995	1	0.245794	39.1185
GOTERM_BP_FAT	GO:0000902~cell morphogenesis	7	6.08696	0.0366525	EGFR, DAB2, APP, HIF1A, NEFL, TGFB1, MYH10	109	309	13588	2.82403	1	0.282981	45.841
GOTERM_BP_FAT	GO:0016358~dendrite development	3	2.6087	0.0383237	APP, MTAP1B, CIT	109	39	13588	9.58927	1	0.292388	47.3635
GOTERM_BP_FAT	GO:0022604~regulation of cell morphogenesis	4	3.47826	0.0420612	CIT, NEFL, MYH10, FN1	109	97	13588	5.14064	1	0.313019	50.6243
GOTERM_BP_FAT	GO:0032989~cellular component morphogenesis	7	6.08696	0.0609672	EGFR, DAB2, APP, HIF1A, NEFL, TGFB1, MYH10	109	351	13588	2.48611	1	0.390796	64.4089
GOTERM_BP_FAT	GO:0050905~neuromuscular process	3	2.6087	0.0823086	APP, NEFL, MYH10	109	60	13588	6.23303	1	0.465307	75.6009
GOTERM_BP_FAT	GO:0031175~neuron projection development	5	4.34783	0.0957814	APP, MTAP1B, CIT, NEFL, MYH10	109	218	13588	2.85919	1	0.503497	80.8625
GOTERM_BP_FAT	GO:0030030~cell projection organization	6	5.21739	0.110416	APP, MTAP1B, CIT, NEFL, PXN, MYH10	109	319	13588	2.34471	1	0.545915	85.3612
GOTERM_BP_FAT	GO:0048666~neuron development	5	4.34783	0.202805	APP, MTAP1B, CIT, NEFL, MYH10	109	292	13588	2.1346	1	0.735947	97.5823
GOTERM_BP_FAT	GO:0030182~neuron differentiation	6	5.21739	0.211474	APP, MAP2K1, MTAP1B, CIT, NEFL, MYH10	109	399	13588	1.87459	1	0.749403	97.9796
GOTERM_BP_FAT	GO:0007049~cell cycle	8	6.95652	0.212651	E2F1, APP, S100A6, MAP2K1, RBL1, CAMK2B, CIT, MYH10	109	611	13588	1.63222	1	0.748625	98.0286
GOTERM_BP_FAT	GO:0000278~mitotic cell cycle	4	3.47826	0.306671	APP, MAP2K1, CAMK2B, CIT	109	244	13588	2.04362	1	0.862062	99.7558
GOTERM_BP_FAT	GO:0007409~axonogenesis	3	2.6087	0.372635	APP, NEFL, MYH10	109	163	13588	2.29437	1	0.910742	99.9527
GOTERM_BP_FAT	GO:0022402~cell cycle process	5	4.34783	0.380923	APP, MAP2K1, CAMK2B, CIT, MYH10	109	393	13588	1.58601	1	0.915109	99.962
GOTERM_BP_FAT	GO:0048812~neuron projection morphogenesis	3	2.6087	0.409213	APP, NEFL, MYH10	109	176	13588	2.1249	1	0.92983	99.9824
GOTERM_BP_FAT	GO:0048667~cell morphogenesis involved in neuron differentiation	3	2.6087	0.425753	APP, NEFL, MYH10	109	182	13588	2.05484	1	0.937936	99.9889
GOTERM_BP_FAT	GO:0048858~cell projection morphogenesis	3	2.6087	0.479083	APP, NEFL, MYH10	109	202	13588	1.85139	1	0.95676	99.9978
GOTERM_BP_FAT	GO:0022403~cell cycle phase	4	3.47826	0.485777	APP, MAP2K1, CAMK2B, CIT	109	328	13588	1.52025	1	0.95891	99.9982
GOTERM_BP_FAT	GO:0032990~cell part morphogenesis	3	2.6087	0.504612	APP, NEFL, MYH10	109	212	13588	1.76406	1	0.964828	99.999
Annotation Cluster 49	Enrichment Score: 0.7481329864401113
Category	Term	Count	%	PValue	Genes	List Total	Pop Hits	Pop Total	Fold Enrichment	Bonferroni	Benjamini	FDR
GOTERM_BP_FAT	GO:0008284~positive regulation of cell proliferation	8	6.95652	0.00750266	EGFR, IL18, TGFBR2, KIT, AGER, TGFB1, MYCN, KDR	109	284	13588	3.51156	0.999965	0.103448	11.6337
GOTERM_BP_FAT	GO:0051251~positive regulation of lymphocyte activation	3	2.6087	0.171658	IL18, TGFBR2, TGFB1	109	94	13588	3.97853	1	0.685344	95.463
GOTERM_BP_FAT	GO:0002696~positive regulation of leukocyte activation	3	2.6087	0.185896	IL18, TGFBR2, TGFB1	109	99	13588	3.77759	1	0.712314	96.5872
GOTERM_BP_FAT	GO:0050867~positive regulation of cell activation	3	2.6087	0.191638	IL18, TGFBR2, TGFB1	109	101	13588	3.70279	1	0.719676	96.9617
GOTERM_BP_FAT	GO:0050863~regulation of T cell activation	3	2.6087	0.211909	IL18, TGFBR2, TGFB1	109	108	13588	3.46279	1	0.748729	97.9979
GOTERM_BP_FAT	GO:0051249~regulation of lymphocyte activation	3	2.6087	0.317715	IL18, TGFBR2, TGFB1	109	144	13588	2.59709	1	0.87146	99.8124
GOTERM_BP_FAT	GO:0002694~regulation of leukocyte activation	3	2.6087	0.346801	IL18, TGFBR2, TGFB1	109	154	13588	2.42845	1	0.891825	99.9083
GOTERM_BP_FAT	GO:0050865~regulation of cell activation	3	2.6087	0.352573	IL18, TGFBR2, TGFB1	109	156	13588	2.39732	1	0.895826	99.9207
GOTERM_BP_FAT	GO:0002684~positive regulation of immune system process	3	2.6087	0.48939	IL18, TGFBR2, TGFB1	109	206	13588	1.81544	1	0.959825	99.9984
Annotation Cluster 50	Enrichment Score: 0.7149410445245565
Category	Term	Count	%	PValue	Genes	List Total	Pop Hits	Pop Total	Fold Enrichment	Bonferroni	Benjamini	FDR
GOTERM_CC_FAT	GO:0000267~cell fraction	10	8.69565	0.0438266	PCX, APP, CRYAB, DPM1, GNAS, GRIA3, NOS3, LRP2, ITPR1, PRKCC	99	596	12504	2.11918	0.999929	0.317391	43.3065
GOTERM_CC_FAT	GO:0005626~insoluble fraction	8	6.95652	0.120228	APP, CRYAB, DPM1, GNAS, GRIA3, LRP2, ITPR1, PRKCC	99	528	12504	1.91368	1	0.551776	80.2508
GOTERM_CC_FAT	GO:0005624~membrane fraction	7	6.08696	0.210452	APP, DPM1, GNAS, GRIA3, LRP2, ITPR1, PRKCC	99	510	12504	1.73357	1	0.724876	94.9825
GOTERM_CC_FAT	GO:0012505~endomembrane system	7	6.08696	0.242232	DAB2, APP, NOS1, DPM1, EPS15L1, LRP2, ITPR1	99	535	12504	1.65256	1	0.723178	97.0177
GOTERM_CC_FAT	GO:0005783~endoplasmic reticulum	3	2.6087	0.991209	DPM1, LRP2, ITPR1	99	838	12504	0.452159	1	0.999999	100
Annotation Cluster 51	Enrichment Score: 0.6933181305255463
Category	Term	Count	%	PValue	Genes	List Total	Pop Hits	Pop Total	Fold Enrichment	Bonferroni	Benjamini	FDR
GOTERM_BP_FAT	GO:0007017~microtubule-based process	5	4.34783	0.0874804	DYNC1I1, APP, KIF5B, MTAP1B, NEFL	109	211	13588	2.95404	1	0.477891	77.7636
GOTERM_CC_FAT	GO:0005875~microtubule associated complex	3	2.6087	0.11953	DYNC1I1, KIF5B, MTAP1B	99	76	12504	4.98565	1	0.560298	80.0513
GOTERM_CC_FAT	GO:0015630~microtubule cytoskeleton	7	6.08696	0.141517	DYNC1I1, APP, KIF5B, RPS6KA1, PPP2CA, MTAP1B, MYH10	99	450	12504	1.96471	1	0.604896	85.5177
SP_PIR_KEYWORDS	microtubule	3	2.6087	0.409013	DYNC1I1, KIF5B, MTAP1B	114	221	17854	2.12598	1	0.851547	99.9015
GOTERM_CC_FAT	GO:0005874~microtubule	3	2.6087	0.564257	DYNC1I1, KIF5B, MTAP1B	99	240	12504	1.57879	1	0.957559	99.9973
Annotation Cluster 52	Enrichment Score: 0.623999766185074
Category	Term	Count	%	PValue	Genes	List Total	Pop Hits	Pop Total	Fold Enrichment	Bonferroni	Benjamini	FDR
GOTERM_BP_FAT	GO:0048545~response to steroid hormone stimulus	3	2.6087	0.0823086	MAP2K1, TGFBR2, MMP14	109	60	13588	6.23303	1	0.465307	75.6009
GOTERM_BP_FAT	GO:0009725~response to hormone stimulus	3	2.6087	0.378324	MAP2K1, TGFBR2, MMP14	109	165	13588	2.26656	1	0.914059	99.9593
GOTERM_BP_FAT	GO:0009719~response to endogenous stimulus	3	2.6087	0.431214	MAP2K1, TGFBR2, MMP14	109	184	13588	2.03251	1	0.939604	99.9905
Annotation Cluster 53	Enrichment Score: 0.5889526227492274
Category	Term	Count	%	PValue	Genes	List Total	Pop Hits	Pop Total	Fold Enrichment	Bonferroni	Benjamini	FDR
UP_SEQ_FEATURE	domain:PH	4	3.47826	0.171106	PLD2, GRB10, CIT, IQSEC1	114	202	16021	2.78287	1	0.982696	94.2072
INTERPRO	IPR001849:Pleckstrin homology	4	3.47826	0.235276	PLD2, GRB10, CIT, IQSEC1	115	261	17763	2.36722	1	0.98194	97.6872
SMART	SM00233:PH	4	3.47826	0.424911	PLD2, GRB10, CIT, IQSEC1	84	261	9131	1.66594	1	0.997427	99.7769
Annotation Cluster 54	Enrichment Score: 0.5734483568253232
Category	Term	Count	%	PValue	Genes	List Total	Pop Hits	Pop Total	Fold Enrichment	Bonferroni	Benjamini	FDR
SP_PIR_KEYWORDS	Apoptosis	5	4.34783	0.165482	MEF2C, E2F1, TNFRSF11B, APP, TNFSF10	114	337	17854	2.32365	1	0.5478	90.7564
GOTERM_BP_FAT	GO:0008219~cell death	7	6.08696	0.215941	MEF2C, E2F1, TNFRSF11B, APP, TNFSF10, KIT, TGFB1	109	507	13588	1.72115	1	0.753173	98.1596
GOTERM_BP_FAT	GO:0016265~death	7	6.08696	0.231333	MEF2C, E2F1, TNFRSF11B, APP, TNFSF10, KIT, TGFB1	109	519	13588	1.68136	1	0.77	98.6711
GOTERM_BP_FAT	GO:0012501~programmed cell death	6	5.21739	0.32322	MEF2C, E2F1, TNFRSF11B, APP, TNFSF10, KIT	109	473	13588	1.58132	1	0.873881	99.8358
GOTERM_BP_FAT	GO:0006915~apoptosis	5	4.34783	0.508086	MEF2C, E2F1, TNFRSF11B, APP, TNFSF10	109	465	13588	1.34044	1	0.965585	99.9991
Annotation Cluster 55	Enrichment Score: 0.5370295920607153
Category	Term	Count	%	PValue	Genes	List Total	Pop Hits	Pop Total	Fold Enrichment	Bonferroni	Benjamini	FDR
INTERPRO	IPR018249:EF-HAND 2	4	3.47826	0.145057	S100A6, SLC25A13, EPS15L1, CACNA1B	115	205	17763	3.01387	1	0.935176	88.9275
INTERPRO	IPR018247:EF-HAND 1	3	2.6087	0.393368	S100A6, SLC25A13, EPS15L1	115	211	17763	2.19613	1	0.998836	99.9105
INTERPRO	IPR011992:EF-Hand type	3	2.6087	0.429115	S100A6, SLC25A13, EPS15L1	115	227	17763	2.04133	1	0.999351	99.9619
Annotation Cluster 56	Enrichment Score: 0.5275151450589237
Category	Term	Count	%	PValue	Genes	List Total	Pop Hits	Pop Total	Fold Enrichment	Bonferroni	Benjamini	FDR
SP_PIR_KEYWORDS	ion transport	8	6.95652	0.05702	ATP1B1, LASP1, KCNA2, SFXN3, GRIA3, SLC4A4, ITPR1, CACNA1B	114	543	17854	2.30739	1	0.304369	53.8289
GOTERM_BP_FAT	GO:0006811~ion transport	10	8.69565	0.113002	ATP1B1, SLC25A13, LASP1, KCNA2, SFXN3, CAMK2B, GRIA3, SLC4A4, ITPR1, CACNA1B	109	712	13588	1.75085	1	0.549443	86.0446
GOTERM_BP_FAT	GO:0015674~di-, tri-valent inorganic cation transport	4	3.47826	0.136577	SFXN3, CAMK2B, ITPR1, CACNA1B	109	161	13588	3.09716	1	0.610984	91.0337
GOTERM_BP_FAT	GO:0030001~metal ion transport	7	6.08696	0.140018	ATP1B1, KCNA2, SFXN3, CAMK2B, SLC4A4, ITPR1, CACNA1B	109	442	13588	1.97426	1	0.619115	91.6029
INTERPRO	IPR005821:Ion transport	3	2.6087	0.159469	KCNA2, ITPR1, CACNA1B	115	111	17763	4.17462	1	0.94561	91.279
SP_PIR_KEYWORDS	transport	14	12.1739	0.193342	ATP1B1, KCNA2, SFXN3, GRIA3, RIMS1, ITPR1, SLC25A13, TRIM3, LASP1, APOE, SLC2A2, SLC4A4, NDUFS2, CACNA1B	114	1571	17854	1.39567	1	0.604511	94.088
GOTERM_BP_FAT	GO:0006812~cation transport	7	6.08696	0.226162	ATP1B1, KCNA2, SFXN3, CAMK2B, SLC4A4, ITPR1, CACNA1B	109	515	13588	1.69442	1	0.765443	98.5164
GOTERM_BP_FAT	GO:0006816~calcium ion transport	3	2.6087	0.250029	CAMK2B, ITPR1, CACNA1B	109	121	13588	3.09076	1	0.798238	99.1131
SP_PIR_KEYWORDS	ionic channel	4	3.47826	0.297323	KCNA2, GRIA3, ITPR1, CACNA1B	114	301	17854	2.08125	1	0.751168	99.0388
GOTERM_BP_FAT	GO:0055085~transmembrane transport	6	5.21739	0.302869	SLC25A13, KCNA2, SLC2A2, SFXN3, ITPR1, CACNA1B	109	460	13588	1.62601	1	0.859021	99.7328
GOTERM_MF_FAT	GO:0022836~gated channel activity	4	3.47826	0.389332	KCNA2, GRIA3, ITPR1, CACNA1B	107	281	13288	1.76779	1	0.938874	99.8654
GOTERM_MF_FAT	GO:0031420~alkali metal ion binding	3	2.6087	0.49134	ATP1B1, KCNA2, SLC4A4	107	206	13288	1.80855	1	0.975121	99.9884
GOTERM_MF_FAT	GO:0005216~ion channel activity	4	3.47826	0.529964	KCNA2, GRIA3, ITPR1, CACNA1B	107	349	13288	1.42335	1	0.98137	99.996
GOTERM_MF_FAT	GO:0022838~substrate specific channel activity	4	3.47826	0.551072	KCNA2, GRIA3, ITPR1, CACNA1B	107	360	13288	1.37985	1	0.983169	99.9978
GOTERM_MF_FAT	GO:0015267~channel activity	4	3.47826	0.560485	KCNA2, GRIA3, ITPR1, CACNA1B	107	365	13288	1.36095	1	0.982706	99.9984
GOTERM_MF_FAT	GO:0022803~passive transmembrane transporter activity	4	3.47826	0.560485	KCNA2, GRIA3, ITPR1, CACNA1B	107	365	13288	1.36095	1	0.982706	99.9984
GOTERM_MF_FAT	GO:0005261~cation channel activity	3	2.6087	0.591679	KCNA2, ITPR1, CACNA1B	107	248	13288	1.50226	1	0.985253	99.9994
GOTERM_MF_FAT	GO:0046873~metal ion transmembrane transporter activity	3	2.6087	0.676724	KCNA2, ITPR1, CACNA1B	107	290	13288	1.28469	1	0.993316	100
GOTERM_BP_FAT	GO:0015672~monovalent inorganic cation transport	3	2.6087	0.698006	ATP1B1, KCNA2, SLC4A4	109	303	13588	1.23426	1	0.996116	100
Annotation Cluster 57	Enrichment Score: 0.5137232731321038
Category	Term	Count	%	PValue	Genes	List Total	Pop Hits	Pop Total	Fold Enrichment	Bonferroni	Benjamini	FDR
GOTERM_BP_FAT	GO:0043067~regulation of programmed cell death	8	6.95652	0.157762	HIF1A, APOE, MMP9, IL18, DPM1, KIT, NEFL, TGFB1	109	560	13588	1.78087	1	0.656501	94.0375
GOTERM_BP_FAT	GO:0010941~regulation of cell death	8	6.95652	0.16079	HIF1A, APOE, MMP9, IL18, DPM1, KIT, NEFL, TGFB1	109	563	13588	1.77138	1	0.660783	94.38
GOTERM_BP_FAT	GO:0042981~regulation of apoptosis	7	6.08696	0.276694	HIF1A, APOE, MMP9, IL18, DPM1, NEFL, TGFB1	109	553	13588	1.57798	1	0.832618	99.5106
GOTERM_BP_FAT	GO:0043065~positive regulation of apoptosis	4	3.47826	0.315383	APOE, MMP9, IL18, TGFB1	109	248	13588	2.01065	1	0.870133	99.8016
GOTERM_BP_FAT	GO:0043068~positive regulation of programmed cell death	4	3.47826	0.319742	APOE, MMP9, IL18, TGFB1	109	250	13588	1.99457	1	0.871436	99.8213
GOTERM_BP_FAT	GO:0010942~positive regulation of cell death	4	3.47826	0.324102	APOE, MMP9, IL18, TGFB1	109	252	13588	1.97874	1	0.873738	99.8392
GOTERM_BP_FAT	GO:0043069~negative regulation of programmed cell death	3	2.6087	0.58074	DPM1, KIT, NEFL	109	244	13588	1.53271	1	0.983422	99.9999
GOTERM_BP_FAT	GO:0060548~negative regulation of cell death	3	2.6087	0.582978	DPM1, KIT, NEFL	109	245	13588	1.52646	1	0.983604	99.9999
Annotation Cluster 58	Enrichment Score: 0.4080409475738995
Category	Term	Count	%	PValue	Genes	List Total	Pop Hits	Pop Total	Fold Enrichment	Bonferroni	Benjamini	FDR
GOTERM_BP_FAT	GO:0006091~generation of precursor metabolites and energy	6	5.21739	0.0570717	SLC25A13, ALDOC, HK1, GNAS, NDUFS2, PYGB	109	261	13588	2.86576	1	0.37572	61.905
GOTERM_CC_FAT	GO:0031966~mitochondrial membrane	5	4.34783	0.326305	PCX, NOS1, SLC25A13, HK1, NDUFS2	99	368	12504	1.71607	1	0.814111	99.3273
GOTERM_CC_FAT	GO:0005740~mitochondrial envelope	5	4.34783	0.367448	PCX, NOS1, SLC25A13, HK1, NDUFS2	99	391	12504	1.61513	1	0.852332	99.6971
GOTERM_CC_FAT	GO:0031967~organelle envelope	6	5.21739	0.41756	PCX, NOS1, SLC25A13, HK1, NDUFS2, ITPR1	99	540	12504	1.40337	1	0.890747	99.8935
GOTERM_CC_FAT	GO:0031975~envelope	6	5.21739	0.420685	PCX, NOS1, SLC25A13, HK1, NDUFS2, ITPR1	99	542	12504	1.39819	1	0.888523	99.9005
GOTERM_CC_FAT	GO:0019866~organelle inner membrane	4	3.47826	0.443969	PCX, SLC25A13, NDUFS2, ITPR1	99	312	12504	1.61927	1	0.901246	99.9408
GOTERM_CC_FAT	GO:0031090~organelle membrane	8	6.95652	0.450188	DAB2, PCX, NOS1, SLC25A13, DPM1, HK1, NDUFS2, ITPR1	99	809	12504	1.24898	1	0.90139	99.9487
SP_PIR_KEYWORDS	mitochondrion	6	5.21739	0.564031	PYCR1, PCX, SLC25A13, SFXN3, HK1, NDUFS2	114	790	17854	1.18947	1	0.942637	99.9982
GOTERM_CC_FAT	GO:0044429~mitochondrial part	5	4.34783	0.592444	PCX, NOS1, SLC25A13, HK1, NDUFS2	99	524	12504	1.20518	1	0.960852	99.9988
GOTERM_CC_FAT	GO:0005739~mitochondrion	11	9.56522	0.596207	PYCR1, PCX, NOS1, SLC25A13, ALDOC, GBAS, SFXN3, HK1, MAPK10, NDUFS2, GAD1	99	1322	12504	1.05093	1	0.960018	99.999
GOTERM_CC_FAT	GO:0005743~mitochondrial inner membrane	3	2.6087	0.678484	PCX, SLC25A13, NDUFS2	99	296	12504	1.2801	1	0.978429	99.9999
Annotation Cluster 59	Enrichment Score: 0.39281558823117374
Category	Term	Count	%	PValue	Genes	List Total	Pop Hits	Pop Total	Fold Enrichment	Bonferroni	Benjamini	FDR
UP_SEQ_FEATURE	domain:SH3	3	2.6087	0.31957	TJP1, LASP1, MPP6	114	163	16021	2.58654	1	0.999692	99.7104
SP_PIR_KEYWORDS	sh3 domain	3	2.6087	0.370944	TJP1, LASP1, MPP6	114	204	17854	2.30315	1	0.81801	99.7761
INTERPRO	IPR001452:Src homology-3 domain	3	2.6087	0.393368	TJP1, LASP1, MPP6	115	211	17763	2.19613	1	0.998836	99.9105
SMART	SM00326:SH3	3	2.6087	0.575526	TJP1, LASP1, MPP6	84	211	9131	1.54553	1	0.999477	99.9922
Annotation Cluster 60	Enrichment Score: 0.38593877922375314
Category	Term	Count	%	PValue	Genes	List Total	Pop Hits	Pop Total	Fold Enrichment	Bonferroni	Benjamini	FDR
SP_PIR_KEYWORDS	DNA binding	5	4.34783	0.0813807	PGR, EGR1, POU2F2, PPARG, POU2F1	114	258	17854	3.03516	1	0.358538	67.2851
GOTERM_BP_FAT	GO:0000122~negative regulation of transcription from RNA polymerase II promoter	4	3.47826	0.278462	EGR1, RBL1, PPARG, TGFB1	109	231	13588	2.15862	1	0.833659	99.5299
GOTERM_BP_FAT	GO:0016481~negative regulation of transcription	5	4.34783	0.342859	EGR1, RBL1, PPARG, POU2F1, TGFB1	109	372	13588	1.67555	1	0.889309	99.8987
GOTERM_BP_FAT	GO:0045934~negative regulation of nucleobase, nucleoside, nucleotide and nucleic acid metabolic process	5	4.34783	0.388161	EGR1, RBL1, PPARG, POU2F1, TGFB1	109	397	13588	1.57003	1	0.91933	99.9687
GOTERM_BP_FAT	GO:0051172~negative regulation of nitrogen compound metabolic process	5	4.34783	0.39539	EGR1, RBL1, PPARG, POU2F1, TGFB1	109	401	13588	1.55437	1	0.923359	99.9742
GOTERM_BP_FAT	GO:0010629~negative regulation of gene expression	5	4.34783	0.411609	EGR1, RBL1, PPARG, POU2F1, TGFB1	109	410	13588	1.52025	1	0.930572	99.9835
GOTERM_BP_FAT	GO:0010558~negative regulation of macromolecule biosynthetic process	5	4.34783	0.425955	EGR1, RBL1, PPARG, POU2F1, TGFB1	109	418	13588	1.49115	1	0.937411	99.989
GOTERM_BP_FAT	GO:0045892~negative regulation of transcription, DNA-dependent	4	3.47826	0.444564	EGR1, RBL1, PPARG, TGFB1	109	308	13588	1.61897	1	0.945185	99.9936
GOTERM_BP_FAT	GO:0031327~negative regulation of cellular biosynthetic process	5	4.34783	0.447314	EGR1, RBL1, PPARG, POU2F1, TGFB1	109	430	13588	1.44954	1	0.945944	99.9941
GOTERM_BP_FAT	GO:0051253~negative regulation of RNA metabolic process	4	3.47826	0.448744	EGR1, RBL1, PPARG, TGFB1	109	310	13588	1.60852	1	0.946063	99.9943
GOTERM_BP_FAT	GO:0009890~negative regulation of biosynthetic process	5	4.34783	0.454383	EGR1, RBL1, PPARG, POU2F1, TGFB1	109	434	13588	1.43618	1	0.947615	99.9952
GOTERM_BP_FAT	GO:0010605~negative regulation of macromolecule metabolic process	5	4.34783	0.575325	EGR1, RBL1, PPARG, POU2F1, TGFB1	109	506	13588	1.23182	1	0.982633	99.9999
GOTERM_CC_FAT	GO:0044451~nucleoplasm part	5	4.34783	0.575478	E2F1, HIF1A, RBL1, PPARG, POU2F1	99	513	12504	1.23102	1	0.959307	99.9981
GOTERM_CC_FAT	GO:0005654~nucleoplasm	5	4.34783	0.697075	E2F1, HIF1A, RBL1, PPARG, POU2F1	99	599	12504	1.05428	1	0.981215	100
GOTERM_CC_FAT	GO:0031981~nuclear lumen	6	5.21739	0.83069	E2F1, HIF1A, RBL1, PPARG, POU2F1, ITPR1	99	883	12504	0.858231	1	0.996758	100
Annotation Cluster 61	Enrichment Score: 0.34622584886832464
Category	Term	Count	%	PValue	Genes	List Total	Pop Hits	Pop Total	Fold Enrichment	Bonferroni	Benjamini	FDR
INTERPRO	IPR006025:Peptidase M, neutral zinc metallopeptidases, zinc-binding site	3	2.6087	0.107577	PAPPA, MMP9, MMP14	115	87	17763	5.32624	1	0.89678	79.7744
SP_PIR_KEYWORDS	zymogen	4	3.47826	0.132185	PAPPA, MMP9, F2, MMP14	114	199	17854	3.14802	1	0.485666	84.5294
SP_PIR_KEYWORDS	metalloprotease	3	2.6087	0.236112	PAPPA, MMP9, MMP14	114	146	17854	3.2181	1	0.66493	97.114
GOTERM_MF_FAT	GO:0008237~metallopeptidase activity	3	2.6087	0.441216	PAPPA, MMP9, MMP14	107	187	13288	1.9923	1	0.960757	99.9591
SP_PIR_KEYWORDS	Protease	4	3.47826	0.629023	PAPPA, MMP9, F2, MMP14	114	509	17854	1.23076	1	0.965662	99.9998
GOTERM_MF_FAT	GO:0004175~endopeptidase activity	4	3.47826	0.657509	PAPPA, MMP9, F2, MMP14	107	421	13288	1.17992	1	0.992507	99.9999
SP_PIR_KEYWORDS	hydrolase	9	7.82609	0.742875	PLD2, ACHE, ATP1B1, PAPPA, PPP2CA, MMP9, F2, MMP14, PPP5C	114	1500	17854	0.939684	1	0.987697	100
GOTERM_MF_FAT	GO:0070011~peptidase activity, acting on L-amino acid peptides	4	3.47826	0.865547	PAPPA, MMP9, F2, MMP14	107	603	13288	0.823794	1	0.999825	100
GOTERM_MF_FAT	GO:0008233~peptidase activity	4	3.47826	0.883822	PAPPA, MMP9, F2, MMP14	107	629	13288	0.789742	1	0.999894	100
GOTERM_BP_FAT	GO:0006508~proteolysis	4	3.47826	0.990675	PAPPA, MMP9, F2, MMP14	109	1034	13588	0.482246	1	1	100
Annotation Cluster 62	Enrichment Score: 0.31201136574759003
Category	Term	Count	%	PValue	Genes	List Total	Pop Hits	Pop Total	Fold Enrichment	Bonferroni	Benjamini	FDR
SP_PIR_KEYWORDS	neurogenesis	3	2.6087	0.231441	MEF2C, DOCK7, CIT	114	144	17854	3.26279	1	0.66205	96.8729
SP_PIR_KEYWORDS	differentiation	4	3.47826	0.560069	MEF2C, DOCK7, CIT, KDR	114	460	17854	1.36186	1	0.942929	99.998
SP_PIR_KEYWORDS	developmental protein	4	3.47826	0.893891	MEF2C, DOCK7, CIT, KDR	114	814	17854	0.769602	1	0.999026	100
Annotation Cluster 63	Enrichment Score: 0.261686039390495
Category	Term	Count	%	PValue	Genes	List Total	Pop Hits	Pop Total	Fold Enrichment	Bonferroni	Benjamini	FDR
INTERPRO	IPR001356:Homeobox	3	2.6087	0.486834	POU2F2, POU2F1, DPM1	115	254	17763	1.82434	1	0.999791	99.9915
SP_PIR_KEYWORDS	Homeobox	3	2.6087	0.497876	POU2F2, POU2F1, DPM1	114	263	17854	1.78647	1	0.912275	99.9885
SMART	SM00389:HOX	3	2.6087	0.676767	POU2F2, POU2F1, DPM1	84	254	9131	1.28389	1	0.999892	99.9996
Annotation Cluster 64	Enrichment Score: 0.25950365670037023
Category	Term	Count	%	PValue	Genes	List Total	Pop Hits	Pop Total	Fold Enrichment	Bonferroni	Benjamini	FDR
GOTERM_MF_FAT	GO:0005083~small GTPase regulator activity	3	2.6087	0.53376	CIT, RIMS1, IQSEC1	107	223	13288	1.67068	1	0.98089	99.9964
GOTERM_MF_FAT	GO:0030695~GTPase regulator activity	4	3.47826	0.552964	DOCK7, CIT, RIMS1, IQSEC1	107	361	13288	1.37603	1	0.982381	99.9979
GOTERM_MF_FAT	GO:0060589~nucleoside-triphosphatase regulator activity	4	3.47826	0.564217	DOCK7, CIT, RIMS1, IQSEC1	107	367	13288	1.35354	1	0.982304	99.9985
Annotation Cluster 65	Enrichment Score: 0.16807558043023724
Category	Term	Count	%	PValue	Genes	List Total	Pop Hits	Pop Total	Fold Enrichment	Bonferroni	Benjamini	FDR
GOTERM_CC_FAT	GO:0005667~transcription factor complex	4	3.47826	0.277862	E2F1, HIF1A, RBL1, POU2F1	99	234	12504	2.15903	1	0.757098	98.3793
GOTERM_CC_FAT	GO:0044451~nucleoplasm part	5	4.34783	0.575478	E2F1, HIF1A, RBL1, PPARG, POU2F1	99	513	12504	1.23102	1	0.959307	99.9981
GOTERM_CC_FAT	GO:0005654~nucleoplasm	5	4.34783	0.697075	E2F1, HIF1A, RBL1, PPARG, POU2F1	99	599	12504	1.05428	1	0.981215	100
GOTERM_CC_FAT	GO:0031981~nuclear lumen	6	5.21739	0.83069	E2F1, HIF1A, RBL1, PPARG, POU2F1, ITPR1	99	883	12504	0.858231	1	0.996758	100
GOTERM_CC_FAT	GO:0070013~intracellular organelle lumen	7	6.08696	0.889285	E2F1, PCX, HIF1A, RBL1, PPARG, POU2F1, ITPR1	99	1133	12504	0.780336	1	0.999085	100
GOTERM_CC_FAT	GO:0043233~organelle lumen	7	6.08696	0.890756	E2F1, PCX, HIF1A, RBL1, PPARG, POU2F1, ITPR1	99	1136	12504	0.778276	1	0.999027	100
GOTERM_CC_FAT	GO:0031974~membrane-enclosed lumen	7	6.08696	0.908019	E2F1, PCX, HIF1A, RBL1, PPARG, POU2F1, ITPR1	99	1174	12504	0.753085	1	0.999368	100
Annotation Cluster 66	Enrichment Score: 0.0785472903396966
Category	Term	Count	%	PValue	Genes	List Total	Pop Hits	Pop Total	Fold Enrichment	Bonferroni	Benjamini	FDR
GOTERM_BP_FAT	GO:0008104~protein localization	6	5.21739	0.721596	TRIM3, APOE, POU2F2, HSPG2, RIMS1, TGFB1	109	753	13588	0.993311	1	0.997282	100
GOTERM_BP_FAT	GO:0015031~protein transport	4	3.47826	0.896028	TRIM3, POU2F2, RIMS1, TGFB1	109	651	13588	0.765963	1	0.999966	100
GOTERM_BP_FAT	GO:0045184~establishment of protein localization	4	3.47826	0.898964	TRIM3, POU2F2, RIMS1, TGFB1	109	656	13588	0.760125	1	0.999969	100
Annotation Cluster 67	Enrichment Score: 0.021182858131651335
Category	Term	Count	%	PValue	Genes	List Total	Pop Hits	Pop Total	Fold Enrichment	Bonferroni	Benjamini	FDR
INTERPRO	IPR015880:Zinc finger, C2H2-like	3	2.6087	0.93449	EGR1, SP1, DPM1	115	676	17763	0.685477	1	1	100
INTERPRO	IPR007087:Zinc finger, C2H2-type	3	2.6087	0.936248	EGR1, SP1, DPM1	115	681	17763	0.680444	1	1	100
SMART	SM00355:ZnF_C2H2	3	2.6087	0.987384	EGR1, SP1, DPM1	84	676	9131	0.482407	1	1	100
