# Supplementary material for: Integrative Analysis of a Cross-Loci Regulation Network Identifies App as a Gene Regulating Insulin Secretion from Pancreatic Islets
Source: PLoS Genet. 2012 Dec 6;8(12):e1003107. doi: 10.1371/journal.pgen.1003107 (PMC3516550; doi:10.1371/journal.pgen.1003107)
Supplement: Table S6 — Ranks of genes with TIE scores in adipose tissue. (XLSX) [file pgen.1003107.s014.xlsx]

## Sheet: Sheet1
GeneName	degree	hasKO_phenotype	num_pos_neighbors	num_pos_neighbors/degree	score_by_edge_weight/degree	TIE_score	Pvalue
CDKN1A	14	1	10	0.714286	0.0988104	0.227519	6.73e-05
ALDOA	18	0	4	0.222222	0.0377144	0.0522833	0.475016
ROCK2	22	1	3	0.136364	0.029905	0.032854	1
SRC	7	1	2	0.285714	0.0443016	0.0307075	1
TPI1	16	0	2	0.125	0.0396057	0.0274526	1
PCX	16	0	2	0.125	0.0232947	0.0161466	1
LRRC59	16	0	2	0.125	0.0193723	0.0134279	1
INA	16	0	2	0.125	0.0139103	0.00964189	1
CLASP2	6	0	1	0.166667	0.00865333	0	1
CSNK1E	6	0	1	0.166667	0.044634	0	1
DECR1	6	0	1	0.166667	0.0408985	0	1
GABBR1	6	0	1	0.166667	0.00182567	0	1
LPHN1	6	0	1	0.166667	0.0481693	0	1
MDH2	6	0	1	0.166667	0.038767	0	1
NBEA	6	0	1	0.166667	0.036033	0	1
NEO1	6	0	1	0.166667	0.056888	0	1
PDHB	6	0	1	0.166667	0.047942	0	1
2012-09-05	6	0	1	0.166667	0.038798	0	1
SFXN1	6	0	1	0.166667	0.045929	0	1
SLC4A3	6	0	1	0.166667	0.052115	0	1
TMOD2	6	0	1	0.166667	0.0531613	0	1
YWHAB	6	0	1	0.166667	0.038047	0	1
